# Supplementary material for: Prediction of functional microRNA targets by integrative modeling of microRNA binding and target expression data
Source: Genome Biol. 2019 Jan 22;20:18. doi: 10.1186/s13059-019-1629-z (PMC6341724; doi:10.1186/s13059-019-1629-z)
Supplement: Supplementary file 2 — Table S1. RNA-seq profiles for miRNA overexpression. (XLSX 7339 kb) [file 13059_2019_1629_MOESM2_ESM.xlsx]

## Sheet: RNA-Seq Replicate 1
Table S1: RNA-seq profiles for miRNA overexpression, replicate 1.
hsa-miR-126-3p	hsa-let-7c-5p	hsa-miR-155-5p	hsa-miR-206	hsa-miR-126-5p	hsa-miR-107	hsa-miR-15a-5p	hsa-miR-210-3p	hsa-miR-146a-5p	hsa-miR-10a-5p	hsa-miR-16-5p	hsa-miR-21-5p	hsa-miR-200a-3p	hsa-miR-124-3p	hsa-miR-17-5p	hsa-miR-31-5p	hsa-miR-9-3p	hsa-miR-133b	hsa-miR-200b-3p	hsa-miR-34a-5p	hsa-miR-9-5p	hsa-miR-142-3p	hsa-miR-200c-3p	NC	hsa-miR-145-5p	hsa-miR-193b-3p	NCBI Gene ID	Gene Symbol	Gene Description
5	5	5	5	5	5	5	5	5	5	5	5	5	5	5	5	5	5	5	5	5	5	5	5	5	5	1	A1BG	alpha-1-B glycoprotein
5	5	5	5	5	5	5	5	5	5	5	5	5	5	5	5	5	5	5	5	5	5	5	5	5	5	2	A2M	alpha-2-macroglobulin
5	5	5	5	5	5	5	5	5	5	5	5	5	5	5	5	5	5	5	5	5	5	5	5	5	5	3	A2MP1	alpha-2-macroglobulin pseudogene 1
5	5	5	5	5	5	5	5	5	5	5	5	5	5	5	5	5	5	5	5	5	5	5	5	5	5	9	NAT1	N-acetyltransferase 1
5	5	5	5	5	5	5	5	5	5	5	5	5	5	5	5	5	5	5	5	5	5	5	5	5	5	10	NAT2	N-acetyltransferase 2
5	5	5	5	5	5	5	5	5	5	5	5	5	5	5	5	5	5	5	5	5	5	5	5	5	5	12	SERPINA3	serpin family A member 3
5	5	5	5	5	5	5	5	5	5	5	5	5	5	5	5	5	5	5	5	5	5	5	5	5	5	13	AADAC	arylacetamide deacetylase
74.2	77.3	74	81	77	77.7	92.9	81.5	65.7	74.2	71.7	73.8	69.3	73.4	75	71.2	67	73	74.2	70.8	82.7	71.1	83.3	72.9	79.3	75.8	14	AAMP	angio associated migratory cell protein
5	5	5	5	5	5	5	5	5	5	5	5	5	5	5	5	5	5	5	5	5	5	5	5	5	5	15	AANAT	aralkylamine N-acetyltransferase
127.6	168.2	155.6	122.3	141.9	120	127	141.3	135.9	137.8	135.8	142.2	141	146.8	149.3	142.7	164.2	154.1	149.7	167.4	151.3	150.2	157.4	122.5	130.3	123.9	16	AARS	alanyl-tRNA synthetase
5	5	5	5	5	5	5	5	5	5	5	5	5	5	5	5	5	5	5	5	5	5	5	5	5	5	18	ABAT	4-aminobutyrate aminotransferase
30.4	29.5	31.5	19.5	18.8	29.7	21.6	56.4	28.2	26.3	26.2	30.1	24.6	53.4	16.6	32	35.1	19.5	19.6	42.3	12.7	16.2	23.6	28	21.3	22.2	19	ABCA1	ATP binding cassette subfamily A member 1
111.8	115.8	99.6	106.1	101.4	114.5	135	76.8	94	111.7	126.7	123	124.8	124.6	102.9	132.4	105	125.9	135.7	124.8	93.3	104.4	131.5	96.6	142.4	114.1	20	ABCA2	ATP binding cassette subfamily A member 2
8.8	7.2	6.4	5.5	7.6	5	9	6.5	5.5	6	8.1	7.1	7.4	7.5	6	7.2	5.8	6.1	6.6	6.1	6.2	6.4	7.5	7.9	6.3	8.5	21	ABCA3	ATP binding cassette subfamily A member 3
42.7	32.4	43.1	29	41.1	38.7	40.3	39.3	41.9	39.2	45	39.8	46.4	43	45.7	41.3	42.8	49.2	43.5	43	38.9	41	45	38.7	42.8	43.7	22	ABCB7	ATP binding cassette subfamily B member 7
117.2	100	124.9	146.2	124.5	79.6	103.3	130.3	102.9	103.6	93.2	126.6	116.5	104.4	121.1	110.3	125	128.5	115.3	64.4	153.4	114.8	128.4	112.3	122.5	128.7	23	ABCF1	ATP binding cassette subfamily F member 1
5	5	5	5	5	5	5	5	5	5	5	5	5	5	5	5	5	5	5	5	5	5	5	5	5	5.3	24	ABCA4	ATP binding cassette subfamily A member 4
155.6	178.7	163.3	201.8	163.6	193.2	171.9	90.4	170.7	181.1	161.8	197.8	164.3	154.5	175.4	176.5	159.7	193.6	168.6	143.9	189.5	212.9	183.7	168.1	207.3	111.3	25	ABL1	ABL proto-oncogene 1, non-receptor tyrosine kinase
5	5	5	5	5	5	5	5	5	5	5	5	5	5	5	5	5	5	5	5	5	5	5	5	5	5	26	AOC1	amine oxidase, copper containing 1
129.8	146.9	120.5	144.9	142.6	120.6	125.5	130.1	134.6	87.5	104.1	118.8	90.9	107.8	115.2	104.4	123.1	131.2	110.3	112.6	138.3	109.8	108.2	158.2	107.6	134.9	27	ABL2	ABL proto-oncogene 2, non-receptor tyrosine kinase
5	5	5	5	5	5	5	5	5	5	5	5	5	5	5	5	5	5	5	5	5	5	5	5	5	5	28	ABO	ABO, alpha 1-3-N-acetylgalactosaminyltransferase and alpha 1-3-galactosyltransferase
46.8	50.5	55.5	57.1	52.1	48.9	62.2	73.4	54.5	61.5	60.2	65.3	60.7	66	44.9	54.8	45.1	51.1	49.9	39.4	63.3	54	55.9	52.8	52	31.5	29	ABR	active BCR-related
20.7	23.9	19.3	19.7	19.1	21.9	23.6	21.7	19.2	22	22.5	24.1	19.2	21.1	22.9	23.4	17.2	23.3	19.2	26.4	17.4	21.1	22	16.7	22.6	22.9	30	ACAA1	acetyl-CoA acyltransferase 1
257.1	274.4	344.5	359.4	296.8	308.8	275.2	347.4	299.7	290.2	305.5	332.5	332.3	319.4	354.1	353.8	341.4	290.9	331.2	346.8	342	245.7	332.5	275.6	337.4	297.4	31	ACACA	acetyl-CoA carboxylase alpha
15.1	13.9	18.1	10.2	11.9	14	14.3	17	9.5	12	16	20.2	13.9	19.2	14.6	19.3	14.7	13.6	14.4	16.2	9	17.4	15.2	13.8	14.8	20.5	32	ACACB	acetyl-CoA carboxylase beta
5	5	5	5	5	5	5	5	5	5	5	5	5	5	5	5	5	5	5	5	5	5	5	5	5	5	33	ACADL	acyl-CoA dehydrogenase, long chain
44.2	44.7	49.4	52.2	53.3	44	56.4	54.5	57.9	43.8	47.7	46.2	49.8	55	55.2	36.3	45.4	52.8	37.2	54.4	49.6	48.1	36.6	43.8	47.8	58.8	34	ACADM	acyl-CoA dehydrogenase, C-4 to C-12 straight chain
5	5	5	5	5	5	5	5	5	5	5	5	5	5	5	5	5	5	5	5	5	5	5	5	5	5	35	ACADS	acyl-CoA dehydrogenase, C-2 to C-3 short chain
24.2	17.9	24.3	26	20.5	19.5	37.1	28	24.4	17.9	36.8	25.7	19.4	21.6	37.6	25.4	21.7	19.5	19.4	22.4	17.7	21.4	20.8	20.5	17.1	44.1	36	ACADSB	acyl-CoA dehydrogenase, short/branched chain
125.5	132.7	132	123.1	109.3	134.7	132.6	116.7	101.5	117.3	124.8	123.3	133.5	88.4	113.1	132.3	116.2	130.5	115.2	101.2	110.3	117	126.4	106	141.9	114.3	37	ACADVL	acyl-CoA dehydrogenase, very long chain
26.5	27.3	34.8	31.9	30.5	30.2	31.6	28.3	36.2	29.4	34.5	25.8	30.2	29.3	31.5	28.7	30.1	29.2	33.1	28.1	33.8	31.8	30.5	25.1	34.2	31	38	ACAT1	acetyl-CoA acetyltransferase 1
50.4	55	46.5	56.9	63.7	50	57.7	51.6	51.2	54.5	51.2	49.1	49.2	52.2	62	54.7	53.2	33.4	54.3	58.3	66.3	51.3	51.1	52.4	59.7	54.1	39	ACAT2	acetyl-CoA acetyltransferase 2
5	5	5	5	5	5	5	5	5	5	5	5	5	5	5	5	5	5	5	5	5	5	5	5	5	5	40	ASIC2	acid sensing ion channel subunit 2
19.6	10.9	18.8	14.2	14	16.5	19.9	14.1	13.7	13.5	18.8	19.3	16.6	16.9	20.4	15.6	13.2	18.5	19.2	14.5	15.3	15.7	19.7	13.2	19.7	17.8	41	ASIC1	acid sensing ion channel subunit 1
5	5	5	5	5	5	5	5	5	5	5	5	5	5	5	5	5	5	5	5	5	5	5	5	5	5	43	ACHE	acetylcholinesterase (Cartwright blood group)
586.4	525.7	606.3	710.4	597.4	662.8	564.4	691.4	494.3	612.8	651.3	557.6	590.9	702.9	654.6	589.4	604.4	593.1	558.2	652	627.5	558.1	601.6	654.9	733.5	580	47	ACLY	ATP citrate lyase
56.8	56.2	54.5	55.6	66.1	61.7	47.3	47.4	58.6	66.6	48.7	51.4	37.4	47.8	66.8	58.6	60	61.1	58.5	62	68.7	54.7	58.7	51.1	75.3	51.4	48	ACO1	aconitase 1
5	5	5	5	5	5	5	5	5	5	5	5	5	5	5	5	5	5	5	5	5	5	5	5	5	5	49	ACR	acrosin
72.6	74.3	73.3	86.4	74.9	74.7	69.5	80.1	68.8	66.5	73.7	83.3	71.2	84.1	79.9	89.9	74.4	81.1	75.3	82.6	77.3	75.9	78.9	68.2	77.5	75.8	50	ACO2	aconitase 2
61.1	47.4	56.2	55.7	60.7	60.3	60.8	53.1	60.1	56.4	66.1	71.5	46.7	59.2	77.1	51.6	50.7	57.1	56.4	60.7	51.7	60	51.6	51.7	56	61	51	ACOX1	acyl-CoA oxidase 1
52.2	38.9	54.6	46.9	47.8	54.8	47.7	45.4	53.3	49.2	48.3	46.1	47.2	38.1	58.1	56.2	52.7	55.9	54.5	51.9	45.1	53	54	53.6	44.5	46.2	52	ACP1	acid phosphatase 1, soluble
27.5	25.3	25.9	17.5	23.1	26.9	21	26.5	21	28.3	16.8	24.5	21.5	31.7	25.5	26	27.4	28.2	28.9	26.2	32.4	26.3	29.5	23.8	26.9	27	53	ACP2	acid phosphatase 2, lysosomal
5	5	5	5	5	5	5	5	5	5	5	5	5	5	5	5	5	5	5	5	5	5	5	5	5	5	54	ACP5	acid phosphatase 5, tartrate resistant
5	5	5	5	5	5	5	5	5	5	5	5	5	5	5	5	5	5	5	5	5	5	5	5	5	5	55	ACPP	acid phosphatase, prostate
5	5	5	5	5	5	5	5	5	5	5	5	5	5	5	5	5	5	5	5	5	5	5	5	5	5	56	ACRV1	acrosomal vesicle protein 1
12.9	12.2	14.4	5	11.3	22.1	6.2	5.1	26.8	19.6	12.7	14.6	6.1	5.3	6.1	7.2	9.9	18	10.9	14.8	17.4	11.2	8.7	8.1	10.8	15.3	58	ACTA1	actin, alpha 1, skeletal muscle
5	5	5	5	5	5	5	5	5	5	5	5	5	5	5	5	5	5	5	5	5	5	5	5	5	5	59	ACTA2	actin, alpha 2, smooth muscle, aorta
3465.2	3818.1	3597.1	2182.2	3842.6	4836.3	4152.5	3549.5	3972	4186.4	4035.6	3599.8	4225.8	3926.3	3427.1	3237.7	2979.2	3764.5	3311.6	3575.3	4348.6	3565.7	3670.1	4356.2	3697	2563.8	60	ACTB	actin beta
5	5	5	5	5	5	6.8	5.8	5	5	5.4	5	5	5	5	5	5	5	5	5	5	5	5	5.8	5.5	5	70	ACTC1	actin, alpha, cardiac muscle 1
952	1275.9	1292.1	1434.2	1427.1	1601	1441.3	1353.7	1442.4	1070.6	1340.3	1045.1	1589	1289.5	1176.2	1210.4	1578.4	1333.6	1210.7	1037.8	1458.7	1112.2	1385.5	1534.3	1098.5	1408.2	71	ACTG1	actin gamma 1
5	5	5	5	5	5	5	5	5	5	5	5	5	5	5	5	5	5	5	5	5	5	5	5	5	5	72	ACTG2	actin, gamma 2, smooth muscle, enteric
562.1	722.3	684.8	740	666.3	763.9	690.7	621.9	644.7	678.2	761.8	594.9	690.1	502.4	579.9	407.2	545.8	612.7	593.3	621.9	617.5	579.4	668.2	667.6	879.6	565.3	81	ACTN4	actinin alpha 4
45.4	50.7	44	40.4	48	45.5	46.2	50	47.4	45.4	49.7	43.6	46.4	58.6	43.1	48.2	12.4	48.2	56.1	43.8	50.6	37.3	53.3	44.7	43.4	54.2	86	ACTL6A	actin like 6A
164.5	207.5	169	153.6	183.9	218.3	155.5	136.2	171.4	178.8	174.8	160.2	195.2	181.7	151.6	152.2	192.4	150.7	135.4	175.9	144.8	147.7	150.7	214.2	244.2	156.5	87	ACTN1	actinin alpha 1
5	5	5	5	5	5	5	5	5	5	5	5	5	5	5	5	5	5	5	5	5	5	5	5	5	5	88	ACTN2	actinin alpha 2
5	5	5	5	5	5	5	5	5	5	5	5	5	5	5	5	5	5	5	5	5	5	5	5	5	5	89	ACTN3	actinin alpha 3 (gene/pseudogene)
17.1	13.6	11.2	18.6	12.1	8.8	15.2	17.4	11.7	15.9	13.2	15.5	14.8	15.3	14.1	13.4	11	10.8	15.2	14.7	16.4	13.6	15.3	11.3	10.5	12.2	90	ACVR1	activin A receptor type 1
8.9	6.5	8.9	9	7.6	9.4	13.2	7.3	8.5	9.5	10.2	9.4	8.6	10.9	8.5	8.4	9.3	7	6.9	7	10.1	8.1	9	7.4	6.4	9.4	91	ACVR1B	activin A receptor type 1B
13.4	7.9	8.7	11.5	13	11.7	11.6	14.2	15.1	10.4	8.1	11.3	12.5	14.1	16.6	12.8	13.2	13.5	15.6	14.7	13	10.7	11.5	12.6	11	12.8	92	ACVR2A	activin A receptor type 2A
25.1	23.2	21.2	34.9	24.4	24.1	31.5	73.6	37.8	22.2	33.8	30	35.6	39.6	52	43.9	20.1	43.1	36.7	43.4	47.4	44.5	35.4	31.7	19.8	33.3	93	ACVR2B	activin A receptor type 2B
5	5	5	5	5	5	5	5	5	5	5	5	5	5	5	5	5	5	5	5	5	5	5	5	5	5	94	ACVRL1	activin A receptor like type 1
10.9	11.7	9.2	10.9	8.1	10.5	12.9	9.5	8.7	9.5	11.8	10.2	10.4	6.9	10	10	10.1	10	14	11	8.6	12	11.9	10	9.8	9.8	95	ACY1	aminoacylase 1
5	5	5	6.5	5	5	6.5	5	5.8	5	5.4	5	5	5.2	5.2	6.4	6.4	5	6.1	8	5	5.5	5	5	5	6.9	97	ACYP1	acylphosphatase 1
7	5	6.7	5.7	5	5.1	7.7	5	6.3	5	5.3	5.1	6.3	5.1	5.8	7	5.7	5	5.1	6.3	7.3	5	5	5.6	5.1	6.4	98	ACYP2	acylphosphatase 2
5	5	5	5	5	5	5	5	5	5	5	5	5	5	5	5	5	5	5	5	5	5	5	5	5	5	100	ADA	adenosine deaminase
5	5	5	5	5	5	5	5	5	5	5	5	5	5	5	5	5	5	5	5	5	5	5	5	5	5	101	ADAM8	ADAM metallopeptidase domain 8
46.5	34.5	35.9	35	33.5	36.2	51.7	37.3	44.4	35.2	32.8	33.6	32.5	33.9	40.5	32.7	32.4	43.6	42.3	31.7	37.4	36	41	21.1	32.9	39	102	ADAM10	ADAM metallopeptidase domain 10
215.8	241	260.7	74.5	251.6	245	235	139.4	234	227.4	248.3	248.4	265.8	270.9	266.7	244.5	268.5	205.2	288.9	287.5	250.1	267.7	282.8	217.1	288.6	250.8	103	ADAR	adenosine deaminase, RNA specific
27	26.4	23.6	24	24.5	31.1	42.1	18	20.9	23.7	31.9	21.6	19.5	19.1	28.9	18.6	20.4	23.4	25	18	30.7	34.5	23.9	23.6	26.9	23.8	104	ADARB1	adenosine deaminase, RNA specific B1
5	5	5	5	5	5	5	5	5	5	5	5	5	5	5	5	5	5	5	5	5	5	5	5	5	5	105	ADARB2	adenosine deaminase, RNA specific B2 (inactive)
7.5	5.4	6.2	7.7	5.1	5.8	14.4	9.9	5.9	5.7	9.1	11.4	6.2	5.3	7.7	7.4	5.6	5	5.3	7	5.5	6.3	5.7	5.7	5.6	15.6	107	ADCY1	adenylate cyclase 1
5	5	5	5	5	5	6.7	5	5	5	5	5	5	5	5	5	5	5	5	5	5	5	5	5	5	5.7	108	ADCY2	adenylate cyclase 2
55.5	45.9	59.1	57.4	63.4	61.7	53	59.1	54.3	61.5	56	53.5	65.6	44.1	57.1	48.6	35.3	60.8	67.6	56.5	67.4	61.9	71.1	68.2	74	47.4	109	ADCY3	adenylate cyclase 3
5	5	5	5	5	5	5	5	5	5	5	5	5	5	5	5	5	5	5	5	5	5	5	5	5	5	111	ADCY5	adenylate cyclase 5
28.6	36	28.8	34.6	28.6	31.1	49.9	32.9	26.4	29.4	43.8	35.8	37.1	30.7	30.4	23.9	26.3	38.7	33.3	36.6	20.9	35.4	35.1	30.8	36.6	23.8	112	ADCY6	adenylate cyclase 6
43.4	44.4	40	40.9	30.2	49.5	36.6	35	33.1	34.2	39.1	43.8	39.2	43.5	37.7	50.3	45.5	37.9	37	39.2	40.9	47.7	43.2	42	47.6	36.9	113	ADCY7	adenylate cyclase 7
5	5	5	5	5	5	5	5	5	5	5	5	5	5	5	5	5	5	5	5	5	5	5	5	5	5	114	ADCY8	adenylate cyclase 8
69.6	54.8	68.6	85.4	58.8	77.8	89.6	33.1	52.6	57.5	92.1	71.8	78.4	53	76.8	58	69.3	90.1	49.4	80.6	56.8	57.3	63.5	62.6	90.1	42	115	ADCY9	adenylate cyclase 9
5	5	5	5	5	5	5	5	5	5	5	5	5	5	5	5	5	5	5	5	5	5	5	5	5	5	116	ADCYAP1	adenylate cyclase activating polypeptide 1
5	5	5	5	5	5	5	5	5	5	5	5	5	5	5	5	5	5	5	5	5	5	5	5	5	5	117	ADCYAP1R1	ADCYAP receptor type I
64.8	77.4	88.8	87.2	77.2	77.5	46.9	82	77.1	88.8	50.8	76	83	85.9	76.1	70.9	70.6	84.4	76.3	89.6	73.4	82.2	83.1	78.3	98.5	72.6	118	ADD1	adducin 1
5	5	5	5	5	5	5	5	5	5	5	5	5	5	5	5	5	5	5	5	5	5	5	5	5	5	119	ADD2	adducin 2
23.1	29.7	13.2	29.8	33.5	27.4	30.9	26.4	33.1	30.7	36.4	32.9	29.3	32.1	34.2	19.9	19.9	32.1	26.1	31.1	25.6	38.4	23.6	24.9	18.7	24.8	120	ADD3	adducin 3
7.2	5	5	5.4	7	5	6.5	6.1	5	5	5.2	5.5	5	5.8	5	5	5	5	5.9	7.1	5.5	5	5.7	5	6.6	6.8	123	PLIN2	perilipin 2
5	5	5	5	5	5	5	5	5	5	5	5	5	5	5	5	5	5	5	5	5	5	5	5	5	5	124	ADH1A	alcohol dehydrogenase 1A (class I), alpha polypeptide
5	5	5	5	5	5	5	5	5	5	5	5	5	5	5	5	5	5	5	5	5	5	5	5	5	5	125	ADH1B	alcohol dehydrogenase 1B (class I), beta polypeptide
5	5	5	5	5	5	5	5	5	5	5	5	5	5	5	5	5	5	5	5	5	5	5	5	5	5	126	ADH1C	alcohol dehydrogenase 1C (class I), gamma polypeptide
5	5	5	5	5	5	5	5	5	5	5	5	5	5	5	5	5	5	5	5	5	5	5	5	5	5	127	ADH4	alcohol dehydrogenase 4 (class II), pi polypeptide
73.8	73.5	74.1	61	63.6	72.9	76.9	72.1	70.4	81.5	79.8	72	72	63.1	80.7	60.4	72.8	79.5	72.7	72.2	81.5	84.6	84.6	65.1	71.3	69.8	128	ADH5	alcohol dehydrogenase 5 (class III), chi polypeptide
5	5	5	5	5	5	5	5	5	5	5	5	5	5	5	5	5	5	5	5	5	5	5	5	5	5	130	ADH6	alcohol dehydrogenase 6 (class V)
5	5	5	5	5	5	5	5	5	5	5	5	5	5	5	5	5	5	5	5	5	5	5	5	5	5	131	ADH7	alcohol dehydrogenase 7 (class IV), mu or sigma polypeptide
29.6	31.9	36.2	36.6	33.8	33.2	34.9	38.2	34.8	31.6	29.1	33	32.2	35.4	35	32.3	32.3	31.1	36.3	17.2	32.1	36.8	39.6	32.7	32	40.6	132	ADK	adenosine kinase
31.4	18.7	18.4	14.6	24	22.5	23.1	17.4	21.4	22.2	19.9	23.6	19.8	28.8	16.6	18.3	25.8	21.6	14.5	18.1	28.5	24.4	16.9	24.1	18.7	27.3	133	ADM	adrenomedullin
5	5	5	5	5	5	5	5	5	5	5	5	5	5	5	5	5	5	5	5	5	5	5	5	5	5	134	ADORA1	adenosine A1 receptor
5	5	5	5	5	5	5	5	5	5	5	5	5	5	5	5	5	5	5	5	5	5	5	5	5	5	135	ADORA2A	adenosine A2a receptor
8.8	9	8.6	8.5	5.5	7.2	6.7	8.2	8.6	7.1	6.3	6.9	11.1	7.1	5.8	8.1	9.4	6.6	9.5	8.1	8.4	7.9	8.8	9.5	8.1	8	136	ADORA2B	adenosine A2b receptor
5	5	5	5	5	5	5	5	5	5	5	5	5	5	5	5	5	5	5	5	5	5	5	5	5	5	140	ADORA3	adenosine A3 receptor
5	5	5	5	5	5	5	5	5	5	5	5	5	5	5	5	5	5	5	5	5	5	5	5	5	5	141	ADPRH	ADP-ribosylarginine hydrolase
210.4	178.5	218.3	206.1	236.5	193.3	244.2	193.5	158.3	204.8	223.8	202.2	156.5	185.5	190.6	103.6	195.9	207	222.5	186	215.2	216.3	222.7	182	206.7	185.2	142	PARP1	poly(ADP-ribose) polymerase 1
95.1	75.8	88.9	74.6	74.7	77.2	66	64.9	84.7	76.4	77.2	86.1	80.5	71.3	78.8	75.3	86.8	76	85.4	79.8	80.1	84.2	75.2	58.6	78.6	75.5	143	PARP4	poly(ADP-ribose) polymerase family member 4
5	5	5	5	5	5	5	5	5	5	5	5	5	5	5	5	5	5	5	5	5	5	5	5	5	5	146	ADRA1D	adrenoceptor alpha 1D
5	5	5	5	5	5	5	5	5	5	5	5	5	5	5	5	5	5	5	5	5	5	5	5	5	5	147	ADRA1B	adrenoceptor alpha 1B
10	9	11.2	11.3	8.2	8.5	17.5	12.5	9	6.4	11.7	8	7.8	8.7	13.4	8.8	8.3	5.1	6.9	7.7	7.9	6.3	7.7	9.5	5.9	14.6	148	ADRA1A	adrenoceptor alpha 1A
50.8	33	36.5	38	32.9	33.8	30.6	33.5	27.7	35.4	24.4	46	28.7	29.1	30.3	39.8	44.6	38	24.6	17.7	40.6	38.1	27.4	37.7	43.1	43.6	150	ADRA2A	adrenoceptor alpha 2A
5	5	5	5	5	5	5	5	5	5	5	5	5	5	5	5	5	5	5	5	5	5	5	5	5	5	151	ADRA2B	adrenoceptor alpha 2B
5	5	5	5	5	5	5	5	5	5	5	5	5	5	5	5	5	5	5	5	5	5	5	5	5	5	152	ADRA2C	adrenoceptor alpha 2C
5	5	5	5	5	5	5	5	5	5	5	5	5	5	5	5	5	5	5	5	5	5	5	5	5	5	153	ADRB1	adrenoceptor beta 1
7.6	5	5	5.6	5.6	5	5.8	6.4	5	5	5	7.5	6.3	5	5	6	5.9	5	5	5	5.2	5	5	5	5	10.1	154	ADRB2	adrenoceptor beta 2
5	5	5	5	5	5	5	5	5	5	5	5	5	5	5	5	5	5	5	5	5	5	5	5	5	5	155	ADRB3	adrenoceptor beta 3
31.7	33.4	39	33.8	28.2	27.7	34.2	26.9	27.1	27.4	24.4	29.7	26.1	31.1	31.1	15.2	29.6	34	33.9	30	30.6	33.6	31.7	25.7	33.6	23.9	156	GRK2	G protein-coupled receptor kinase 2
14.2	11.7	12.9	14	10.9	12.1	20.5	18.1	10.8	8	15.1	15.2	12	10.9	16.4	14.4	10.8	10.7	12.1	10.4	15.3	11.9	12.4	11.1	9.4	22.6	157	GRK3	G protein-coupled receptor kinase 3
78.7	75.2	83.3	93.9	82.3	76.9	72.7	84.8	78.1	72.9	78.7	81.6	84.2	78.7	71.7	41.5	78.7	90.4	88	87.1	78.4	81.2	84.1	84.3	85.5	89.4	158	ADSL	adenylosuccinate lyase
101.4	76	100.3	91.9	88.1	85.1	51.4	90.4	95	95.4	52.2	89.1	100.9	89.2	107.2	83.3	103.4	95.3	112	98.7	85.9	93.2	110.8	93	92.3	82.3	159	ADSS	adenylosuccinate synthase
62.5	70.3	69.3	60	58.5	62.4	34.7	43.8	58.3	66	39.9	66.2	62	91.4	61.4	75.8	61.7	77.5	63.1	83.7	68.4	64.3	63.9	57	77.4	67	160	AP2A1	adaptor related protein complex 2 alpha 1 subunit
22	22.6	22.6	20.6	20.9	19.5	17.9	15.4	16.2	20.4	18.9	19.7	19.7	24.1	17.9	20.5	19.7	22.4	21.7	25.9	22.6	19.2	22.3	21.7	24.6	18.5	161	AP2A2	adaptor related protein complex 2 alpha 2 subunit
66.2	64.7	46.9	50.2	56.5	71	70	65.4	62.6	72.3	65.2	62.6	66	75.5	64.4	67	63.8	57.7	63.4	64.5	69.9	71.8	69.1	66.4	81.3	65.4	162	AP1B1	adaptor related protein complex 1 beta 1 subunit
332.3	358.6	360.6	249.3	340.9	352.1	255.3	300.2	309.8	333.9	286.9	323	358.9	356	295.8	321.9	341.6	368.6	357.5	319.7	360.3	326.4	340	350.8	213.1	299.2	163	AP2B1	adaptor related protein complex 2 beta 1 subunit
78.8	89.4	61.2	51	80.3	79.2	67.5	86.8	90.7	84.4	78.1	82.2	87.5	95.1	79.8	86.2	91.1	92.4	100.7	96.7	91.6	90.2	100.7	88.4	57.3	88.8	164	AP1G1	adaptor related protein complex 1 gamma 1 subunit
5	5	5	5	5	5	5	5	5	5	5	5	5	5	5	5	5	5	5	5	5	5	5	5	5	5	165	AEBP1	AE binding protein 1
30.8	98.1	100.9	91.7	88.8	98.7	100.6	68.6	85.7	71.7	102.1	94.2	91.4	99.7	95.8	91.9	81.5	108.9	92.3	102.3	88.2	94.9	94.7	83.1	104.3	61.8	166	AES	amino-terminal enhancer of split
5	5	5	5	5	5	5	5	5	5	5	5	5	5	5	5	5	5	5	5	5	5	5	5	5	5	167	CRISP1	cysteine rich secretory protein 1
17.2	17.7	17.7	15.3	15.6	15.4	17.6	15.1	16	16	19.2	20.2	14.9	16.9	15.8	20.5	17.1	19.3	17.7	11.8	17.5	15.5	17.5	16.4	16.9	15.9	172	AFG3L1P	AFG3 like matrix AAA peptidase subunit 1, pseudogene
5	5	5	5	5	5	5	5	5	5	5	5	5	5	5	5	5	5	5	5	5	5	5	5	5	5	173	AFM	afamin
5	5	5	5	5	5	5	5	5	5	5	5	5	5	5	5	5	5	5	5	5	5	5	5	5	5	174	AFP	alpha fetoprotein
6.2	5	5	5	5.5	6.9	5	5.4	5.6	5	5	5.3	5	5.9	5.5	5.7	5	5	5	5	5.4	5	5	5	5.9	5	175	AGA	aspartylglucosaminidase
5	5	5	5	5	5	5	5	5	5	5	5	5	5	5	5	5	5	5	5	5	5	5	5	5	5	176	ACAN	aggrecan
5	5	5	5	5	5	5.2	5	5	5	5	5	5	5	5	5	5	5	5	5	5	5	5	5	5	5	177	AGER	advanced glycosylation end-product specific receptor
59.3	47.2	52.1	41.2	52.7	50.8	56	48.5	56.1	52.9	55.7	57.6	48.9	63	61.1	56	50.1	52.9	47.9	60.1	51.7	57.5	52.4	45.7	50	51.1	178	AGL	amylo-alpha-1, 6-glucosidase, 4-alpha-glucanotransferase
5	5	5	5	5	5	5	5	5	5	5	5	5	5	5	5	5	5	5	5	5	5	5	5	5	5	181	AGRP	agouti related neuropeptide
30.3	37	18.2	23.8	32.6	44.7	20.7	40.1	27.9	38.2	24.4	27.7	29	20.9	13.6	16.8	23.3	25.1	24	13.2	32.6	24.8	28	56.3	31.6	19.4	182	JAG1	jagged 1
5	5	5	5	5	5	5	5	5	5	5	5	5	5	5	5	5	5	5	5	5	5	5	5	5	5	183	AGT	angiotensinogen
5	5	5	5	5	5	5	5	5	5	5	5	5	5	5	5	5	5	5	5	5	5	5	5	5	5	185	AGTR1	angiotensin II receptor type 1
5	5	5	5	5	5	5	5	5	5	5	5	5	5	5	5	5	5	5	5	5	5	5	5	5	5	186	AGTR2	angiotensin II receptor type 2
5	5	5	5	5	5	5	5	5	5	5	5	5	5	5	5	5	5	5	5	5	5	5	5	5	5	187	APLNR	apelin receptor
5	5	5	5	5	5	5	5	5	5	5	5	5	5	5	5	5	5	5	5	5	5	5	5	5	5	189	AGXT	alanine-glyoxylate aminotransferase
5	5	5	5	5	5	5	5	5	5	5	5	5	5	5	5	5	5	5	5	5	5	5	5	5	5	190	NR0B1	nuclear receptor subfamily 0 group B member 1
174.7	164.7	158.8	152.2	157.8	169.4	149.4	165.3	155.9	165	153.4	169.4	167.9	164.5	165.6	180.1	162.4	169.7	175.7	155.3	150	160.2	168.9	160.2	181.2	164	191	AHCY	adenosylhomocysteinase
106.7	79.1	72.2	63.6	81	73.1	62.8	67.4	96.4	87.8	67	65.9	77.9	40.7	73.4	52.2	83.2	66.3	65	55.3	90.8	79.9	62.5	83.9	74.8	78	196	AHR	aryl hydrocarbon receptor
5	5	5	5	5	5	5	5	5	5	5	5	5	5	5	5	5	5	5	5	5	5	5	5	5	5	197	AHSG	alpha 2-HS glycoprotein
5	5	5	5	5	5	5	5	5	5	5	5	5	5	5	5	5	5	5	5	5	5	5	5	5	5	199	AIF1	allograft inflammatory factor 1
12.5	7.5	6.8	9.7	11.5	5.1	8.3	6.4	7	5.5	6.9	9.8	11.8	8.5	6.9	9.1	6.3	12.6	9.1	6.4	6.4	9	6.4	14.6	6.8	9.1	202	AIM1	absent in melanoma 1
43.9	36.6	37	38.5	33.7	35.4	51	35.6	33.4	30.7	37.6	37.3	38.5	37.1	35.6	37.5	34.2	40.1	40	43.6	31.2	30.6	42.7	32.8	39.1	48.6	203	AK1	adenylate kinase 1
268.9	228.2	270.5	296.9	254.9	256.1	259.1	255.2	259.9	267.2	266.3	235.3	249.6	152.5	263.7	272.1	290.1	199.8	259.4	234.1	242.6	262.3	261.9	186.5	223.8	227.1	204	AK2	adenylate kinase 2
140.8	139.4	91.3	87.8	117.8	123.1	88.3	133.3	135.9	146.5	89.3	96.8	110.4	94.8	115.3	62.3	84.3	165.2	155.9	64	151.5	145.8	139	171.3	84.7	122.8	205	AK4	adenylate kinase 4
48.9	54.6	53.6	55.8	51.4	61.7	72.2	56.5	46.4	59.8	64.1	60.7	58.4	68.8	58.6	74.2	64.6	52.8	56.5	72.1	54.9	57.6	57.8	56.4	73.1	51.5	207	AKT1	AKT serine/threonine kinase 1
43.3	99.9	94.1	113.7	93.1	90.5	83.5	99.2	64.9	86.5	81.5	107.5	99.8	71.1	97.9	99.5	104.1	104.1	95.3	98.8	104.7	94.9	107.3	95	107.4	92.2	208	AKT2	AKT serine/threonine kinase 2
15.2	16	17.7	17.1	14.3	12.9	13.7	15.6	16.7	15.5	15.7	15.5	13	14.5	15.6	13.6	14.2	12	17.6	16	10.5	16.1	19.6	14.2	14.8	14.6	210	ALAD	aminolevulinate dehydratase
49.4	49.1	55	53.6	45.8	47.6	33.9	46.7	52.4	45.4	37.6	48.1	50.1	54.2	53	54.4	56.9	55.5	39.9	61.1	51.8	47.7	42	50.7	54.9	50.3	211	ALAS1	5'-aminolevulinate synthase 1
5	5	5	5	5	5	5	5	5	5	5	5	5	5	5	5	5	5	5	5	5	5	5	5	5	5	212	ALAS2	5'-aminolevulinate synthase 2
5	5	5	5	5	5	5	5	5	5	5	5	5	5	5	5	5	5	5	5	5	5	5	5	5	5	213	ALB	albumin
87.6	154.2	135.2	117.3	141.5	153	134.6	127.5	164.3	152.4	154.2	100	161.6	145.3	139.7	109	156.9	163.6	182.3	99.5	55.4	141.2	154.9	170.2	153	125.4	214	ALCAM	activated leukocyte cell adhesion molecule
79.8	78.7	95.6	131.4	67.1	91.8	81.1	61.9	81.9	87.6	88.2	92.8	89.2	58.8	84.4	52.3	82.7	95.1	80.2	43	48.9	65.5	93.1	68.9	88.8	73.5	215	ABCD1	ATP binding cassette subfamily D member 1
5	5	5	5	5	5	5	5	5	5	5	5	5	5	5	5	5	5	5	5	5	5	5	5	5	5	216	ALDH1A1	aldehyde dehydrogenase 1 family member A1
14.6	16.7	14.1	12.7	13	11.9	11.1	12.6	14.8	17.3	9.9	9.6	15.3	14.1	15.3	14.5	15.1	13.4	12.2	14.5	15.3	12.7	14.3	13.6	16.1	13.5	217	ALDH2	aldehyde dehydrogenase 2 family (mitochondrial)
79.4	134.1	112.4	82.2	89	94.8	129	85.8	99.9	107	116.5	120.2	99.9	99	92.5	127.9	103.7	95.3	89.8	147.2	62.5	123.2	105.2	102.8	104	92.1	218	ALDH3A1	aldehyde dehydrogenase 3 family member A1
59.9	62.7	71	82.9	76.3	82.8	86.1	78.3	66.4	70.4	86.5	77.1	92.3	73.4	66.2	51	82.6	73.1	77.9	78.1	79.1	65.1	86.1	72.3	110.2	76.6	219	ALDH1B1	aldehyde dehydrogenase 1 family member B1
22.7	18.2	28.8	25.4	17.3	22.4	15.9	24.9	26.5	15.7	15.8	21.4	25.8	21.4	18.8	31.3	12.7	24	20.4	25.4	16.7	21.5	25.5	19.1	27.7	18.6	220	ALDH1A3	aldehyde dehydrogenase 1 family member A3
67.6	57.1	75.9	66.7	61	57.5	80.4	44.5	55.4	58.3	76.5	69.2	66.6	65.1	57.9	95.2	53.7	67.4	66.2	101.6	50.3	72.9	73.5	58.8	73.9	57.3	221	ALDH3B1	aldehyde dehydrogenase 3 family member B1
5	5	5	5	5	5	5	5	5	5	5	5	5	5	5	5	5	5	5	5	5	5	5	5	5	5	222	ALDH3B2	aldehyde dehydrogenase 3 family member B2
43.3	46.7	29.9	31.2	42.8	41.4	37.9	41.7	44.2	43.1	45.5	31.3	39.8	16.9	21	38.1	40.5	46.8	46.4	48.3	42.7	17.9	39.9	38.6	38.7	18.8	223	ALDH9A1	aldehyde dehydrogenase 9 family member A1
184.7	219.8	223.6	222.5	208.1	200	206.4	160.7	237.4	224.7	220	226.6	229.5	193.3	231.3	228.5	251.5	228.1	208.4	255.7	177.7	210.4	205.9	159.6	197.5	241.2	224	ALDH3A2	aldehyde dehydrogenase 3 family member A2
5	5	5	5	5	5	5	5	5	5	5	5	5	5	5	5	5	5	5	5	5	5	5	5	5	5	225	ABCD2	ATP binding cassette subfamily D member 2
824.3	840.9	740.9	867.3	726.5	857.5	821.3	762	761	818.4	815.7	827.2	760.5	806.5	760.3	738.6	742.5	842.4	697.8	775.4	789.5	802.2	736.6	783.5	925.3	715.2	226	ALDOA	aldolase, fructose-bisphosphate A
5	5	5	5	5	5	5	5	5	5	5	5	5	5	5	5	5	5	5	5	5	5	5	5	5	5	229	ALDOB	aldolase, fructose-bisphosphate B
5	5	5	5	5	5	5.8	5	5	5	5.4	5	5	5	5	5	5	5	5	5	5	5	5	5	5	5	230	ALDOC	aldolase, fructose-bisphosphate C
132.4	138.4	124.6	113.6	134	128.2	141.5	123.7	134.9	147.2	138.3	127.3	128.9	139.5	139.1	92.1	126.6	138.7	113.1	115	122	155.8	115.7	130.5	89	109.7	231	AKR1B1	aldo-keto reductase family 1 member B
5	5	5	5	5	5	5	5	5	5	5	5	5	5	5	5	5	5	5	5	5	5	5	5	5	5	238	ALK	anaplastic lymphoma receptor tyrosine kinase
5	5	5	5	5	5	5	5	5	5	5	5	5	5	5	5	5	5	5	5	5	5	5	5	5	5	239	ALOX12	arachidonate 12-lipoxygenase, 12S type
5	5	5	5	5	5	5	5	5	5	5	5	5	5	5	5	5	5	5	5	5	5	5	5	5	5	240	ALOX5	arachidonate 5-lipoxygenase
5	5	5	5	5	5	5	5	5	5	5	5	5	5	5	5	5	5	5	5	5	5	5	5	5	5	241	ALOX5AP	arachidonate 5-lipoxygenase activating protein
5	5	5	5	5	5	5	5	5	5	5	5	5	5	5	5	5	5	5	5	5	5	5	5	5	5	242	ALOX12B	arachidonate 12-lipoxygenase, 12R type
5	5	5	5	5	5	5	5	5	5	5	5	5	5	5	5	5	5	5	5	5	5	5	5	5	5	245	ALOX12P2	arachidonate 12-lipoxygenase pseudogene 2
5	5	5	5	5	5	5	5	5	5	5	5	5	5	5	5	5	5	5	5	5	5	5	5	5	5	246	ALOX15	arachidonate 15-lipoxygenase
5	5	5	5	5	5	5	5	5	5	5	5	5	5	5	5	5	5	5	5	5	5	5	5	5	5	247	ALOX15B	arachidonate 15-lipoxygenase, type B
5	5	5	5	5	5	5	5	5	5	5	5	5	5	5	5	5	5	5	5	5	5	5	5	5	5	248	ALPI	alkaline phosphatase, intestinal
5	5	5	5	5	5	5	5	5	5	5	5	5	5	5	5	5	5	5	5	5	5	5	5	5	5	249	ALPL	alkaline phosphatase, liver/bone/kidney
5	5	5	5	5	5	5.2	5	5	5	5.3	5.2	5	5	5	5	5	6.6	5	5	5	5	5	5.1	5	5.6	250	ALPP	alkaline phosphatase, placental
5	5	5	5	5	5	5	5	5	5	5	5	5	5	5	5	5	5	5	5	5	5	5	5	5	5	251	ALPPL2	alkaline phosphatase, placental like 2
5	5	5	5	5	5	5	5	5	5	5	5	5	5	5	5	5	5	5	5	5	5	5	5	5	5	257	ALX3	ALX homeobox 3
5	5	5	5	5	5	5	5	5	5	5	5	5	5	5	5	5	5	5	5	5	5	5	5	5	5	258	AMBN	ameloblastin
5	5	5	5	5	5	5	5	5	5	5	5	5	5	5	5	5	5	5	5	5	5	5	5	5	5	259	AMBP	alpha-1-microglobulin/bikunin precursor
47.3	40.1	56	48.6	47.4	44.8	68.3	41.8	49.4	45.2	42.6	43.3	47.6	48.3	65.3	45.1	51.5	49.2	58.5	37.9	49.7	47.6	53.3	33.6	37	57	262	AMD1	adenosylmethionine decarboxylase 1
5	5	5	5	5	5	5	5	5	5	5	5	5	5	5	5	5	5	5	5	5	5	5	5	5	5	265	AMELX	amelogenin, X-linked
5	5	5	5	5	5	5	5	5	5	5	5	5	5	5	5	5	5	5	5	5	5	5	5	5	5	266	AMELY	amelogenin, Y-linked
42.6	42	40	41.1	34.4	36.4	47.1	47.5	44.5	43.9	48.3	38	41	44	48.4	45	40.7	50.4	23.5	46.3	47.5	43.9	26.4	41.2	48.2	44.3	267	AMFR	autocrine motility factor receptor
5	7.3	5.1	6.5	5.2	5.8	7	5	5	5	5.4	6	5	5.3	5.7	7.1	5	6.4	5	5	5	6.4	5	5	5.7	5	268	AMH	anti-Mullerian hormone
5	5	5	5	5	5	5	5	5	5	5	5	5	5	5	5	5	5	5	5	5	5	5	5	5	5	269	AMHR2	anti-Mullerian hormone receptor type 2
5	5	5	5	5	5	5	5	5	5	5	5	5	5	5	5	5	5	5	5	5	5	5	5	5	5	270	AMPD1	adenosine monophosphate deaminase 1
76.3	59.6	87.6	66.5	67.3	73.6	73.9	72.2	60.3	67.8	69.7	76.8	55.9	80.1	50.7	69.9	79.1	69.9	65.8	82.5	76.3	64.2	72.2	65.9	78.6	70.1	271	AMPD2	adenosine monophosphate deaminase 2
5	5.8	5	5	5	5	5	5	5	5	5	5	5.5	5	5	5	5	5.2	5	5	5	5	5	5	5	5	272	AMPD3	adenosine monophosphate deaminase 3
5	5	5	5	5	5	5	5	5	5	5	5	5	5	5	5	5	5	5	5	5	5	5	5	5	5	273	AMPH	amphiphysin
54.9	73.6	72.3	76.4	64.8	82.4	57.6	84	71.7	79.5	54.3	75.7	55.1	71.9	71.3	34.7	62.7	81.1	67	82.2	58.2	61.2	67.6	79	80.8	68	274	BIN1	bridging integrator 1
5	5	5	5	5	5	5	5	5	5	5	5	5	5	5	5	5	5	5	5	5	5	5	5	5	5	275	AMT	aminomethyltransferase
5	5	5	5	5	5	5	5	5	5	5	5	5	5	5	5	5	5	5	5	5	5	5	5	5	5	276	AMY1A	amylase, alpha 1A (salivary)
5	5	5	5	5	5	5	5	5	5	5	5	5	5	5	5	5	5	5	5	5	5	5	5	5	5	277	AMY1B	amylase, alpha 1B (salivary)
5	5	5	5	5	5	5	5	5	5	5	5	5	5	5	5	5	5	5	5	5	5	5	5	5	5	278	AMY1C	amylase, alpha 1C (salivary)
5	5	5	5	5	5	5	5	5	5	5	5	5	5	5	5	5	5	5	5	5	5	5	5	5	5	279	AMY2A	amylase, alpha 2A (pancreatic)
5	5	5	5	5	5	5	5	5	5	5	5	5	5	5	5	5	5	5	5	5	5	5	5	5	5	280	AMY2B	amylase, alpha 2B (pancreatic)
5	5	5	5	5	5	5	5	5	5	5	5	5	5	5	5	5	5	5	5	5	5	5	5	5	5	283	ANG	angiogenin
14.1	6.9	6.6	8.4	9.1	9.4	13.8	10.3	8.3	12.1	13.8	10.8	6.3	12.2	9.1	8.4	8.4	8.9	5	8.4	7.7	8.3	6.9	8.8	7.1	12.1	284	ANGPT1	angiopoietin 1
5	5	6.6	5.2	5	5	7.7	9.4	7	5	6.6	9.7	7.2	5	6.2	6.1	8.1	6	6.3	5	5	5.9	5	6.7	5	8.9	285	ANGPT2	angiopoietin 2
5.1	5.7	5	5	5	5	6.4	5	5	5	5.6	6	5	6.4	5	5	5	5	5	5.2	5	5	5	5	5	5.5	286	ANK1	ankyrin 1
5	5	5	5	5	5	5.3	5	5	5	5	5	5	5	5.9	5	5	5	5	5	5	5	5	5	5	7.8	287	ANK2	ankyrin 2
6.5	5.2	8.7	8.2	6.5	5.6	11	7.9	6.3	5.9	10.3	12.9	6.5	7.4	9.6	7.6	5.4	9.4	9.9	5.3	6.2	5	7.6	6.4	5.7	7.9	288	ANK3	ankyrin 3
14.8	21.7	8.9	8.6	12.8	12.9	7.8	13.6	10.4	11.9	6.8	13.3	10.4	7.8	7.2	13.1	11.2	7.3	5	10	6.2	11.3	6.7	16.6	7.6	8.5	290	ANPEP	alanyl aminopeptidase, membrane
11.7	8.4	10.5	13.3	8.5	10.5	12.6	9.2	12.3	9.8	15.4	11.7	10.5	12.5	12.1	10.8	11	15	11.9	12	10.6	9.8	12.9	9.5	11.1	16.6	291	SLC25A4	solute carrier family 25 member 4
303.8	310.1	269.6	287.6	324.5	332.5	307.7	310.9	265.7	287.3	320.7	300.6	315.3	305.9	290.3	329.9	330	332.6	317.4	286.9	306.6	316.1	337.8	292.8	339.9	297.5	292	SLC25A5	solute carrier family 25 member 5
221.9	191.5	175.2	149.8	179.9	193.4	182.7	170.4	183.7	177.1	184	185.7	180.7	199.6	176.6	188.1	199	199.4	168.8	193.6	151	187.6	188.6	167	215.6	189.9	293	SLC25A6	solute carrier family 25 member 6
223.4	236.9	200.9	206.3	246.8	219.5	168.3	190.2	274.7	206.3	192.6	158.8	199	234.9	186.9	165.8	161.7	217.9	171.5	223.6	229.8	238.8	179.9	217.2	195.5	163.1	301	ANXA1	annexin A1
560.1	638.6	217.3	152.5	599.7	660.9	615.6	538.4	645.8	605.7	577.5	489.7	628.3	578.5	520.3	491.7	503.7	418.6	495.4	531.4	180.3	562.3	513.7	605.6	617.2	498.8	302	ANXA2	annexin A2
7.7	5.3	5	5	8.3	12.1	8.8	6.7	11.6	11.8	8.2	7.7	7.5	12.8	11.8	8.4	10.9	9.2	5.5	8.3	5	6.2	6.9	7.8	11.1	6.3	303	ANXA2P1	annexin A2 pseudogene 1
73.2	69.8	25.6	16.1	72.6	77.2	73.5	63.9	69.3	79	79	65.5	72.6	73.5	58.1	55	52.2	57.9	53.8	67.8	17.7	70.5	58.9	75.7	66	65.9	304	ANXA2P2	annexin A2 pseudogene 2
5	5	5	5	5	5	5	5	5	5	5	5	5	5	5	5	5	5	5	5	5	5	5	5	5	5	305	ANXA2P3	annexin A2 pseudogene 3
40.2	61.2	39.2	35.2	59.6	61.5	58.2	35.9	64.9	44	62.6	28.7	69.5	41	45.8	30.7	35	56.9	58.1	41.2	57.2	44	60.2	62.9	62.5	42.8	306	ANXA3	annexin A3
17.5	16.4	16.7	12.7	17.2	19.2	19	16	20.9	16.8	18.4	20.2	19.8	15	17.7	18.2	13.7	13.2	23.1	20.9	15.1	18.3	19.5	15.4	20.5	16.9	307	ANXA4	annexin A4
205.5	220.8	203.8	177.3	230.2	228.3	194.1	190.7	223.2	212.7	211.4	177.7	210.4	80.7	184.2	170.2	196	194.6	208.6	137.8	209.2	198.9	200.5	204.4	210.9	156.5	308	ANXA5	annexin A5
58.3	65.2	72.2	73.1	59.9	67.2	74.1	60.9	61.1	57.2	74	69.8	63.8	71.7	57.1	74.5	62.8	59.8	59.5	74.3	55	57	62.5	61.3	76.2	55.8	309	ANXA6	annexin A6
61.3	67.4	64	64.7	62.4	60.7	61.4	59.1	56	30.2	61.6	54.5	54.2	49.8	55.6	50.4	49.6	56.2	60.6	60.5	64.9	57.5	53.4	41.1	60.1	48.5	310	ANXA7	annexin A7
63.7	64.4	68	60.9	58.8	57.4	25.2	54	56.3	64.6	30.8	52.3	59.8	49.5	65.2	43.6	58	57.1	56.9	58.2	56.9	64.5	57.2	47.7	50	55.3	311	ANXA11	annexin A11
5	5	5	5	5	5	5	5	5	5	5	5	5	5	5	5	5	5	5	5	5	5	5	5	5	5	312	ANXA13	annexin A13
5	5	5	5	5	5	5	5	5	5	5	5	5	5	5	5	5	5	5	5	5	5	5	5	5	5	313	AOAH	acyloxyacyl hydrolase
7.5	5	5	5	5	5.3	5	5	5.5	5	5	5	5	5	5.1	5.4	5	5	5	5	5	5	5	5	5	5.1	314	AOC2	amine oxidase, copper containing 2
6	7.5	5	5.8	6	6	5.3	5	7.3	5	8.9	5	5	5	7.2	5	5	5.2	5	5	5	5	5	5.5	6.6	5	316	AOX1	aldehyde oxidase 1
40.2	24.4	26.5	43	36.5	41.5	50.3	33.9	32.2	30.3	48.7	32.4	32.2	43.6	41	40.8	20.9	41.6	26.5	44.9	40.8	38.9	28.5	32.4	22.1	34.2	317	APAF1	apoptotic peptidase activating factor 1
8.4	9.6	11.3	12.6	7.8	7.9	7.9	10.6	7.3	9.1	8.6	9.7	9.1	9.9	9.2	11.6	6.5	9.8	10.7	10.9	6.4	9.9	11	5.7	9.1	7.7	318	NUDT2	nudix hydrolase 2
5	5	5	5	5	5	5	5	5	5	5	5	5	5	5	5	5	5	5	5	5	5	5	5	5	5	319	APOF	apolipoprotein F
5	5	5	5	5	5	5	5	5	5	5	5	5	5	5	5	5	5	5	5	5	5	5	5	5	5	320	APBA1	amyloid beta precursor protein binding family A member 1
5	5	5	5	5	5	5	5	5	5	5	5	5	5	5	5	5	5	5	5	5	5	5	5	5	5	321	APBA2	amyloid beta precursor protein binding family A member 2
9.7	6.4	9	8.7	7.6	7.4	8.3	6.4	7.2	6.2	9.8	6.3	6.4	8.3	7.4	7.6	6.5	8.9	5.5	7.1	7.1	7.6	7.8	6.1	9.1	5	322	APBB1	amyloid beta precursor protein binding family B member 1
19.8	23.7	10.7	17.9	24.2	20.2	20.5	23.6	20.1	20.9	21.5	19	22.1	19.8	20.4	13.2	18.4	18.1	22.5	21.8	14.7	20.7	19.6	24.6	24.1	23.1	323	APBB2	amyloid beta precursor protein binding family B member 2
117.6	116.2	127.8	121.4	105.9	106.3	76.4	114.2	117.1	108.7	95.9	120.5	111.6	132.5	105.1	114.7	123.8	127	117.4	112.8	111.4	81.6	112.4	108.1	99.2	83.8	324	APC	APC, WNT signaling pathway regulator
5	5	5	5	5	5	5	5	5	5	5	5	5	5	5	5	5	5	5	5	5	5	5	5	5	5	325	APCS	amyloid P component, serum
5	5	5	5	5	5	5	5	5	5	5	5	5	5	5	5	5	5	5	5	5	5	5	5	5	5	326	AIRE	autoimmune regulator
97.9	85.4	97.6	99.2	97.3	87.3	111.8	83.3	87.5	99.3	104.6	98	100.5	86.1	90.1	110.7	90.7	100.5	110.5	78.4	101.4	105	108.5	91	112.5	88	327	APEH	acylaminoacyl-peptide hydrolase
105	98.2	111.2	95.4	98.5	105.7	110.9	101.8	90	96.1	101.2	101.8	87.3	85	96.5	109.7	109.1	95	103.6	107.5	98.6	105.9	109.1	66.3	99.3	103.1	328	APEX1	apurinic/apyrimidinic endodeoxyribonuclease 1
12.5	24.2	21	21.7	19.4	19	17.6	20.1	19.1	19	20.1	22.5	19.2	22	21.1	15.7	12.7	19.6	20.4	18.9	19.8	20.2	19	25.4	10.9	21.6	329	BIRC2	baculoviral IAP repeat containing 2
11.5	6.5	6.4	8	12.1	11.1	12.6	6.8	8.8	7.5	10.9	7.2	15.1	8.9	7.4	5	12.2	8.9	9.3	6.7	18.4	11.1	8.1	12.5	7.1	9.2	330	BIRC3	baculoviral IAP repeat containing 3
113.7	106.2	79.6	114.7	97.1	92.9	149.4	141.8	86.7	73.4	130.2	116.4	111.6	130.6	97	127.9	103.7	110.3	75.3	110.3	112.1	77.1	69.4	112.7	92.8	134.5	331	XIAP	X-linked inhibitor of apoptosis
87	113	104.7	115.4	101.4	92.6	76.3	67.7	99	100.4	82.3	83.9	95.6	101.2	96.6	104.6	121.1	106.3	98	78.6	113.3	95.6	112.8	109.6	97.3	121.7	332	BIRC5	baculoviral IAP repeat containing 5
5	7.4	5	5	5	7.1	5.8	5	5.6	5.3	5	6.3	5	7	5	6.7	5	5.6	5	5	5.5	5.2	5	5.9	5.4	5	333	APLP1	amyloid beta precursor like protein 1
155.3	169.1	147.4	116.9	151	150.6	164.1	126.7	143	159.9	156.7	134.2	142.3	151.2	128.4	145.9	138.2	151.7	134.6	131.3	151.9	162.6	133.5	148.6	173.1	114	334	APLP2	amyloid beta precursor like protein 2
5	5	5	5	5	5	5	5	5	5	5	5	5	5	5	5	5	5	5	5	5	5	5	5	5	5	335	APOA1	apolipoprotein A1
5	5	5	5	5	5	5	5	5	5	5	5	5	5	5	5	5	5	5	5	5	5	5	5	5	5	336	APOA2	apolipoprotein A2
5	5	5	5	5	5	5	5	5	5	5	5	5	5	5	5	5	5	5	5	5	5	5	5	5	5	337	APOA4	apolipoprotein A4
5	5	5	5	5	5	5	5	5	5	5	5	5	5	5	5	5	5	5	5	5	5	5	5	5	5	338	APOB	apolipoprotein B
5	5	5	5	5	5	5	5	5	5	5	5	5	5	5	5	5	5	5	5	5	5	5	5	5	5	339	APOBEC1	apolipoprotein B mRNA editing enzyme catalytic subunit 1
5	5	5	5	5	5	5	5	5	5	5	5	5	5	5	5	5	5	5	5	5	5	5	5	5	5	341	APOC1	apolipoprotein C1
5	5	5	5	5	5	5	5	5	5	5	5	5	5	5	5	5	5	5	5	5	5	5	5	5	5	342	APOC1P1	apolipoprotein C1 pseudogene 1
5	5	5	5	5	5	5	5	5	5	5	5	5	5	5	5	5	5	5	5	5	5	5	5	5	5	343	AQP8	aquaporin 8
5	5	5	5	5	5	5	5	5	5	5	5	5	5	5	5	5	5	5	5	5	5	5	5	5	5	344	APOC2	apolipoprotein C2
5	5	5	5	5	5	5	5	5	5	5	5	5	5	5	5	5	5	5	5	5	5	5	5	5	5	345	APOC3	apolipoprotein C3
5	5	5	5	5	5	5	5	5	5	5	5	5	5	5	5	5	5	5	5	5	5	5	5	5	5	346	APOC4	apolipoprotein C4
5	5	5	5	5	5	5	5	5	5	5	5	5	5	5	5	5	5	5	5	5	5	5	5	5	5	347	APOD	apolipoprotein D
5	5	5	5	5	5	5	5	5	5	5	5	5	5	5	5	5	5	5	5	5	5	5	5	5	5	348	APOE	apolipoprotein E
5	5	5	5	5	5	5	5	5	5	5	5	5	5	5	5	5	5	5	5	5	5	5	5	5	5	350	APOH	apolipoprotein H
206	192.2	217.9	184.2	178.1	197.7	196	192.1	180	180.7	126	178.8	179.4	199.2	185	173.5	85.4	190.6	189.2	171.5	193.2	183.9	196.6	183.3	205.4	169.5	351	APP	amyloid beta precursor protein
28.4	32	30.4	25.3	23.5	25.9	26.7	23.9	23.9	30.7	29.9	27.8	27.1	26.1	25.1	26.3	32	24.7	29.2	28.4	26.1	34.3	33.5	21.1	32.7	27.3	353	APRT	adenine phosphoribosyltransferase
5	5	5	5	5	5	5	5	5	5	5	5	5	5	5	5	5	5	5	5	5	5	5	5	5	5	354	KLK3	kallikrein related peptidase 3
9.3	5.2	12.2	8.9	7.5	8.7	11.3	7.5	11.7	9.6	9.9	8	14.2	8	9.1	9.4	11	12.1	13.2	7.9	9.7	11.6	12.2	11.9	11.6	11.8	355	FAS	Fas cell surface death receptor
5	5	5	5	5	5	5	5	5	5	5	5	5	5	5	5	5	5	5	5	5	5	5	5	5	5	356	FASLG	Fas ligand
5	5	5	5	5	5	5	5	5	5	5	5	5	5	5	5	5	5	5	5	5	5	5	5	5	5	357	SHROOM2	shroom family member 2
5.2	6.9	8.4	5.3	5	6.5	5.2	7.4	5	5	5.6	6	5.9	6.5	5	5	5.1	6.2	5.9	5.7	5	6.6	5.8	8.9	5.5	6.3	358	AQP1	aquaporin 1 (Colton blood group)
5	5	5	5	5	5	5	5	5	5	5	5	5	5	5	5	5	5	5	5	5	5	5	5	5	5	359	AQP2	aquaporin 2
98	76.2	121.7	80.8	84.3	64	96.9	57.4	81.6	70.2	99.1	93.6	88	82.7	93.8	66.7	67.1	95.1	111.8	61.8	60	122.8	107	77.9	98.4	82.9	360	AQP3	aquaporin 3 (Gill blood group)
5	5	5	5	5	5	5	5	5	5	5	5	5	5	5	5	5	5	5	5	5	5	5	5	5	5	361	AQP4	aquaporin 4
5	5	5	5	5	5	5	5	5	5	5	5	5	5	5	5	5	5	5	5	5	5	5	5	5	5	362	AQP5	aquaporin 5
7.9	5.6	6.2	7.2	5	5	11.5	7.1	5.3	5	9.3	9.4	6.6	6.4	8.5	6.9	5.8	5.5	5	6	6.8	5.7	8.2	7	5	11.8	363	AQP6	aquaporin 6
5	5	5	5	5	5	5	5	5	5	5	5	5	5	5	5	5	5	5	5	5	5	5	5	5	5	364	AQP7	aquaporin 7
5	5	5	5	5	5	5	5	5	5	5	5	5	5	5	5	5	5	5	5	5	5	5	5	5	5	366	AQP9	aquaporin 9
5	5	5	5.4	5	5	7.5	5	5	5	5.5	5	5	5	7.9	5	5	5	5	5	5	5	5	5	5	5.7	367	AR	androgen receptor
5	5	5	5	5	5	5	5	5	5	5	5	5	5	5	5	5	5	5	5	5	5	5	5	5	5	368	ABCC6	ATP binding cassette subfamily C member 6
54.3	52.6	65.4	55.1	50.5	34.1	42	45.5	48.5	54.2	43.6	57.1	49.2	27.2	54.2	36.4	55.4	61.7	59.3	20.8	54.6	58.5	62.5	53.8	56.2	60.2	369	ARAF	A-Raf proto-oncogene, serine/threonine kinase
111.3	73.7	113.6	46.4	115.2	105.3	64.1	100.8	97.7	99.1	75.4	103.2	108.4	107.7	104.5	100.1	107.2	109.3	113.5	118.3	91.6	97.7	106.4	93.6	91.8	97.7	372	ARCN1	archain 1
12	19.8	12.4	21.8	13.1	18.2	20.2	20.2	18.2	15.7	22.6	17.1	12.8	20.7	22.8	21.8	15.6	18.2	14.7	23.2	20.9	17.9	15	16.4	18.3	31.5	373	TRIM23	tripartite motif containing 23
5	5	5	5	5	5	5	5	5	5	5	5	5	5	5	5	5	5	5	5	5	5	5	5	5	5	374	AREG	amphiregulin
155.4	176.3	206.1	205.9	200.9	209	152.4	207.6	196.2	202	181.4	178.3	196.2	213.9	163.6	167.2	177.8	202.9	196.2	200.9	198	179	216.4	188.6	196	187.7	375	ARF1	ADP ribosylation factor 1
234.8	219.3	200.9	70.7	202.8	235.9	208.7	215.6	175.8	219.6	219.3	212.7	204.6	240.6	233.8	196.5	215.5	198.1	244.1	195.3	270.4	217.3	241.9	204.5	210.9	109.6	377	ARF3	ADP ribosylation factor 3
163.5	144.5	172.3	36	174.2	158.4	141.3	147.9	163.7	155.4	148.1	149.5	160.4	146.3	152	126	155	167	170.2	151.9	172.5	74.1	144.2	160.7	159.5	139.1	378	ARF4	ADP ribosylation factor 4
6.9	5	5	5	5	5	5.3	6.1	5.7	5	5	5	5	5.5	5.4	7.6	6.8	5	5	5.4	5.7	5	5	5	5	7	379	ARL4D	ADP ribosylation factor like GTPase 4D
37.8	49.2	45.4	40.7	45.2	45.5	57.8	42.2	33.2	47.9	46.8	45.3	49	45.6	44.9	45.4	39.3	46.1	45.2	42.6	45.9	48.2	49.3	47.2	50.8	36.5	381	ARF5	ADP ribosylation factor 5
30.4	26.8	28.1	26.4	17.1	21.5	40.2	26.9	20	17.7	23.9	25	26.4	26	19.5	23.1	28.6	24.9	19.6	19.1	20.7	21.5	21.6	26.8	13.8	19.4	382	ARF6	ADP ribosylation factor 6
5	5	5	5	5	5	5	5	5	5	5	5	5	5	5	5	5	5	5	5	5	5	5	5	5	5	383	ARG1	arginase 1
10.3	10	6.4	6.9	8.9	7.4	5	7.6	8	6.4	5	9	10.3	5.5	8.9	7	8	9.6	5.6	5.8	5	8.9	6.8	6.8	6.2	6.9	384	ARG2	arginase 2
373.1	459.5	464.6	485.5	422.7	461.6	457.6	458.3	462.6	463.6	430.1	445.4	453.5	409.9	390	407.3	448.5	376.5	407.8	446	405.7	448.9	367.2	449.2	513.5	461.2	387	RHOA	ras homolog family member A
78.4	87.4	94	136.6	110.7	118.1	152.4	98	114.8	104.7	138.8	59.1	123.1	103.9	86.5	138.5	118.5	107.1	94.7	110.4	132.9	150.8	81	108.5	156.3	134	388	RHOB	ras homolog family member B
47.9	60.8	52.7	44	46.8	59.4	50	46.4	48.1	46.2	58.3	47	46.7	48.1	25.5	42.6	49.6	47	40	47.6	48.9	44.9	46.5	51.5	52.6	46.8	389	RHOC	ras homolog family member C
138.6	108.1	63.9	90.3	134.8	121.8	84.2	92.7	129.7	110.2	98.5	82.1	97.7	90.4	69.9	72.4	140.5	89.9	56.5	74.5	137.2	75.3	55.3	130.3	102.9	61.2	390	RND3	Rho family GTPase 3
19	14.9	21.5	16.8	19.7	16.5	14.1	19.5	11.7	16.5	14.7	18	17.3	5.1	17.6	18.6	17.9	19.4	17.2	12.4	20.5	19.5	23.1	17.4	21.4	15.7	391	RHOG	ras homolog family member G
53.1	52	62.5	49.2	55	65.3	72.2	62.8	48.5	58.9	62.7	60.8	61	42.3	37.9	56.2	55.6	39.9	42.9	15.3	57.9	47.9	52.1	46.4	69.6	39.9	392	ARHGAP1	Rho GTPase activating protein 1
5	5	5	5	5	5	5	5	5	5	5	5	5	5	5	5	5	5	5	5	5	5	5	5	5	5	393	ARHGAP4	Rho GTPase activating protein 4
89.8	105.4	102.8	89.9	111.9	104.4	75.8	122.5	121.5	120.1	105.1	97.2	129.6	106.2	117.9	101.4	109.5	115.1	109.3	108.8	114.6	112.2	97.9	129.9	92.1	117.9	394	ARHGAP5	Rho GTPase activating protein 5
5	5	5	5	5	5	5	5	5	5	5	5	5	5	5	5	5	5	5	5	5	5	5	5	5	5	395	ARHGAP6	Rho GTPase activating protein 6
83.4	89.7	102.1	109.4	81.3	88.1	56.1	92.6	89.6	90	38.7	91.4	84.2	54	81.9	80.8	92.5	56.7	62.5	79	95.9	79.7	77.6	91.1	95.5	96.4	396	ARHGDIA	Rho GDP dissociation inhibitor alpha
5	5	5	5	5	5	5	5	5	5	5	5	5	5	5	5	5	5	5	5	5	5	5	5	5	5	397	ARHGDIB	Rho GDP dissociation inhibitor beta
5	5	5	5	5	5	5	5	5	5	5	5	5	5	5	5	5	5	5	5	5	5	5	5	5	5	398	ARHGDIG	Rho GDP dissociation inhibitor gamma
5	5	5	5	5	5	5	5	5	5	5	5	5	5	5	5	5	5	5	5	5	5	5	5	5	5	399	RHOH	ras homolog family member H
31.5	29.2	31.1	30.3	32.8	28.7	27.2	35.2	28.2	22.3	33.6	21.7	34.6	31.8	22.2	23.6	32.9	29.9	32.4	32.2	23.2	12.3	29.6	30	29.2	35.4	400	ARL1	ADP ribosylation factor like GTPase 1
5	5	5	5	5	5	5	5	5	5	5	5	5	5	5	5	5	5	5	5	5	5	5	5	5	5	401	PHOX2A	paired like homeobox 2a
23.3	20.4	21.2	18.4	19.9	13.9	5	20.4	19.9	20.7	5	17.6	18.5	23.6	17.6	20.2	19.7	22	20.5	20.8	19.4	5.5	18.7	18.2	18.8	21	402	ARL2	ADP ribosylation factor like GTPase 2
12	12.8	15.4	9.8	12	10.7	13	10.3	10.5	9.3	16.8	14.8	9.2	15.7	11.5	14.1	11.4	10.6	10.9	13.8	12.2	11.7	12.6	8.9	12.2	13.4	403	ARL3	ADP ribosylation factor like GTPase 3
29	36.1	38.9	30.6	18	19.8	38.9	32.4	30.1	19	29.3	32.1	29.6	40.6	37.7	35.3	28.4	35.3	35.2	40.2	23	31.4	39.1	25.1	25.5	22.3	405	ARNT	aryl hydrocarbon receptor nuclear translocator
11.5	11.7	8.3	5.8	11.4	10.4	7.2	13.7	9	9.3	8.5	7.2	8.5	10.9	8.3	9.1	14.7	6.1	9.9	5.6	8.3	8	9.6	10.5	10.1	7.7	406	ARNTL	aryl hydrocarbon receptor nuclear translocator like
5	5	5	5	5	5	5	5	5	5	5	5	5	5	5	5	5	5	5	5	5	5	5	5	5	5	407	ARR3	arrestin 3
9.4	9.5	7.8	7	7.4	9.1	10.7	10.4	5.7	7.4	9.9	11	7.7	6.9	9.9	7.1	8.5	6.8	7.9	9.7	6.9	8.9	6.5	6.8	7.2	8.5	408	ARRB1	arrestin beta 1
18.7	16.8	21.1	19.6	21.9	21	26.8	16.1	18.9	19.6	30.9	22.3	19.9	23.6	22.7	25.3	23.5	20.3	20.4	24.4	25.8	23.4	18.9	19.9	21.5	15.9	409	ARRB2	arrestin beta 2
31.2	29.1	28.6	29.2	28.8	28.4	48.8	34.1	28.1	25.9	35.5	34.4	29.7	28.2	34.1	31.4	25.1	27.1	23.9	31.9	26.7	25.3	22.5	27.8	26.6	43.1	410	ARSA	arylsulfatase A
74.6	61	67.8	63.1	66.9	68.1	63	63.3	59.3	67.9	67.5	63.8	59.6	77.6	66.5	75.8	56.4	68.4	59.3	34.5	69.3	62.3	60.6	65.2	72.4	66.2	411	ARSB	arylsulfatase B
38.8	38.9	21.2	26.7	33.2	38	33.2	29.9	44.1	42.3	41.5	35.4	44.6	43	35.6	28.6	23.5	42	36.2	32	38	26.7	35.5	43.7	37.5	27.2	412	STS	steroid sulfatase (microsomal), isozyme S
5	5	5	5	5	5	5	5	5	5	5	5	5	5	5	5	5	5	5	5	5	5	5	5	5	5	414	ARSD	arylsulfatase D
5	5	5	5	5	5	5	5	5	5	5	5	5	5	5	5	5	5	5	5	5	5	5	5	5	5	415	ARSE	arylsulfatase E (chondrodysplasia punctata 1)
5	5	5	5	5	5	5	5	5	5	5	5	5	5	5	5	5	5	5	5	5	5	5	5	5	5	416	ARSF	arylsulfatase F
5	5	5	5	5	5	5	5	5	5	5	5	5	5	5	5	5	5	5	5	5	5	5	5	5	5	417	ART1	ADP-ribosyltransferase 1
5	5	5	5	5	5	5	5	5	5	5	5	5	5	5	5	5	5	5	5	5	5	5	5	5	5	419	ART3	ADP-ribosyltransferase 3
5	5	5	5	5	5	5	5	5	5	5	5	5	5	5	5	5	5	5	5	5	5	5	5	5	5	420	ART4	ADP-ribosyltransferase 4 (Dombrock blood group)
5	5	5	5	5	5	5	5	5	5	5	5	5	5	5	5	5	5	5	5	5	5	5	5	5	5	421	ARVCF	armadillo repeat gene deleted in velocardiofacial syndrome
50.1	44.6	41	35.3	49.8	48.4	50.2	50.3	48.8	44.1	56.7	42.4	47.3	51	42.7	43.4	41.3	48.2	52.3	55.6	52.6	50.1	52	47.2	46.2	38.8	427	ASAH1	N-acylsphingosine amidohydrolase 1
5	5	5	5	5	5	5	5	5	5	5	5	5	5	5	5	5	5	5	5	5	5	5	5	5	5	429	ASCL1	achaete-scute family bHLH transcription factor 1
5	5	5	5	5	5	5	5	5	5	5	5	5	5	5	5	5	5	5	5	5	5	5	5	5	5	430	ASCL2	achaete-scute family bHLH transcription factor 2
5	5	5	5	5	5	5	5	5	5	5	5	5	5	5	5	5	5	5	5	5	5	5	5	5	5	432	ASGR1	asialoglycoprotein receptor 1
5	5	5	5	5	5	5	5	5	5	5	5	5	5	5	5	5	5	5	5	5	5	5	5	5	5	433	ASGR2	asialoglycoprotein receptor 2
5	5	5	5	5	5	5	5	5	5	5	5	5	5	5	5	5	5	5	5	5	5	5	5	5	5	434	ASIP	agouti signaling protein
15.5	14.3	13.5	12.3	9.9	12.9	12.3	12.9	10.1	11.2	12.8	13.1	12.2	10.9	10.9	15.5	10.4	10.4	10.4	12.5	10.9	14.6	13	11.7	12.5	10.9	435	ASL	argininosuccinate lyase
5	5	5	5.4	5.2	5	9.5	5.8	5.6	5	7.1	5.7	5	5	7.1	5.8	5	5.2	5	5	5	5	5	5	5	8	438	ASMT	acetylserotonin O-methyltransferase
35.8	43.6	40.4	40.2	34.5	27.3	30.4	21.3	34.6	35.7	34.7	42.3	37.7	41.5	38.3	37.4	42.8	45.1	41.9	25.9	47.8	36.7	39	35.3	47.6	34.2	439	ASNA1	arsA arsenite transporter, ATP-binding, homolog 1 (bacterial)
25.3	36.6	37.5	19.9	32.6	22.1	16.9	25.4	29.5	24.1	20.2	21.1	29.4	22	36.1	29.8	43.1	23.3	32.2	25.4	24.3	27.5	32.1	28.6	19.6	21	440	ASNS	asparagine synthetase (glutamine-hydrolyzing)
5	5	5	5	5	5	5	5	5	5	5	5	5	5	5	5	5	5	5	5	5	5	5	5	5	5	443	ASPA	aspartoacylase
840.2	970.4	337.9	609	479.6	741.1	673.6	915.1	1099.5	862.2	703.5	709	912.7	1002.2	850.7	981.2	501.1	910.1	727.6	828.9	789.6	685	815	929.9	863.8	822	444	ASPH	aspartate beta-hydroxylase
7.7	6.2	5.9	6.9	6.4	7.2	7.3	7.4	5.8	5.9	7	6.5	7.8	5	7.6	7.9	7.1	7	7.1	6.5	7	6.6	7.3	5	7.8	8.6	445	ASS1	argininosuccinate synthase 1
5	5	5	5	5	5	5	5	5	5	5	5	5	5	5	5	5	5	5	5	5	5	5	5	5	5	460	ASTN1	astrotactin 1
5	5	5	5	5	5	5	5	5	5	5	5	5	5	5	5	5	5	5	5	5	5	5	5	5	5	462	SERPINC1	serpin family C member 1
100.9	82.6	151.6	97.3	77.6	106.4	146.3	97.7	106.1	99.7	127.4	105.7	97.7	141.9	147.5	99.9	67.6	81.4	124.1	81.2	64.9	109.6	101.7	75.5	99.1	101.4	463	ZFHX3	zinc finger homeobox 3
26.6	34.9	39.1	38.1	38.6	42.9	37.2	36.3	40.9	37	36.5	45.5	39.3	35.2	41.2	45.6	34.7	42.4	42.8	35.1	25.8	40.2	32.6	37.9	31.5	45.8	466	ATF1	activating transcription factor 1
14	17.1	11.7	9	17.4	18.6	12.3	17.5	19	12.6	15.9	10.6	15.3	8.4	10.2	12.1	17.1	12.1	11.9	14.2	13.3	10.4	15.7	23	10.5	19.7	467	ATF3	activating transcription factor 3
196.7	273.6	202.1	173.7	207.3	225.6	200.6	191.6	223.2	218.4	175.9	193.9	220.6	166.3	252.1	211.1	252.9	219.7	237.4	181.9	213	225.5	251.3	231	178.5	189.7	468	ATF4	activating transcription factor 4
136.7	140.4	142.8	128.5	137.3	137.5	121.6	141.7	134.1	129.6	129.1	134.1	129.5	117.6	122	137.6	141.4	127.3	140.7	134.3	124	139	134	141.8	131.2	126.6	471	ATIC	5-aminoimidazole-4-carboxamide ribonucleotide formyltransferase/IMP cyclohydrolase
83.2	80.6	80.7	67.5	73	71	89.8	84.7	71.1	73.3	100	79.2	73.7	74.6	81.3	86.8	74.1	63.7	69.7	78.7	69	76.9	57.4	74.2	70.2	78.5	472	ATM	ATM serine/threonine kinase
38	36.3	40.3	38.3	33.3	35.8	43.5	34.2	31.5	32.5	46.6	34.8	32.4	35.6	32.9	24.9	33.7	31.5	37.4	33.2	39.9	29.6	31.7	31	34.6	33.1	473	RERE	arginine-glutamic acid dipeptide repeats
5	5	5	5	5	5	5	5	5	5	5	5	5	5	5	5	5	5	5	5	5	5	5	5	5	5	474	ATOH1	atonal bHLH transcription factor 1
13.2	11.1	10.1	13.3	10.8	11.3	9.2	10.2	10	10	8.3	10.8	11.5	9.7	11.7	10.2	11.2	6.3	11.1	11.2	12.9	10	12.5	9.5	11.2	9.9	475	ATOX1	antioxidant 1 copper chaperone
404.9	412.3	431.4	228.5	420.9	451.2	402.1	387.8	415.5	427.6	420.8	415.8	445.2	225.2	408.9	403.5	417.2	464.3	435.8	389	408.8	440.7	441.3	447.3	442.8	392.2	476	ATP1A1	ATPase Na+/K+ transporting subunit alpha 1
5	5	5	5.1	5	5	9.3	5	5	5	5.9	7.5	5	5	6.8	6.4	5	5	5	5	5	5	5	5	5	7.9	477	ATP1A2	ATPase Na+/K+ transporting subunit alpha 2
5	5	5	5	5	5	5	5	5	5	5	5	5	5	5	5	5	5	5	5	5	5	5	5	5	5	478	ATP1A3	ATPase Na+/K+ transporting subunit alpha 3
5	5	5	5	5	5	5	5	5	5	5	5	5	5	5	5	5	5	5	5	5	5	5	5	5	5	479	ATP12A	ATPase H+/K+ transporting non-gastric alpha2 subunit
5	5	5	5	5	5	5	5	5	5	5	5	5	5	5	5	5	5	5	5	5	5	5	5	5	5	480	ATP1A4	ATPase Na+/K+ transporting subunit alpha 4
167.4	135.1	155.1	149.5	118.1	96.5	127.5	126.9	162.2	153.4	134.7	150.2	124.7	210.4	165.5	142.7	94.1	171.5	168.5	134.7	79.4	94.9	157.2	150.1	87.3	185.4	481	ATP1B1	ATPase Na+/K+ transporting subunit beta 1
5.9	5.7	6.7	6.8	5.4	6.4	13.6	8.5	6.5	5	11.7	8.7	6	5.9	8	8	5	6.2	5.3	6.1	6.2	6.5	5.9	6.8	5	12.2	482	ATP1B2	ATPase Na+/K+ transporting subunit beta 2
82.5	101.9	112.3	94.4	111.7	104.4	93.7	103.4	109.4	104.9	103.2	94.6	97	97.3	104.6	92.3	107.6	101.4	111.9	42.5	114	109.3	105.8	115.9	110.5	102.5	483	ATP1B3	ATPase Na+/K+ transporting subunit beta 3
5	5	5	5	5	5	5	5	5	5	5	5	5	5	5	5	5	5	5	5	5	5	5	5	5	5	486	FXYD2	FXYD domain containing ion transport regulator 2
5	5	5	5	5	5	5	5	5	5	5	5	5	5	5	5	5	5	5	5	5	5	5	5	5	5	487	ATP2A1	ATPase sarcoplasmic/endoplasmic reticulum Ca2+ transporting 1
269.4	211.6	248.5	353.8	270.1	263.2	279.4	256.5	288.4	286.6	251.5	263.1	241.7	306.8	286	222	310.3	289.7	199.7	254.1	288	251.6	218.2	230.1	288.1	264.2	488	ATP2A2	ATPase sarcoplasmic/endoplasmic reticulum Ca2+ transporting 2
12.9	9.5	14.3	11.5	13.4	13.4	14.1	14.8	7.9	9.3	15.1	14.9	15.4	10.4	7.5	8.9	8.5	9.6	12.1	10.3	7.3	10.7	13.5	10.9	15.9	10.1	489	ATP2A3	ATPase sarcoplasmic/endoplasmic reticulum Ca2+ transporting 3
154.8	126.5	97.6	138.2	153	129.6	115.1	141	173	148.2	103.5	129.3	140.3	134.8	129.2	114.3	159	135.5	128.6	101.6	156	108	136.7	163.8	119.4	156.7	490	ATP2B1	ATPase plasma membrane Ca2+ transporting 1
5	5	5	5	5	5	5	5	5	5	5	5	5	5	5	5	5	5	5	5	5	5	5	5	5	5	491	ATP2B2	ATPase plasma membrane Ca2+ transporting 2
5	5	5	5	5	5	5	5	5	5	5	5	5	5	5	5	5	5	5	5	5	5	5	5	5	5	492	ATP2B3	ATPase plasma membrane Ca2+ transporting 3
79.7	92.4	106.1	41.5	90.6	107.7	94.4	72.7	73	73	96.8	63.7	89.2	74.1	84.4	42	62.8	92.7	88.7	51.8	62.4	89.6	86.1	97.1	103.9	45	493	ATP2B4	ATPase plasma membrane Ca2+ transporting 4
5	5	5	5	5	5	5	5	5	5	5	5	5	5	5	5	5	5	5	5	5	5	5	5	5	5	495	ATP4A	ATPase H+/K+ transporting alpha subunit
5	5	5	5	5	5	5	5	5	5	5	5	5	5	5	5	5	5	5	5	5	5	5	5	5	5	496	ATP4B	ATPase H+/K+ transporting beta subunit
341.1	301.4	336.9	312.7	339.5	324.5	364	339.7	340.6	317.8	337.8	342.2	323.2	352.7	345.5	366.1	332.4	368.9	347.1	342.4	322.2	339.3	355	303.6	354.6	336	498	ATP5A1	ATP synthase, H+ transporting, mitochondrial F1 complex, alpha subunit 1, cardiac muscle
69.8	63.8	48.8	56.9	61.6	64.3	86.7	59.4	57.2	60.3	83	57.8	61.6	65.4	69.3	68.8	57.1	63.9	66.3	55.1	62.4	69.9	61.9	57.6	71.6	59.3	501	ALDH7A1	aldehyde dehydrogenase 7 family member A1
442.8	473	452.7	588.7	507.9	518.6	506	524.8	501.5	472.2	496.6	481	479.1	547.1	532.3	579.6	504	527.6	443.4	493.7	491.2	462.1	469.4	453.3	510.9	529.6	506	ATP5B	ATP synthase, H+ transporting, mitochondrial F1 complex, beta polypeptide
68.8	65	74.3	67.3	64.1	60.5	60.5	66.2	68.1	63	65.6	67.7	64.1	69.1	76	66.5	75.2	64.1	75	65	63.3	62.9	79.2	65.7	62.6	54.7	509	ATP5C1	ATP synthase, H+ transporting, mitochondrial F1 complex, gamma polypeptide 1
55.1	55.1	52	62.8	46.7	57.2	66.2	59.2	45.4	47	53.7	56.8	46.3	53.3	53.7	61.1	46.8	59.2	51.5	51	50	51.1	59.5	50.2	58.4	59.4	513	ATP5D	ATP synthase, H+ transporting, mitochondrial F1 complex, delta subunit
21.8	22.8	23.6	17.9	19.8	20.6	25.7	18.4	24	21.1	22.4	21	20.1	19.4	22.9	24.6	20	20.7	21.1	19.4	19.6	19.3	21.2	19.1	20.1	17.8	514	ATP5E	ATP synthase, H+ transporting, mitochondrial F1 complex, epsilon subunit
141.3	134.2	155.3	165.2	130.9	130.5	118.7	145.6	145	125.9	127.2	132.4	130.8	131.2	149.9	143.2	147.8	143.8	154	128.1	135.1	135.8	150.8	127	142	57	515	ATP5F1	ATP synthase, H+ transporting, mitochondrial Fo complex subunit B1
42.8	50.7	43.9	51	40.3	37.4	50.3	46.3	41.8	44	48.8	44.6	46	51.8	43.6	49.8	21	54.3	49	49.9	45.3	44	51.1	39.5	56	41.9	516	ATP5G1	ATP synthase, H+ transporting, mitochondrial Fo complex subunit C1 (subunit 9)
120.8	105.1	109.3	90.3	98.2	105.1	102.4	98.1	91.1	93.6	99.3	98.6	86.5	100.5	93.1	105.3	106	116.6	94.3	100	109.6	101.7	95.2	86	117.9	90.8	517	ATP5G2	ATP synthase, H+ transporting, mitochondrial Fo complex subunit C2 (subunit 9)
70.7	68.7	66.9	77.3	70.4	74.7	70.2	71.3	69.5	66.5	61.3	64.8	68.8	70.4	74.4	76.4	70.2	75	80.3	65	53.3	67.1	82.6	64.6	76.6	72.7	518	ATP5G3	ATP synthase, H+ transporting, mitochondrial Fo complex subunit C3 (subunit 9)
27.8	24.2	25.9	28.1	25.7	25.3	33.6	25.7	23	20.2	26.6	25	25.7	24.7	22.4	26.7	25.5	25.6	26.6	23.7	23.5	21.8	30.6	21.1	28	26.5	521	ATP5I	ATP synthase, H+ transporting, mitochondrial Fo complex subunit E
15.5	16.6	16.6	14.1	13.5	13.8	14.7	14.4	11	14.9	14.3	14	17.2	14.7	13.3	14	14.1	16.3	16.6	13.3	12.5	14.2	14.8	14.5	12.4	12.8	522	ATP5J	ATP synthase, H+ transporting, mitochondrial Fo complex subunit F6
86	88.1	145	40.2	106.4	121.4	123.6	101.6	117.1	128.5	135.2	127.8	108.1	108.1	140.7	119.6	121	73.7	133.8	120.4	127.8	53.2	107.3	103.1	108.2	112.6	523	ATP6V1A	ATPase H+ transporting V1 subunit A
5	5	5	5	5	5	5	5	5	5	5	5	5	5	5	5	5	5	5	5	5	5	5	5	5	5	525	ATP6V1B1	ATPase H+ transporting V1 subunit B1
77.4	57	72.8	45.8	62.5	72	49.4	51.7	63.9	62.3	46.9	64.3	49.7	85.2	61.6	63.7	63.2	72.9	70.9	72.3	79.8	68.9	75.2	55.2	69.9	33	526	ATP6V1B2	ATPase H+ transporting V1 subunit B2
50.4	53.7	45.6	45.4	46.6	50.5	38.7	46.1	44.3	51.9	49.3	46.8	46.9	52.3	40.7	44.6	48.8	54.6	44.8	48.5	57.5	51.2	51.3	42.5	47.4	51	527	ATP6V0C	ATPase H+ transporting V0 subunit c
84.6	57.8	26.8	72.8	82.2	67.4	73.3	55.1	75.3	72.7	78	70.4	77.9	88.1	82.1	72.9	84	80.6	72.1	68.6	94.1	72.6	68.9	72.9	75	60.6	528	ATP6V1C1	ATPase H+ transporting V1 subunit C1
39.5	41.7	39	52	39.2	37.3	33.4	37.9	44.9	39.7	38.9	38.3	38.3	44.9	37.4	29.7	37.6	42.7	33.4	37.1	40	42.5	37.2	35.6	37.9	37.6	529	ATP6V1E1	ATPase H+ transporting V1 subunit E1
68.6	69.3	68.2	84	66	68	55.3	68.5	65.2	67.3	59	64.3	57.5	88.3	71.4	69.6	74.9	78.9	67.7	58.1	80.7	65.6	73.3	68.6	59.7	67	533	ATP6V0B	ATPase H+ transporting V0 subunit b
5	5	5	5	5	5	5	5	5	5	5	5	5	5	5	5	5	5	5	5	5	5	5	5	5	5	534	ATP6V1G2	ATPase H+ transporting V1 subunit G2
39.4	42.3	46.8	26.7	40.3	52.8	35.9	32	37	35	44.5	45.2	41.9	52.7	39.5	39.1	51.4	44.4	44.5	30.9	49.7	35.4	46.3	36.2	42	42	535	ATP6V0A1	ATPase H+ transporting V0 subunit a1
38.6	42.1	40.2	37.6	31.7	37	66.7	38.6	34.4	33.8	33.1	34.1	31.9	46.5	36.1	40.6	31.1	41.7	37.8	33.8	40.4	33	42.2	35.2	47	30.9	537	ATP6AP1	ATPase H+ transporting accessory protein 1
50.2	53.8	49.7	44	51.4	52.9	43.9	48.8	53.4	56	47.1	60.7	53.6	36.9	44.8	51.3	21.2	47.3	48	53.7	29.2	60.4	47.3	53.4	50.1	45	538	ATP7A	ATPase copper transporting alpha
48.1	46.2	52.3	48.7	46.9	43.7	49.2	41.7	51.2	44.7	45.7	51.9	43.4	46.2	51.8	54.3	55.1	53.7	53.4	48.2	49.6	47.1	55	47	49.5	42.9	539	ATP5O	ATP synthase, H+ transporting, mitochondrial F1 complex, O subunit
5	5	5	5	5	5	5	5	5	5	5	5	5	5	5	5	5	5	5	5	5	5	5	5	5	6.2	540	ATP7B	ATPase copper transporting beta
76.9	63	75.4	59.3	63.7	67.1	60.7	80.9	55.2	59.2	69.6	71.3	80.1	69.8	62.1	78.2	74.4	71.9	67.4	86.7	67.2	76.2	69.8	63.4	68	81.7	545	ATR	ATR serine/threonine kinase
177.6	173.6	180.2	186.5	166.5	156.8	214.9	201.1	170.6	148.8	181.5	185.8	176.7	192.8	201.1	153.1	123.8	164	183.7	179.1	153.9	165.3	141.1	156.3	141.8	185.2	546	ATRX	ATRX, chromatin remodeler
5	5	5	5	5	5	5	5	5	5	5	5	5	5	5	5	5	5	5	5	5	5	5	5	5	5	547	KIF1A	kinesin family member 1A
9	8.6	5.3	7.3	5	5	8.7	9.6	8.7	8	7.6	8.3	9.5	8.7	10.4	7.6	6.5	5.6	9.5	9.6	6	9.9	8.8	5.8	7.8	11.2	549	AUH	AU RNA binding methylglutaconyl-CoA hydratase
75.4	80.6	71.9	71.3	67.8	83.4	51.9	72.1	70.3	80.7	48.8	70.8	77	78.7	72.2	74.5	76.6	86	76.9	75.2	86.7	68.8	86.1	72.7	77.7	71.9	550	AUP1	ancient ubiquitous protein 1
5	5	5	5	5	5	5	5	5	5	5	5	5	5	5	5	5	5	5	5	5	5	5	5	5	5	551	AVP	arginine vasopressin
5	5	5	5	5	5	7.2	5	5	5	5.6	5	5	5	5	5	5	5	5	5	5	5	5	5	5	7.4	552	AVPR1A	arginine vasopressin receptor 1A
5	5	5	5	5	5	5	5	5	5	5	5	5	5	5	5	5	5	5	5	5	5	5	5	5	5	553	AVPR1B	arginine vasopressin receptor 1B
5	5	5	5	5	5	5	5	5	5	5	5	5	5	5	5	5	5	5	5	5	5	5	5	5	5	554	AVPR2	arginine vasopressin receptor 2
169.3	240.8	128.6	86.1	188.3	214.9	249.1	197.6	189.8	170.6	214.8	172.8	185.5	210.1	181.1	223.9	139.1	246.7	150.9	77.6	225.7	177	151.7	232.2	241.9	177.5	558	AXL	AXL receptor tyrosine kinase
5	5	5	5	5	5	5	5	5	5	5	5	5	5	5	5	5	5	5	5	5	5	5	5	5	5	563	AZGP1	alpha-2-glycoprotein 1, zinc-binding
5	5	5	5	5	5	5	5	5	5	5	5	5	5	5	5	5	5	5	5	5	5	5	5	5	5	566	AZU1	azurocidin 1
406.1	404.3	385	296.2	418.5	379.8	428.5	319.2	414.4	398.2	421.3	323.8	371.8	376.9	367.7	325.7	360.8	395.6	392.9	330.1	381.7	387.7	371.3	346.8	397.1	297	567	B2M	beta-2-microglobulin
5	5	5	5	5	5	5	5	5	5	5	5	5	5	5	5	5	5	5	5	5	5	5	5	5	5	570	BAAT	bile acid-CoA:amino acid N-acyltransferase
42.4	40.9	28	45.1	33.8	41.5	38.2	38.6	43.7	40.2	44.1	44.8	46.5	42	37.3	33.1	40.1	42.8	43.5	36.9	47.4	39.4	37.6	45.4	41.1	34.2	571	BACH1	BTB domain and CNC homolog 1
13	14.4	15.8	14	12.9	14.7	17.2	15	14	12.6	16.3	13.8	14.9	16	13	15	11.3	14.9	12.2	16.3	12.4	12.9	15.6	12.6	18.7	17.8	572	BAD	BCL2 associated agonist of cell death
225.4	201.5	219.7	199.1	221.9	239.7	305.2	191.8	196.6	205.3	262.6	216.1	228.6	201.3	209.6	218.4	183.9	188.7	219.6	182.1	201.3	266	252.7	237	212.5	198.2	573	BAG1	BCL2 associated athanogene 1
5	5	5	5	5	5	5	5	5	5	5	5	5	5	5	5	5	5	5	5	5	5	5	5	5	5	574	BAGE	B melanoma antigen
5	5	5	5	5	5	5	5	5	5	5	5	5	5	5	5	5	5	5	5	5	5	5	5	5	5	575	ADGRB1	adhesion G protein-coupled receptor B1
32	22.4	30.5	16.4	26.1	30.2	42.4	20.2	18	27.1	39.9	28.6	30	36	27	28.4	16.6	33.1	25.5	34	32	35	29	20.4	43.6	18.3	576	ADGRB2	adhesion G protein-coupled receptor B2
5	5	5	5	5	5	5	5	5	5	5	5	5	5	5	5	5	5	5	5	5	5	5	5	5	5	577	ADGRB3	adhesion G protein-coupled receptor B3
13	19	21.1	22.8	18.8	19.4	21.6	23.6	14.4	18.3	18.8	16.1	14.8	21.3	23.6	22.6	9.5	17.4	18.4	19.7	17.9	15.5	18.7	22.8	22.8	19	578	BAK1	BCL2 antagonist/killer 1
5	5	5	5	5	5	5	5	5	5	5	5	5	5	5	5	5	5	5	5	5	5	5	5	5	5	579	NKX3-2	NK3 homeobox 2
32.7	35	34.1	40	43.4	33.5	41	37.7	36.3	36.9	48	35.3	35.6	40.1	35.5	40.2	34.2	37.2	46.3	38.5	37.8	40.5	35.3	40	37.7	37.3	580	BARD1	BRCA1 associated RING domain 1
25	21.4	19.7	18.2	26.1	21.6	29.1	24.3	19.1	22	26.8	21.9	19.4	14.9	19.8	24.1	22.1	24.1	21.2	19.7	22.8	22.4	23.5	22.9	24.4	20.1	581	BAX	BCL2 associated X, apoptosis regulator
12.1	13.6	15.4	11.1	13.7	13.5	15	14.7	11.4	13.4	17.7	16.4	12.4	12.3	16	17.9	10.4	14.2	14.8	19.8	11	18	16.5	13.3	13.3	15.9	582	BBS1	Bardet-Biedl syndrome 1
15.9	20.2	17.2	17.1	15.9	16.1	22.4	17.8	12.8	18.5	18.4	17.9	19.2	17.8	14	23.6	19.2	17	15	24.8	17.1	18.2	15.2	13.9	19.2	16.3	583	BBS2	Bardet-Biedl syndrome 2
5	9.6	7.2	5.8	7.8	8.7	7.7	6.9	6.4	6.1	8.5	7.6	8.4	7.6	7.6	8.2	5.4	7.7	10.3	11.2	6.6	7.1	7.9	8.1	7.1	8	585	BBS4	Bardet-Biedl syndrome 4
85.4	97.1	128.8	94.8	128.5	145.4	142	87.3	145.7	141.1	169.2	127.8	108.4	103.7	153.5	100.5	143.2	125.7	138.6	117.7	129.4	135.2	128.6	132.6	105.1	107.6	586	BCAT1	branched chain amino acid transaminase 1
27.6	26.4	23.7	22	23.6	12.9	24.3	21.5	16.4	24.1	22.3	23.5	23.5	23.3	26	24.1	24.4	23.7	25.7	22	9.2	25.6	30.1	18.3	30.2	10.8	587	BCAT2	branched chain amino acid transaminase 2
5	5	5	5	5	5	5	5	5	5	5	5	5	5	5	5	5	5	5	5	5	5	5	5	5	5	590	BCHE	butyrylcholinesterase
25.8	25.4	18.2	18.1	16	21.8	17.5	20.3	21.8	20.9	23.1	21	19.2	21.5	20.3	27.6	14.9	19.3	21.3	26	18.9	24.3	21.1	18.5	23.3	19.8	593	BCKDHA	branched chain keto acid dehydrogenase E1, alpha polypeptide
19.8	18.7	15.1	10.8	14.9	16.1	21	21.6	17.8	17.8	22.8	22.2	19.9	17.8	20.7	19.8	13.3	15.8	18.4	15.4	17.9	20.4	20.4	15.4	17.2	23.3	594	BCKDHB	branched chain keto acid dehydrogenase E1 subunit beta
485.2	306.4	263.8	286.8	518.2	470.3	160	655.4	561.9	513.6	172.9	421.4	588.8	398.9	197.6	254.4	616.7	485	444.2	207.8	371.5	274.3	523.1	505.1	529.4	129.2	595	CCND1	cyclin D1
5.9	10.9	5.4	8.3	6.9	6.5	7.2	7.8	8.6	7.4	6.5	7.1	7.6	5.8	7.7	7	6.6	6.5	5.5	6.6	11.1	9.5	7.1	10.8	8.4	10.4	596	BCL2	BCL2, apoptosis regulator
5	5	5	5	5	5	5	5	5	5	5	5	5	5	5	5	5	5	5	5	5	5	5	5	5	5	597	BCL2A1	BCL2 related protein A1
25.9	25.8	32.4	31.2	34.3	36.5	30.2	26.1	30.7	26.7	27.1	25.7	28.5	26.2	24.8	27.5	21.2	26.2	30.8	27.3	30.7	17.5	27	33.7	30.9	34.7	598	BCL2L1	BCL2 like 1
24.6	24.4	22.6	26.3	20.5	20.8	30	25.1	22.3	19.1	21.1	28.6	19.5	25	27.5	30	23.6	21.8	27.4	26.7	22	23.1	26.5	21.5	31.8	25.4	599	BCL2L2	BCL2 like 2
29.9	29.7	24	33.4	18.9	29.5	39	27.1	24.6	26.9	25.9	25	27.1	22.8	18.2	27.4	22.1	25.2	21	23.5	18.8	19.9	19	24.1	23.4	28.7	602	BCL3	B-cell CLL/lymphoma 3
15.9	15.6	12.4	11.8	12.8	12	10.4	13.2	11.7	14.7	9.3	13	10.4	10.7	14.8	10.8	15	14.9	9.2	13.3	7.3	13.7	8.5	11.2	15.3	8.2	604	BCL6	B-cell CLL/lymphoma 6
5	5	5	5	5	5	5	5	5	5	5	5	5	5	5	5	5	5	5	5	5	5	5	5	5	5	605	BCL7A	BCL tumor suppressor 7A
5	5	5	5	5	5	5	5	5	5	5	5	5	5	5	5	5	5	5	5	5	5	5	5	5	5	606	NBEAP1	neurobeachin pseudogene 1
28.1	19.6	29.7	20.1	22.9	30.6	21.2	31.7	26.8	33.5	26.2	34.1	21.7	43.5	34.6	28.6	34.2	34	43.8	21.4	36.1	37.3	43.3	30.3	29.2	29	607	BCL9	B-cell CLL/lymphoma 9
5	5	5	5	5	5	5	5	5	5	5	5	5	5	5	5	5	5	5	5	5	5	5	5	5	5	608	TNFRSF17	TNF receptor superfamily member 17
20.2	25.3	30.2	31.6	20.1	27.8	33.7	31.5	25.5	28	28.7	26.7	25.1	18.2	27.2	23.3	24.9	16.9	24	15.9	14.6	18.6	26.6	16.2	28.3	31.6	610	HCN2	hyperpolarization activated cyclic nucleotide gated potassium channel 2
5	5	5	5	5	5	5	5	5	5	5	5	5	5	5	5	5	5	5	5	5	5	5	5	5	5	611	OPN1SW	opsin 1 (cone pigments), short-wave-sensitive
85	82.7	95.1	86.8	70.3	84.1	65.3	86.1	75.6	71.3	49.4	87.7	96.2	81.3	66.9	79.1	86	82.9	91.5	82.5	78.5	73.1	87.1	75.3	62.1	69.8	613	BCR	BCR, RhoGEF and GTPase activating protein
19.4	18.1	19.8	22.3	16.9	20.1	17	20.9	17.3	18.3	15.8	21.4	19.2	18.2	17.6	21.6	18.2	23.5	20.4	18.4	18.9	19.1	19.5	19.7	19.3	19.4	617	BCS1L	BCS1 homolog, ubiquinol-cytochrome c reductase complex chaperone
14.6	19.2	18	12	13.4	15.5	15.9	11.7	12.5	12.6	10.2	14.8	10.6	14.3	13.2	16.3	20.7	12.7	14.8	15.2	17.6	14.7	15.9	16.5	16.9	9	618	BCYRN1	brain cytoplasmic RNA 1
9.4	8.1	6.4	6.6	7.2	7.2	11.4	7.9	5.8	8	8.7	9.9	7.7	5.9	9.4	10	6.2	8.1	7.1	8.6	5	8.4	9.6	5.8	6.5	7	622	BDH1	3-hydroxybutyrate dehydrogenase 1
5	5	5	5	5	5	5	5	5	5	5	5	5	5	5	5	5	5	5	5	5	5	5	5	5	5	623	BDKRB1	bradykinin receptor B1
5	5	5	5	5	5	5	5	5	5	5	5	5	5	5	5	5	5	5	5	5	5	5	5	5	5	624	BDKRB2	bradykinin receptor B2
19.6	12	11.6	8.7	13.7	14.1	15	12.3	14.9	11.5	12.9	13.1	16.5	12.6	20.1	13.4	14.2	13.5	14.1	10.1	18.7	12	13.6	18.5	18.8	17.8	627	BDNF	brain derived neurotrophic factor
5	5	5	5	5	5	5	5	5	5	5	5	5	5	5	5	5	5	5	5	5	5	5	5	5	5	629	CFB	complement factor B
5	5	5	5	5	5	5	5	5	5	5	5	5	5	5	5	5	5	5	5	5	5	5	5	5	5	631	BFSP1	beaded filament structural protein 1
5	5	5	5	5	5	5	5	5	5	5	5	5	5	5	5	5	5	5	5	5	5	5	5	5	5	632	BGLAP	bone gamma-carboxyglutamate protein
5	5	5	5	5	5	5	5	5	5	5	5	5	5	5	5	5	5	5	5	5	5	5	5	5	5	633	BGN	biglycan
5	5	5	5	5	5	5	5	5	5	5	5	5	5	5	5	5	5	5	5	5	5	5	5	5	5	634	CEACAM1	carcinoembryonic antigen related cell adhesion molecule 1
5	5	5	5	5	5	5	5	5	5	5	5	5	5	5	5	5	5	5	5	5	5	5	5	5	5	635	BHMT	betaine--homocysteine S-methyltransferase
25.8	26.9	32.5	25.7	20.7	26.1	23.2	27.1	24.3	23.4	27.2	30.6	26.2	29.4	23.2	28.1	33.4	21.2	22.5	21.9	28.6	26.7	21	28.9	25.8	30.2	636	BICD1	BICD cargo adaptor 1
21.6	20.2	15.7	19.9	19.1	16.3	18.1	17.3	20	18.4	18.3	15.6	19.5	14.8	19.9	17.8	15.7	18.5	18.8	20.8	17.3	18.6	18.3	20.5	21.5	19.3	637	BID	BH3 interacting domain death agonist
5	5	5	5	5	5	5	5	5	5	5	5	5	5	5	5	5	5	5	5	5	5	5	5	5	5	638	BIK	BCL2 interacting killer
12.9	5	7.2	6	7.8	7.4	7.7	6.7	10	8.1	7.8	7.5	8.1	9.8	6.5	7	6.3	7.5	6.5	6.2	6.2	8.5	5.3	6.2	5.1	5.9	639	PRDM1	PR/SET domain 1
5	5	5	5	5	5	5	5	5	5	5	5	5	5	5	5	5	5	5	5	5	5	5	5	5	5	640	BLK	BLK proto-oncogene, Src family tyrosine kinase
27.1	28	29.7	24.4	36.6	29.1	27.4	32.7	29.1	27.4	33.7	30.6	30.2	30.8	35.3	29	23.8	31.9	36.5	30.1	32.8	35	31.7	28.3	25	30.2	641	BLM	Bloom syndrome RecQ like helicase
44.3	48.4	54.5	50.5	61.3	42.8	38.1	51.1	50.5	49.2	35.7	47.7	47.2	50.3	57	53.5	50.9	57.8	52.1	47.7	51.3	48.4	46.3	52.1	39.3	37.5	642	BLMH	bleomycin hydrolase
5	5	5	5	5	5	5	5	5	5	5	5	5	5	5	5	5	5	5	5	5	5	5	5	5	5	643	CXCR5	C-X-C motif chemokine receptor 5
11.9	13.9	9.2	10	12.2	13.1	16	10.1	10.4	10.8	12.8	8.3	10.9	13.5	11.8	9.1	13.6	11.9	14	13.4	13	13	14.6	11.3	15.1	8.5	644	BLVRA	biliverdin reductase A
6.3	10.8	10.8	9.1	10.5	9.8	11.9	10.6	9.9	9.7	8.6	10.3	8.6	11.1	10	13.7	9.5	10	9.9	16.9	7.7	12.1	10.1	9.4	9.4	8.1	645	BLVRB	biliverdin reductase B
5	5	5	5	5	5	5	5	5	5	5	5	5	5	5	5	5	5	5	5	5	5	5	5	5	5	646	BNC1	basonuclin 1
20.2	18.6	18.7	17.7	22.1	19.6	20.7	16	24	21.9	18.2	14.7	19.5	18.9	22.2	18.9	24	24	18	21.2	21.9	19.5	17.2	20.8	20	20.9	648	BMI1	BMI1 proto-oncogene, polycomb ring finger
79.6	85.3	81.4	66.8	66.1	94.9	83.4	81.4	72.2	79.2	80.5	79.6	72.2	84	67.4	82	56.7	83.4	63	76.3	55.9	72.2	70.8	80.6	83	64.3	649	BMP1	bone morphogenetic protein 1
27.6	16.5	15.1	17	20.4	20	16.5	16.9	16.4	21.1	15.4	16	17.1	22.7	15.4	13.5	23.1	19	16.4	10.5	20.5	19.3	17.6	20.6	15.9	17.7	650	BMP2	bone morphogenetic protein 2
5	5	5	5	5	5	5	5	5	5	5	5	5	5	5	5	5	5	5	5	5	5	5	5	5	5	651	BMP3	bone morphogenetic protein 3
5	5	5	5	5	5	5	5	5	5	5	5	5	5	5	5	5	5	5	5	5	5	5	5	5	5	652	BMP4	bone morphogenetic protein 4
5	5	5	5	5	5	5	5	5	5	5	5	5	5	5	5	5	5	5	5	5	5	5	5	5	5	653	BMP5	bone morphogenetic protein 5
42.2	38.1	31.8	51.3	35.4	64.6	65.2	28.4	48.4	49.9	63.9	44.6	50.9	25.6	33.8	54	47	33	40.2	30.2	41.1	43.8	47.1	50.6	31.9	27.6	654	BMP6	bone morphogenetic protein 6
7.1	5.9	9.5	7.6	5.2	5.6	15.3	8.3	7.4	5.5	10.9	7.2	7.1	7.5	10.9	9.2	6.6	5.4	6.5	6.1	6.2	6.6	6.2	7.3	5.5	10.9	655	BMP7	bone morphogenetic protein 7
5.3	6.3	5.1	5	6.8	5	6.8	5.4	5.3	5.1	7.7	5	6.2	5	6.7	6.4	7.3	5.4	5.7	5.2	5	6.8	5.1	5	5	6.8	656	BMP8B	bone morphogenetic protein 8b
26.6	27.7	30.3	30.3	31.1	28.1	28.8	29.9	27.3	28.8	24.1	27.7	29.3	22.1	32.8	26.2	16.6	27.4	30.7	27.3	28.3	20.6	29.5	29.6	30.8	35.3	657	BMPR1A	bone morphogenetic protein receptor type 1A
7.7	6.3	8.6	5	8	7.5	10.2	8.9	10.4	6.9	6.5	10.6	12.4	7.8	9	6.4	9.6	8.5	7.2	7.3	8.1	7.5	6.8	8.1	5.7	7	658	BMPR1B	bone morphogenetic protein receptor type 1B
121.4	70.1	115.5	96.5	66.4	98.6	118.3	99.2	104	97.1	128.2	60.7	66.7	107.8	77.6	104	66	97.2	104.3	124	113.7	86.1	78.1	101.7	101.4	54.6	659	BMPR2	bone morphogenetic protein receptor type 2
5	5	5	5	5	5	5	5	5	5	5	5	5	5	5	5	5	5	5	5	5	5	5	5	5	5	660	BMX	BMX non-receptor tyrosine kinase
34.5	29	45.1	55.4	37.7	32.4	36.3	31.6	34.9	32.9	31.6	39.6	32	40.6	37.1	36.7	45.1	44	30.1	37.3	41.8	35.2	35.9	41.4	39.8	46.3	661	POLR3D	RNA polymerase III subunit D
7	6.2	9.3	5	7.1	5	5.2	6.8	6.5	5	5.4	5.8	7.3	5.7	5	5	6	7.3	7.1	5	7.7	5.4	6.9	7.3	5.5	7	662	BNIP1	BCL2 interacting protein 1
96.2	84.6	63.8	80.7	69	72.6	75.1	73	92.9	54.6	74.9	60.7	86.2	80.7	45.8	77.9	84.3	69.1	81.2	76.1	60	79.6	77.8	62	71.1	84.8	663	BNIP2	BCL2 interacting protein 2
17.2	19.6	6.8	13.9	12.5	10.2	11.9	9.9	12.8	14	16.5	12.1	17.8	11.6	15.4	14	14.3	13.3	15.6	16.2	16.3	13.7	11.4	10.9	13.8	13.2	664	BNIP3	BCL2 interacting protein 3
63.8	63.8	47	32.8	42.2	54.7	81.6	47.1	43.1	56.7	85.2	49.1	56.4	69.5	40.5	52.2	22.6	24.6	64.2	63.2	37.6	53.5	39.8	39.2	58.8	43.3	665	BNIP3L	BCL2 interacting protein 3 like
9.4	8.9	7.1	9.8	11.3	11.7	16	10.9	7.5	11.4	11.4	10.6	9	7.6	10.1	10.4	9.5	10.6	10.3	9.4	12.4	8.5	13.8	9.9	10.7	10.1	666	BOK	BOK, BCL2 family apoptosis regulator
377.8	447.7	494	505.3	418.1	453.9	504.1	521.2	510.2	405.4	563.4	475.2	516	530.6	487.3	493	512	488.5	434.8	533.9	513.8	410.4	412.1	530	368.7	460.8	667	DST	dystonin
5.1	5.8	5.3	6.3	6	6.5	8.9	5.7	5	6.5	6.1	6	5	5	5.3	7.1	5	5	5.8	5.9	5	8.2	7.5	5	7.5	7.9	668	FOXL2	forkhead box L2
21.6	25.7	22.5	22.8	21	21.6	18	30	16.6	18.2	15.4	21.5	19.2	25.5	14.9	18.1	21.3	15.1	13.7	21.2	21.8	13.1	14	26.7	16.2	22.7	669	BPGM	bisphosphoglycerate mutase
5	5	5	5	5	5	5.3	5	5	5	5	5	5	5	5	5.2	5	5	5	6.6	5	5	5	5	5	5	670	BPHL	biphenyl hydrolase like
5	5	5	5	5	5	5	5	5	5	5	5	5	5	5	5	5	5	5	5	5	5	5	5	5	5	671	BPI	bactericidal/permeability-increasing protein
80	79.5	88.7	63.3	89.3	77.5	97.2	90.5	74.8	74.7	102.6	98.1	80.6	79.9	78	105.6	98.9	86.5	96.4	101.3	68.1	90.7	86.5	76.2	67.6	103.7	672	BRCA1	BRCA1, DNA repair associated
8.7	9.6	13.5	9.6	7.6	12	11.7	11.8	8	8.2	10.9	10.7	11.2	10.8	10.8	13.3	8.9	7.9	10.6	10.6	12.3	11.6	7.9	9.4	9.4	10.8	673	BRAF	B-Raf proto-oncogene, serine/threonine kinase
38.6	38.9	40.6	32.3	41.7	33.5	33.4	47.1	41.3	33	38.6	37.1	42.4	46.1	34.6	47	57.2	34.3	49	39.7	33.5	44.4	36.6	38.3	29.5	46.8	675	BRCA2	BRCA2, DNA repair associated
5	5	5	5	5	5	5	5	5	5	5	5	5	5	5	5	5	5	5	5	5	5	5	5	5	5	676	BRDT	bromodomain testis associated
133.9	118.4	96.6	95.2	114.2	131	136.8	92.1	104.2	114.9	114.9	105.9	103.4	87	86	78.2	88.8	103	75	86.7	126.6	98.5	78.3	141.5	117.1	100.8	677	ZFP36L1	ZFP36 ring finger protein like 1
21.9	27	18.6	15.9	22.8	27.4	19.9	23.8	21.8	21.5	17.1	23.7	20.9	18.6	21.5	23.1	30.9	22.9	19.2	25.8	25.3	20.2	19.4	18.2	19.7	33	678	ZFP36L2	ZFP36 ring finger protein like 2
5	5	5	5	5	5	5	5	5	5	5	5	5	5	5	5	5	5	5	5	5	5	5	5	5	5	680	BRS3	bombesin receptor subtype 3
380.1	423.3	404.9	379.3	364.2	439.7	374.5	370.6	338.4	402.3	384.9	370.2	365.5	380.9	356.9	378.2	309.7	405.4	349.5	402.8	352.8	404.3	394.6	378.3	435.8	336.2	682	BSG	basigin (Ok blood group)
5	5	5	5	5	5	5	5	5	5	5	5	5	5	5	5	5	5	5	5	5	5	5	5	5	5	683	BST1	bone marrow stromal cell antigen 1
95.6	88.8	116.6	99.2	95.5	99.7	116.6	100.2	92.7	102.2	88.2	111.9	98.3	103.6	109.6	111.8	97.2	112.4	103.8	108.1	108.1	85.2	114	96.2	109.9	111.1	684	BST2	bone marrow stromal cell antigen 2
5	5	5	5	5	5	5	5	5	5	5	5	5	5	5	5	5	5	5	5	5	5	5	5	5	5	685	BTC	betacellulin
14.6	13.5	12.9	8.7	11.6	12.6	13.9	12.5	11.3	11.1	14.3	10.6	14	11.2	13.4	12.6	11.3	11.7	11.4	10.5	10.6	13.1	12.9	14	11.6	11	686	BTD	biotinidase
68.5	40.3	58.8	40	51.6	49.8	73.4	43.9	48.6	54.6	60.3	46.3	36.8	45.3	40.7	59.2	44.3	44.8	32.5	38.7	29	48.7	31.3	44.5	44.9	42.5	687	KLF9	Kruppel like factor 9
197.8	184.9	176.8	156.5	204.6	193.7	121.2	139.5	195.8	182.4	160.4	154.1	202.2	184.1	182.3	143	235.8	187.5	194.9	137.2	138	205.3	191.4	192.4	161	166.6	688	KLF5	Kruppel like factor 5
370.1	346.3	367.5	376.7	348.9	337.8	343.5	360.8	345	332.9	320.3	345.4	344.3	309.3	356.5	347.1	353.8	368.2	359.6	317.2	344	337.6	349.2	316.4	310.3	348.3	689	BTF3	basic transcription factor 3
5	5	5	5	5	5	5	5	5	5	5	5	5	5	5	5	5	5	5	5	5	5	5	5	5	5	690	BTF3P11	basic transcription factor 3 pseudogene 11
63.2	51.6	41.5	47	52	48.1	47.2	43.2	52.3	53.1	44.5	53.7	45.7	42.6	43.2	44.8	49	46.1	36.9	39.1	42	51.5	32.2	44.8	37.5	61.7	694	BTG1	BTG anti-proliferation factor 1
5	5	5	5	5	5	5	5	5	5	5	5	5	5	5	5	5	5	5	5	5	5	5	5	5	5	695	BTK	Bruton tyrosine kinase
5	5	5	5	5	5	5	5	5	5	5	5	5	5	5	5	5	5	5	5	5	5	5	5	5	5	696	BTN1A1	butyrophilin subfamily 1 member A1
44.2	56.8	51.6	56.7	63	50.7	41.4	50.6	57.8	56.2	52.1	43.5	41.3	61.4	51.2	47.5	59.2	55	62	54	57.3	56.4	54.6	50.6	54.7	61.2	699	BUB1	BUB1 mitotic checkpoint serine/threonine kinase
86.3	89.4	100.6	99.4	93.1	90.4	80.7	98.5	76.2	91.5	97.8	85	87.4	116.3	105.6	92.2	93.7	102.3	101	93.2	94.6	76.8	100.4	90.9	93.5	93.1	701	BUB1B	BUB1 mitotic checkpoint serine/threonine kinase B
31.3	32.7	32.8	40.5	33.1	31.6	27.9	39	30.7	36.4	26.7	29	34.1	31.2	29.4	36.5	30.5	33.4	27.8	31.7	34.1	33.9	31.3	35.5	38.5	32.8	705	BYSL	bystin like
39	44.8	39.4	45.2	33.7	47.8	49.5	35.2	35.8	42.1	40.1	32.2	38.2	37	36.6	45.1	31.1	39.8	36.2	45.8	37.1	38.9	44.1	37.5	46.5	36.6	706	TSPO	translocator protein
205.1	185.4	216.2	226.3	210.4	203.2	191.7	221.4	165.2	179.1	177.5	220.6	208.4	206	207.4	225.7	213.2	200.1	219.9	208.9	212	193.5	202.7	200.1	214.9	65.4	708	C1QBP	complement C1q binding protein
5	5	5	5	5	5	5	5	5	5	5	5	5	5	5	5	5	5	5	5	5	5	5	5	5	5	710	SERPING1	serpin family G member 1
5	5	5	5	5	5	5	5	5	5	5	5	5	5	5	5	5	5	5	5	5	5	5	5	5	5	711	ERC2-IT1	ERC2 intronic transcript 1
5	5	5	5	5	5	5	5	5	5	5	5	5	5	5	5	5	5	5	5	5	5	5	5	5	5	712	C1QA	complement C1q A chain
5	5	5	5	5	5	5	5	5	5	5	5	5	5	5	5	5	5	5	5	5	5	5	5	5	5	713	C1QB	complement C1q B chain
5	5	5	5	5	5	5	5	5	5	5	5	5	5	5	5	5	5	5	5	5	5	5	5	5	5	714	C1QC	complement C1q C chain
6.4	5.3	5	5	5.3	5.2	7	5	5	5.6	6.7	5	5	5.1	5	5	5	5.1	5	5	5	7.9	5	6.3	7.8	5	715	C1R	complement C1r
7.3	7	5.2	5	5.3	5.2	7.6	5	5	8.2	8.7	5	7	7.1	5	5	5.3	7.7	5	6.2	5.1	6	5.7	5	8.9	5.2	716	C1S	complement C1s
5	5	5	5	5	5	5.6	5	5	5	5	5	5	5	5	5	5	5	5	5	5	5	5	5	5	5	717	C2	complement C2
32.9	36.2	26.6	22.5	31.9	38.2	33.2	24.4	31.2	38.8	38	25.7	41.7	31.3	37.2	24.6	29.7	51.3	34.8	45.9	25.9	41.4	32.7	31	43.7	18.6	718	C3	complement C3
5	5	5	5	5	5	5	5	5	5	5	5	5	5	5	5	5	5	5	5	5	5	5	5	5	5	719	C3AR1	complement C3a receptor 1
5	5	5	5	5	5	5	5	5	5	5	5	5	5	5	5	5	5	5	5	5	5	5	5	5	5	720	C4A	complement C4A (Rodgers blood group)
5	5	5	5	5	5	5	5	5	5	5	5	5	5	5	5	5	5	5	5	5	5	5	5	5	5	721	C4B	complement C4B (Chido blood group)
5	5	5	5	5	5	5	5	5	5	5	5	5	5	5	5	5	5	5	5	5	5	5	5	5	5	722	C4BPA	complement component 4 binding protein alpha
12.1	12.8	18.1	14.7	11.9	14.3	18.3	13.8	15.7	13.8	20.1	16.2	14.7	11.9	13	12.7	15.8	14.1	16	10.7	15	11	14.6	12.9	14.8	15	725	C4BPB	complement component 4 binding protein beta
5	5	5	5	5	5	5	5	5	5	5	5	5	5	5	5	5	5	5	5	5	5	5	5	5	5	726	CAPN5	calpain 5
5.9	6.1	5.7	5	6.8	5	9.7	5.9	5.5	5	11.7	7.6	5.1	5.7	8	8.9	6.8	5.8	6.2	7.4	5	7	5.8	5.1	5	9.6	727	C5	complement C5
5	5	5	5	5	5	5	5	5	5	5	5	5	5	5	5	5	5	5	5	5	5	5	5	5	5	728	C5AR1	complement C5a receptor 1
5	5	5	5	5	5	5	5	5	5	5	5	5	5	5	5	5	5	5	5	5	5	5	5	5	5	729	C6	complement C6
5	5	5	5	5	5	5	5	5	5	5	5	5	5	5	5	5	5	5	5	5	5	5	5	5	6.8	730	C7	complement C7
5	5	5	5	5	5	5	5	5	5	5	5	5	5	5	5	5	5	5	5	5	5	5	5	5	5	731	C8A	complement C8 alpha chain
5	5	5	5	5	5	5	5	5	5	5	5	5	5	5	5	5	5	5	5	5	5	5	5	5	5	732	C8B	complement C8 beta chain
5	5	5	5	5	5	5	5	5	5	5	5	5	5	5	5	5	5	5	5	5	5	5	5	5	5	733	C8G	complement C8 gamma chain
20.9	26.3	25.7	27.6	22.4	23.8	20.2	26.7	25.8	24.6	21.5	28.1	26.8	37.3	30.4	32.5	37.4	31.3	32.6	31.5	30.8	29.4	27.2	26.9	23.6	32.1	734	OSGIN2	oxidative stress induced growth inhibitor family member 2
5	5	5	5	5	5	5	5	5	5	5	5	5	5	5	5	5	5	5	5	5	5	5	5	5	5	735	C9	complement C9
63.5	68.5	63.8	62.1	54.3	60.6	70.3	63.2	58.4	59.8	60.2	67.6	62.6	61.9	56.9	71.2	51.4	62.8	58.2	67.6	58.5	64.1	60	50.2	66	55.2	738	VPS51	VPS51, GARP complex subunit
30.7	39	36.8	41.8	32.1	29.4	36.9	36.6	32.6	35.8	37	35.8	35.9	29.5	36.1	41.2	37.3	35.5	38.6	39.1	27.2	38.3	42.1	39.6	39.8	37.6	740	MRPL49	mitochondrial ribosomal protein L49
15.7	11.2	8.7	11.7	10.8	11.7	12.1	11.9	10	9	9.9	10.2	10.5	9.7	7.8	13.8	9	11.1	9.7	13.6	13.7	11.5	10.9	11.2	12.3	13.7	741	ZNHIT2	zinc finger HIT-type containing 2
5.9	5	8.1	9.1	7.1	6	12.9	6.4	5.8	5.7	10.5	8.6	5	6.6	9.1	9.8	5	8.3	5.6	7.6	8.4	7.7	6.8	5.5	6.9	12.3	744	MPPED2	metallophosphoesterase domain containing 2
5.1	5	5	5	5	5	5	5.2	5	5	5.9	5	5	5	5	5.1	5	5.4	5	5	5	5	5	5.1	5	5.8	745	MYRF	myelin regulatory factor
23.7	25.5	19.3	18.6	23.7	22.5	13.2	23.1	21.7	22.1	10.5	20.7	20.8	15.2	18.8	18.3	21.1	22.1	27.6	22.9	19.9	23.3	24.7	19.4	23.3	19	746	TMEM258	transmembrane protein 258
13.1	9.4	12.9	12.3	11.3	17.2	12.6	12.6	11.1	13.5	11.9	13.6	15	14.5	12.9	10.5	11.3	15.5	8.9	13	15.3	12.8	15.6	11.7	15.7	11.2	747	DAGLA	diacylglycerol lipase alpha
5	5	5	5	5	5	5	5	5	5	5	5	5	5	5	5	5	5	5	5	5	5	5	5	5	5	750	GAS8-AS1	GAS8 antisense RNA 1
50	49.6	51.1	53.9	49	59.8	58.6	53.2	46.4	52.4	51.2	54.2	50.9	69.3	46.7	33.4	45.2	55.5	44.3	61.1	43.1	53.8	46.9	45	66.5	46.2	752	FMNL1	formin like 1
24.8	29.1	26.1	30.4	23.5	38	28.5	32.1	29.5	37.3	30.1	34.2	20.3	35.9	36	35	20.5	28.6	25.7	41.1	18.9	28.8	26	23.4	30.8	26.1	753	LDLRAD4	low density lipoprotein receptor class A domain containing 4
91.6	73.4	87.6	66.1	84.1	86.6	82.5	70.6	88.2	87.3	74.7	82	93.1	43.7	91.3	85.1	82.8	89.9	78.6	70.6	102.1	77.2	85.4	109.6	99.5	61	754	PTTG1IP	pituitary tumor-transforming 1 interacting protein
5	5	5.5	5	5	5	5.9	5	5	5	5	5.2	5.3	5.2	5	5.3	5	5	5	5	5	7	5	5.9	5.9	5	755	C21orf2	chromosome 21 open reading frame 2
12.4	10	10.3	8	7	7.3	16.2	10.5	8.9	8.2	11.9	8.3	9.4	8.7	8.3	8.6	8.6	9.6	10.2	10.4	8.4	6.4	9.9	6.2	7.8	12.3	757	TMEM50B	transmembrane protein 50B
5	5	5	5	5	5	5	5	5	5	5	5	5	5	5	5	5	5	5	5	5	5	5	5	5	5	758	MPPED1	metallophosphoesterase domain containing 1
5	5	5	5	5	5	5	5	5	5	5	5	5	5	5	5	5	5	5	5	5	5	5	5	5	5	759	CA1	carbonic anhydrase 1
7.1	6.2	8.8	9.6	6.5	5.1	5	5.8	7.9	5.7	5	6.4	8.5	9.9	8.2	9.9	12.2	8.4	9.5	7.1	8.6	12	8.2	7.2	7.9	12.9	760	CA2	carbonic anhydrase 2
5	5	5	5	5	5	5	5	5	5	5	5	5	5	5	5	5	5	5	5	5	5	5	5	5	5	761	CA3	carbonic anhydrase 3
5	5	5	5	5	5	5	5	5	5	5	5	5	5.3	5	5	5	5	5	5	5	5	5	5	5	5	762	CA4	carbonic anhydrase 4
5	5	5	5	5	5	5	5	5	5	5	5	5	5	5	5	5	5	5	5	5	5	5	5	5	5	763	CA5A	carbonic anhydrase 5A
5	5	5	5	5	5	5	5	5	5	5	5	5	5	5	5	5	5	5	5	5	5	5	5	5	5	765	CA6	carbonic anhydrase 6
5	5	5	5	5	5	5	5	5	5	5	5	5	5	5	5	5	5	5	5	5	5	5	5	5	5	766	CA7	carbonic anhydrase 7
5	5	5	5	5	5	5	5	5	5	5	5	5	5	5	5	5	5	5	5	5	5	5	5	5	5	767	CA8	carbonic anhydrase 8
5	5	5	5	5	5	5	5	5	5	5	5	5	5	5	5	5	5	5	5	5	5	5	5	5	5	768	CA9	carbonic anhydrase 9
5	5	5	5	5	5	6.1	5	5	5	6.3	5	5	5	5	5	5	5	5.5	5	5	5	5	5	5	5	770	CA11	carbonic anhydrase 11
65.2	41.7	60.2	22.4	55.6	42.3	19.3	40.9	54	63.2	28.6	58.2	52.2	43.8	26.7	41.5	69.5	46.7	45.9	37.9	55.1	53.5	49.6	50.6	50.3	22.6	771	CA12	carbonic anhydrase 12
5	5	5	5	5	5	5	5	5	5	5	5	5	5	5	5	5	5	5	5	5	5	5	5	5	5	773	CACNA1A	calcium voltage-gated channel subunit alpha1 A
5	5	5	5	5	5	5	5	5	5	5	5	5	5	5	5	5	5	5	5	5	5	5	5	5	5	774	CACNA1B	calcium voltage-gated channel subunit alpha1 B
5	5	5	5	5	5	5	5	5	5	5	5	5	5	5	5	5	5	5	5	5	5	5	5	5	5	775	CACNA1C	calcium voltage-gated channel subunit alpha1 C
5	5	5	5	5	5	5	5	5	5	5	5	5	5	5	5	5	5	5	5	5	5	5	5	5	5	776	CACNA1D	calcium voltage-gated channel subunit alpha1 D
5	5	5	5	5	5	10.6	8.6	5	5	9	6	5	5	6.6	5.1	5	5	5	5	5	5	5	5	5	9.7	777	CACNA1E	calcium voltage-gated channel subunit alpha1 E
5	5	5	5	5	5	5	5	5	5	5	5	5	5	5	5	5	5	5	5	5	5	5	5	5	5	778	CACNA1F	calcium voltage-gated channel subunit alpha1 F
5	5	5	5	5	5	5	5	5	5	5	5	5	5	5	5	5	5	5	5	5	5	5	5	5	5	779	CACNA1S	calcium voltage-gated channel subunit alpha1 S
55.7	43.9	71.2	55.4	41.4	55.3	63.6	60.7	48.5	53	58.5	63.1	50.9	83.3	48.7	61.8	55	65.9	63.9	62.4	48.5	59.4	66.8	55.8	39.7	43.4	780	DDR1	discoidin domain receptor tyrosine kinase 1
82.9	66.3	66	73.1	53	44.4	38.7	78.5	53.1	69.7	40.3	76.3	70.2	79.2	75.5	62.8	52.8	74.2	62.5	64.7	60	72.7	67.5	68.9	66.8	64.2	781	CACNA2D1	calcium voltage-gated channel auxiliary subunit alpha2delta 1
10.3	11.6	11.3	9.1	9.6	12.3	12.6	10.5	9.7	9.8	13.9	13	10.7	14.5	11.3	10.2	9.4	13.5	9.1	12.7	10.6	15.6	12.6	9	14.5	12.3	782	CACNB1	calcium voltage-gated channel auxiliary subunit beta 1
5	5	5.3	5	5	5	6.4	5	5	5	5.3	5.7	5	5	6.2	5	5	5	5	5.3	5	5	5	5	5	8.2	783	CACNB2	calcium voltage-gated channel auxiliary subunit beta 2
6.3	6	5.4	5	7.3	6.7	7.1	5	5	5	8.1	5.9	5.3	5.9	6.9	5.8	5.6	5	5.2	8.3	5	7.1	5	5	6.7	5	784	CACNB3	calcium voltage-gated channel auxiliary subunit beta 3
5	5	5	5	5	5	5	5	5	5	5	5	5	5	5	5	5	5	5	5	5	5	5	5	5	5	785	CACNB4	calcium voltage-gated channel auxiliary subunit beta 4
5	5	5	5	5	5	5	5	5	5	5	5	5	5	5	5	5	5	5	5	5	5	5	5	5	5	786	CACNG1	calcium voltage-gated channel auxiliary subunit gamma 1
9.4	9.7	14.3	9.7	11.2	11.3	13.6	10.8	9.5	10.7	9.6	12.1	11.6	8.3	10.4	9.9	10.1	13.8	9.1	10.5	9.3	10.4	11.5	9.8	5.7	13.4	788	SLC25A20	solute carrier family 25 member 20
212	193.2	204.9	112	196.2	207.5	203.5	178.2	156.9	191.4	190.6	200.5	181.8	156.1	173.9	208.9	194.5	182.5	200.2	197.9	172.3	217	214.8	193.6	204.2	192.6	790	CAD	carbamoyl-phosphate synthetase 2, aspartate transcarbamylase, and dihydroorotase
5	5	5	5	5	5	5	5	5	5	5	5	5	5	5	5	5	5	5	5	5	5	5	5	5	5	793	CALB1	calbindin 1
5	5	5	5	5	5	5	5	5	5	5	5	5	5	5	5	5	5	5	5	5	5	5	5	5	5	794	CALB2	calbindin 2
5	5	5	5	5	5	5	5	5	5	5	5	5	5	5	5	5	5	5	5	5	5	5	5	5	5	795	S100G	S100 calcium binding protein G
5	5	5	5	5	5	5	5	5	5	5	5	5	5	5	5	5	5	5	5	5	5	5	5	5	5	796	CALCA	calcitonin related polypeptide alpha
5	5	5	5	5	5	5	5	5	5	5	5	5	5	5	5	5	5	5	5	5	5	5	5	5	5	797	CALCB	calcitonin related polypeptide beta
5	5	5	5	5	5	5	5	5	5	5	5	5	5	5	5	5	5	5	5	5	5	5	5	5	5	799	CALCR	calcitonin receptor
113.5	208.3	196.6	180.5	173.5	158.7	257	197.9	194.9	190.7	254.7	177.1	198.5	213.6	96.8	191.5	165.3	170.5	159.5	166.2	196.1	159.7	152.2	196.3	262.2	184	800	CALD1	caldesmon 1
178.9	154.3	174.9	122.2	179.5	169.5	158.5	148.5	154.3	167.3	142.8	158.6	179.1	183.3	162.8	147.4	182.1	161.6	186.8	167.2	177.3	148.8	161.9	169.6	172.4	177	801	CALM1	calmodulin 1
144.1	261.6	259	129.2	271.6	254.6	239.8	247.6	296.6	258.1	235.9	238.1	249.5	316.4	242.9	277.2	281.1	277.9	287.6	288.8	286.5	255.9	265.8	257.7	285.1	244.8	805	CALM2	calmodulin 2
200.1	141.5	208.8	191.2	173.5	180.3	189.9	185.3	142.5	186.7	179.4	165.2	161.3	228.4	160.5	172.7	187.5	189.5	184.4	194.4	210.8	170.5	202.7	167.5	232.3	185.9	808	CALM3	calmodulin 3
5	5	5	5	5	5	5	5	5	5	5	5	5	5	5	5	5	5	5	5	5	5	5	5	5	5	810	CALML3	calmodulin like 3
1081.8	905.8	769.6	800.6	852.8	898.1	632	760.1	796.5	890.2	663.4	883.6	868.6	801.2	729.8	750.4	977.6	854.7	779.3	575.5	964.4	783.3	803	852.2	935.9	798.8	811	CALR	calreticulin
398.4	334.2	208.1	357.5	381.4	364.1	209.3	361.5	368.7	323.9	320.5	345.1	360.4	208.9	319.3	342.6	430.3	337.8	202.8	297.2	355.6	243.6	250.6	329.6	353	309.9	813	CALU	calumenin
22.1	18	18.9	20.3	12.5	17.1	31.5	21.8	21.1	17.9	24.2	19.4	19.5	19.3	22.8	22	22.3	19.5	20.3	13.3	21.7	24	20.2	23.2	19.4	26	814	CAMK4	calcium/calmodulin dependent protein kinase IV
5	5	5	5	5	5	5	5	5	5	5	5	5	5	5	5	5	5	5	5	5	5	5	5	5	5	815	CAMK2A	calcium/calmodulin dependent protein kinase II alpha
5	5	5	5	5	5	5	5	5	5	5	5	5	5	5	5	5	5	5	5	5	5	5	5	5	5	816	CAMK2B	calcium/calmodulin dependent protein kinase II beta
5	5	5	5	5	5	5	5	5	5	5	5	5	5	5	5	5	5	5	5	5	5	5	5	5	5	817	CAMK2D	calcium/calmodulin dependent protein kinase II delta
26.9	27.1	24.2	27	23.6	24.2	24.7	27.7	26.1	25.6	25.9	30.8	27.6	33.4	28.7	26.2	25.1	27.4	32.8	28.2	28.4	30.7	29.5	27.2	27.8	29.8	818	CAMK2G	calcium/calmodulin dependent protein kinase II gamma
41.8	26.9	40.3	28.9	34.2	30	43.2	39.7	32.3	33.1	39.8	38	32.2	34.4	39.8	39.2	32.7	37	36.3	34	37.6	39	35.5	29.6	34.3	34.6	819	CAMLG	calcium modulating ligand
5	5	5	5	5	5	5	5	5	5	5	5	5	5	5	5	5	5	5	5	5	5	5	5	5	5	820	CAMP	cathelicidin antimicrobial peptide
1310.5	1292.6	1196.2	1240.5	1312.5	1296.3	1114.6	1259.8	1323.8	1288	1071.3	1279.5	1229.9	1227.3	1266.4	1321.6	1123.6	1349.8	1389.1	1178.3	1381.2	1314.6	1336.3	1254.2	1317.6	1235	821	CANX	calnexin
36.3	35.1	33.6	30.2	29	38	40.8	27.2	30.9	32.6	29	32.8	34.5	29.4	28.3	34.4	27.9	28.9	31.4	30.2	26.9	34.7	33	39.9	29.6	29.5	822	CAPG	capping actin protein, gelsolin like
73.7	76	78.2	67.3	65.6	74.2	76.8	67	61.8	69.7	83.9	79.7	75.1	57.6	74.8	66.5	62.9	72.8	74.2	94.1	62.8	76.8	81.3	65.4	86.7	66.9	823	CAPN1	calpain 1
291.2	318.9	247.3	279	341.5	353.6	295.4	267.5	320.9	296.6	279.1	226.6	345.7	173	247	255.4	68.3	254.8	258.8	240.6	297	245.3	264.9	346.8	293.5	255.2	824	CAPN2	calpain 2
5	5	5	5	5	5	5	5	5	5	5	5	5	5	5	5	5	5	5	5	5	5	5	5	5	5	825	CAPN3	calpain 3
18.8	21.4	20.4	23.1	15	16.2	32.6	22.1	14.6	14.8	18.4	15.7	15.8	13	16.8	17.9	14.8	17.8	17.6	19.4	15.8	13.9	19.5	16.4	16.7	16.3	826	CAPNS1	calpain small subunit 1
5	5	5	5	5	5	5	5	5	5	5	5	5	5	5	5	5	5	5	5	5	5	5	5	5	5	827	CAPN6	calpain 6
5	5	5	5	5	5	6.5	5	5	5	5	5	5	5	5	5	5	5	5	5	5	5	5	5	5	5.5	828	CAPS	calcyphosine
170.9	221.5	212.5	185.8	220.1	219.3	152	227.6	224.2	213	206.2	211.6	218	188.7	209.2	225.5	180.9	206.5	224.8	215.6	73.2	207.2	209.7	231.1	229.7	246.5	829	CAPZA1	capping actin protein of muscle Z-line alpha subunit 1
77.5	71.4	83.5	86.7	91.9	82.1	67.9	73.9	83.4	74.5	75.7	81.2	85.4	90.4	96.4	75.9	100.8	89.2	61.4	85.7	97.1	74.3	70.7	78.8	80.3	77.6	830	CAPZA2	capping actin protein of muscle Z-line alpha subunit 2
264.8	225.2	243.1	222.6	236.6	216.8	169.1	203	232.9	230	171.9	211	205.4	151.4	217.6	159.6	219	180.2	202.5	190.5	147.9	200.7	174.2	213.4	228.9	237	831	CAST	calpastatin
135.1	145.1	127.8	141.2	142.2	170.7	163.7	93.1	130.6	157.2	139.6	151.4	154.6	143.8	120.6	121.3	139.6	150.1	133.9	152.4	165.5	145.2	146.9	159	158.7	143.8	832	CAPZB	capping actin protein of muscle Z-line beta subunit
19.9	28.3	28.3	20.4	20.8	24.8	25.8	22.3	20.4	17.9	16.8	24	24.3	21.3	26.9	22.8	30.5	25.3	26.5	24.2	25	23.7	28.7	21.5	22	22.2	833	CARS	cysteinyl-tRNA synthetase
5	5	5	5	5	5	5	5	5	5	5	5	5	5	5	5	5	5	5	5	5	5	5	5	5	5	834	CASP1	caspase 1
71.9	63.6	79.6	54.3	72.1	69.6	72.7	64	34.5	57.5	79.1	66.9	61.4	57.8	61.9	45.5	77.2	55.3	63.8	41.3	58.6	79.4	64.3	61.8	57.1	51.1	835	CASP2	caspase 2
13.6	12.8	13.5	12	6.8	13.2	14.2	14.8	13.1	14.8	19.6	11	11.1	16.9	13.6	13.8	14.2	13.2	16.9	16.2	13	15.5	15.6	11.9	12.5	16.7	836	CASP3	caspase 3
12.3	8.4	7.4	9.7	12.4	9.8	9.1	6.2	10.1	11	11.7	10.7	12.3	6.4	6.6	6.2	16.8	7.4	10.2	10.3	15.2	13.4	9.8	13.8	8.3	8.8	837	CASP4	caspase 4
5	5	5	5	5	5	5	5	5	5	5	5	5	5	5	5	5	5	5	5	5	5	5	5	5	5	838	CASP5	caspase 5
6.6	6.6	6.2	6.4	7.9	7.4	8.8	6.5	6.4	5	7.2	6	7.1	6	7.6	6	6.6	6	7.6	7.7	7.9	7.5	8.5	6.8	6.6	9	839	CASP6	caspase 6
19.4	16.1	15.6	13	15.7	12.9	17.7	17.2	8.5	11.2	19.9	15.3	11.1	15.5	11.2	15.9	5	18.3	21.1	17.4	15.8	23.7	20.2	13.3	7.2	17.3	840	CASP7	caspase 7
30	38.3	31.1	30.2	39.8	31.9	42.3	39.9	34.4	33.2	35.2	37.1	34	36.5	35.1	41.3	34.3	33.7	36.3	38.9	39.3	27.5	36.3	38.3	37	42.4	841	CASP8	caspase 8
5.2	8	5	6.2	6.3	5	6.4	6.1	5	5	5	5	6.8	6.1	8.5	7.8	5	7.3	7.8	9.4	5	8.3	9.1	5	7.9	5	842	CASP9	caspase 9
6.8	5.5	7.3	6.5	5.6	5.5	12	10.4	6.6	5.1	10.6	7.3	5	5.8	10.4	6.4	5	6.9	7.1	7.8	7.2	8.4	7	6.7	5	13.8	843	CASP10	caspase 10
5	5	5	5	5	5	5	5	5	5	5	5	5	5	5	5	5	5	5	5	5	5	5	5	5	5	844	CASQ1	calsequestrin 1
5	5	5	5	5	5	5	5	5	5	5	5	5	5	5	5	5	5	5	5	5	5	5	5	5	5	845	CASQ2	calsequestrin 2
5	5	5	5	5	5	5	5	5	5	5	5	5	5	5	5	5	5	5	5	5	5	5	5	5	5	846	CASR	calcium sensing receptor
24.1	30.6	28	22.5	25.6	28.3	22.6	23.9	18.9	24.7	28.5	26.5	23.3	24.2	25.1	25.8	27.7	27.4	26.1	30.6	20.4	32.6	23.8	23.5	30.4	26.8	847	CAT	catalase
99.2	110.5	82.2	81.2	129.5	127.2	84.9	64.7	105.6	95.4	103.7	69	108.6	26	73.1	69.7	70.2	53.6	77.6	48.5	117	99.2	58.7	125.9	137.5	79.4	857	CAV1	caveolin 1
48.4	64.6	50	39.4	54.7	60.7	61.3	31.6	58.9	49.1	69.9	39.9	70.5	61	49.2	42.3	44.1	58.6	58.8	49	41	38.3	50.3	60.8	60.6	48.6	858	CAV2	caveolin 2
5	5	5	5	5	5	5	5	5	5	5	5	5	5	5	5	5	5	5	5	5	5	5	5	5	5	859	CAV3	caveolin 3
10.3	9.2	6.4	9	8.3	7	10.8	9.4	11	10.2	7.8	8.7	9	8	7.2	7.9	5.4	8	6.8	5.7	11.9	8.6	6.1	10.6	7.8	5.7	860	RUNX2	runt related transcription factor 2
46.4	50.3	49.3	49.1	51.5	52.8	45	45.4	49.2	44.3	44.9	38	41.4	41.6	31.1	39.5	51	44.4	36.4	39.8	37.8	37.8	38.4	42.4	40.6	43.4	861	RUNX1	runt related transcription factor 1
5	5	5	5	5	5	5	5	5	5	5	5	5	5	5	5	5	5	5	5	5	5	5	5	5	5	862	RUNX1T1	RUNX1 translocation partner 1
5	5	5	5	5	5	5	5	5	5	5	5	5	5	5	5	5	5	5	5	5	5	5	5	5	5	863	CBFA2T3	CBFA2/RUNX1 translocation partner 3
13.7	10.5	13.3	9.3	15.4	11.4	19.3	8.5	8.9	13.8	13.5	8.9	8.3	10.1	9.8	8.2	12.9	10.8	12.4	6.6	14.2	12.7	12.5	12.3	7.5	11.3	864	RUNX3	runt related transcription factor 3
24.9	45.9	11.9	62	35.7	39.2	37.3	53.9	46.5	40.4	31	36.2	46.5	43.1	36.5	25.1	45.3	49.7	32.8	47.3	57	40.1	31.9	48.5	20.3	21.1	865	CBFB	core-binding factor beta subunit
5	5	5	5	5	5	5	5	5	5	5	5	5	5	5	5	5	5	5	5	5	5	5	5	5	5	866	SERPINA6	serpin family A member 6
38.9	35.6	24.9	25.6	40.7	40.3	57.6	42	32.3	37.9	42.2	35.8	23.9	31.5	44.9	27	23	44.2	27.3	32	46.6	44.5	27.5	40.1	45.1	25.8	867	CBL	Cbl proto-oncogene
5.9	5.4	5.2	6.7	5.2	5.5	7.3	5	5.7	5	6.7	5.4	6	5	5.5	5.1	5.3	6.2	5.8	7.1	8.5	7	5.1	5.5	6	7.3	868	CBLB	Cbl proto-oncogene B
5	5	5	5	5	5	5	5	5	5	5	5	5	5	5	5	5	5	5	5	5	5	5	5	5	5	869	CBLN1	cerebellin 1 precursor
95.8	101.6	126	102.7	124.6	124.3	109.2	121.9	106.3	119.9	95.2	115.1	131.6	83.3	109.6	103.7	141	50.3	55.9	104.5	96.5	105.1	72.8	136.4	133.4	104.9	871	SERPINH1	serpin family H member 1
53.9	64.9	63	62	56.8	61.5	67.3	57.5	63.2	60.7	58.9	69.5	64.1	55.8	60.4	63.3	68.4	65.2	60.4	74	60.6	61.3	71.1	59.4	56.3	72.8	873	CBR1	carbonyl reductase 1
5	5	5	5	5	5	5	5	5	5	5	5	5	5	5	5	5	5	5	5	5	5	5	5	5	5	874	CBR3	carbonyl reductase 3
70.1	71	63.8	50.7	57.1	61.2	68	48	50	67.7	67	66.6	64.4	54	76.2	60	66	69.5	70.3	63.3	70.5	70.7	80.6	53.6	66.5	63.6	875	CBS	cystathionine-beta-synthase
5	5	5	5	5	5	5	5	5	5	5	5	5	5	5	5	5	5	5	5	5	5	5	5	5	5	881	CCIN	calicin
12.2	13.4	16.6	14.1	12	17.3	18.2	13.5	12	13	14.3	16.8	13.6	11.5	16	17.2	11.1	14.3	16.8	17	13.3	16.5	16.1	11.8	14	13.9	883	KYAT1	kynurenine aminotransferase 1
5	5	5	5	5	5	5	5	5	5	5	5	5	5	5	5	5	5	5	5	5	5	5	5	5	5	885	CCK	cholecystokinin
5	5	5	5	5	5	5	5	5	5	5	5	5	5	5	5	5	5	5	5	5	5	5	5	5	5	886	CCKAR	cholecystokinin A receptor
5	5	5	5	5	5	5	5	5	5	5	5	5	5	5	5	5	5	5	5	5	5	5	5	5	5	887	CCKBR	cholecystokinin B receptor
41.8	37.8	49.9	42.2	38.7	39.9	42.6	43.2	43.2	35.2	42.6	38	37.5	42	39.2	41.4	32	38.9	40.3	47.6	36.2	36.1	37.4	38.3	41.8	47.2	889	KRIT1	KRIT1, ankyrin repeat containing
84.4	65.5	88.9	126.7	116.6	91.1	75.1	90.9	98.6	97	89.1	72.2	84	96.7	88.4	97.1	66.7	83.5	82.7	77.5	112.6	101.3	87.9	101.4	85.6	56.8	890	CCNA2	cyclin A2
133.2	188.3	153.2	200.5	166.5	129.1	117.5	152.5	176.3	169.3	121.3	151.9	146.5	174.7	128.8	153.7	159.3	142.7	171.4	136.5	168	167.2	167.3	170.7	167.3	166.1	891	CCNB1	cyclin B1
44.2	44.4	37	22.8	44.1	40.4	24.8	39.7	50.7	24.1	28	43.1	52	41.4	53	19.9	40.2	42.5	50	39.3	39.4	37.6	43.4	37	21.6	45.3	892	CCNC	cyclin C
5	5	5	5	5	5	5	5	5	5	5	5	5	5	5	5	5	5	5	5	5	5	5	5	5	5	894	CCND2	cyclin D2
53.2	68.9	85.3	56.2	68.9	67.7	21.5	54.5	96	84.5	23.3	68.5	80.8	59.8	60.9	98.2	71.3	86	62.8	37.1	71.9	77.6	77.9	81.6	105.2	74.3	896	CCND3	cyclin D3
13.8	12	12	13.6	10.2	7.9	6.5	9.6	9.7	11.1	9	15	5	15.3	12.9	16.9	12	13.7	9.5	15.7	6.8	23.1	10.6	7.4	11.5	13.6	898	CCNE1	cyclin E1
64.5	55.8	84.4	92.6	76.8	71	63.2	67.1	76.3	81.8	56.7	70.9	56.9	96.7	80.5	73	88.7	76	72.9	71.2	83.2	91.8	74.4	69.1	67.8	69.4	899	CCNF	cyclin F
117.6	118.7	65.7	103.5	125.8	105.4	78.5	117.8	134.1	132.2	83.4	69.8	72	129.6	157.3	122	138.8	156	150.4	80.4	22.7	128.1	133.2	114.1	121.6	122.8	900	CCNG1	cyclin G1
7.1	8.7	8	5	7	5	17.3	8.7	8.3	11.1	15.5	8.7	5	11.2	9.8	6.9	5.2	5.1	5	6.6	6.6	13	5	5	6.2	6.6	901	CCNG2	cyclin G2
39.6	42.6	48.7	53.3	42.1	38.7	39.8	34.8	42.2	39.1	39	44	39.7	43	41	43.2	43.6	39.4	42.5	41	48.5	37	42.6	40.9	36.1	45.1	902	CCNH	cyclin H
86	102.6	102.1	97.9	100	94.1	78.7	88	93	105.3	95.6	94	94.1	101.2	107.4	88.7	98.6	96.3	106.7	92.1	88.6	117.6	97.6	102.1	106.9	113.8	904	CCNT1	cyclin T1
48.4	46.5	35.4	44.9	37.7	42.4	33.6	43.7	51.7	45.9	40.9	41.3	45.5	52.3	46.7	42.2	47.2	50.5	47.2	49.4	41.8	40.7	42.9	47.5	37.1	36.7	905	CCNT2	cyclin T2
386.3	410.7	469.2	478.2	447.4	416	391.1	478.2	455.6	415.2	385.2	380.7	421.7	412.6	438.8	465.3	484.8	327.7	458	487.8	494.8	431.9	479	418	431.2	502.1	908	CCT6A	chaperonin containing TCP1 subunit 6A
5	5	5	5	5	5	5	5	5	5	5	5	5	5	5	5	5	5	5	5	5	5	5	5	5	5	909	CD1A	CD1a molecule
5	5	5	5	5	5	5	5	5	5	5	5	5	5	5	5	5	5	5	5	5	5	5	5	5	5	910	CD1B	CD1b molecule
5	5	5	5	5	5	5	5	5	5	5	5	5	5	5	5	5	5	5	5	5	5	5	5	5	5	911	CD1C	CD1c molecule
5	5	5	5	5	5	5	5	5	5	5	5	5	5	5	5	5	5	5	5	5	5	5	5	5	5	912	CD1D	CD1d molecule
5	5	5	5	5	5	5	5	5	5	5	5	5	5	5	5	5	5	5	5	5	5	5	5	5	5	913	CD1E	CD1e molecule
5	5	5	5	5	5	5	5	5	5	5	5	5	5	5	5	5	5	5	5	5	5	5	5	5	5	914	CD2	CD2 molecule
5	5	5	5	5	5	5	5	5	5	5	5	5	5	5	5	5	5	5	5	5	5	5	5	5	5	915	CD3D	CD3d molecule
5	5	5	5	5	5	5	5	5	5	5	5	5	5	5	5	5	5	5	5	5	5	5	5	5	5	916	CD3E	CD3e molecule
5	5	5	5	5	5	5	5	5	5	5	5	5	5	5	5	5	5	5	5	5	5	5	5	5	5	917	CD3G	CD3g molecule
5	5	5	5	5	5	5	5	5	5	5	5	5	5	5	5	5	5	5	5	5	5	5	5	5	5	919	CD247	CD247 molecule
5	5	5	5	5	5	5	5	5	5	5	5	5	5	5	5	5	5	5	5	5	5	5	5	5	5	920	CD4	CD4 molecule
5	5	5	5	5	5	5	5	5	5	5	5	5	5	5	5	5	5	5	5	5	5	5	5	5	5	921	CD5	CD5 molecule
5	5	5	5	5	5	5	5	5	5	5	5	5	5	5	5	5	5	5	5	5	5	5	5	5	5	922	CD5L	CD5 molecule like
5	5	5	5	5	5	5	5	5	5	5	5	5	5	5	5	5	5	5	5	5	5	5	5	5	5	923	CD6	CD6 molecule
5	5	5	5	5	5	5	5	5	5	5	5	5	5	5	5	5	5	5	5	5	5	5	5	5	5	924	CD7	CD7 molecule
5	5	5	5	5	5	5	5	5	5	5	5	5	5	5	5	5	5	5	5	5	5	5	5	5	5	925	CD8A	CD8a molecule
5	5	5	5	5	5	5	5	5	5	5	5	5	5	5	5	5	5	5	5	5	5	5	5	5	5	926	CD8B	CD8b molecule
6.1	35	34.8	22.1	45.2	33.6	33.1	23.9	35.4	35.9	37.2	27	37.4	32.5	35.7	23.9	24.7	30.9	41.9	28.1	27.5	31.1	39	33.9	31.2	27.5	928	CD9	CD9 molecule
5	5	5	5	5	5	5	5	5	5	5	5	5	5	5	5	5	5	5	5	5	5	5	5	5	5	929	CD14	CD14 molecule
5	5	5	5	5	5	5	5	5	5	5	5	5	5	5	5	5	5	5	5	5	5	5	5	5	5	930	CD19	CD19 molecule
5	5	5	5	5	5	5	5	5	5	5	5	5	5	5	5	5	5	5	5	5	5	5	5	5	5	931	MS4A1	membrane spanning 4-domains A1
5	5	5	5	5	5	5	5	5	5	5	5	5	5	5	5	5	5	5	5	5	5	5	5	5	5	932	MS4A3	membrane spanning 4-domains A3
5	5	5	5	5	5	5	5	5	5	5	5	5	5	5	5	5	5	5	5	5	5	5	5	5	5	933	CD22	CD22 molecule
5	5	5	5	5	5	5	5	5	5	5	5	5	5	5	5	5	5	5	5	5	5	5	5	5	5	939	CD27	CD27 molecule
5	5	5	5	5	5	5	5	5	5	5	5	5	5	5	5	5	5	5	5	5	5	5	5	5	5	940	CD28	CD28 molecule
5	5	5	5	5	5	5	5	5	5	5	5	5	5	5	5	5	5	5	5	5	5	5	5	5	5	941	CD80	CD80 molecule
5	5	5	5	5	5	5	5	5	5	5	5	5	5	5	5	5	5	5	5	5	5	5	5	5	5	942	CD86	CD86 molecule
5	5	5	5	5	5	5	5	5	5	5	5	5	5	5	5	5	5	5	5	5	5	5	5	5	5	943	TNFRSF8	TNF receptor superfamily member 8
5	5	5	5	5	5	5	5	5	5	5	5	5	5	5	5	5	5	5	5	5	5	5	5	5	5	944	TNFSF8	tumor necrosis factor superfamily member 8
5	5	5	5	5	5	5	5	5	5	5	5	5	5	5	5	5	5	5	5	5	5	5	5	5	5	945	CD33	CD33 molecule
9.3	8.5	8.5	10.9	8.5	5	20.5	11.2	7.3	5.2	11.8	11.4	8.9	8.7	10.1	11.1	5.7	7	6.9	8.7	10.6	7.4	6.5	7.2	5.3	13.1	946	SIGLEC6	sialic acid binding Ig like lectin 6
5	5	5	5	5	5	5	5	5	5	5	5	5	5	5	5	5	5	5	5	5	5	5	5	5	5	947	CD34	CD34 molecule
5	5	5	5	5	5	6.3	5	5	5	5.1	5	5	5	5	5	5	5	5	5	5	5	5	5	5	5.3	948	CD36	CD36 molecule
109.3	102	108.7	118.5	90.4	109.7	85.9	96.5	96.1	111.6	99.3	107	100.2	101.3	96	110.9	106.3	123	102.8	88.1	125.1	95.2	105.4	106.9	104.2	93	949	SCARB1	scavenger receptor class B member 1
75.1	79.7	77.5	71.2	81.6	72.6	84.7	70.7	86.2	50.4	92.9	76.6	82.9	87.8	70.6	74.9	66.4	73.6	74.8	72.6	72.7	43.6	73.5	73.1	65.8	71.4	950	SCARB2	scavenger receptor class B member 2
5	5	5	5	5	5	5	5	5	5	5	5	5	5	5	5	5	5	5	5	5	5	5	5	5	5	951	CD37	CD37 molecule
5	5	5	5	5	5	6.4	5	5	5	5	5	5	5	5	5	5	5	5	5	5	5	5	5	5	7.4	952	CD38	CD38 molecule
48.3	48.3	54.5	51.9	43.8	41.3	71.4	57.5	45.2	36	61.3	62.1	41.6	45.4	58.6	52.3	44.9	43.7	49.6	46.8	46	45.3	47.2	44.2	36.7	74.2	953	ENTPD1	ectonucleoside triphosphate diphosphohydrolase 1
5	5	5	5	5	5	5	5	5	5	5	5	5	5	5	5	5	5	5	5	5	5	5	5	5	5	954	ENTPD2	ectonucleoside triphosphate diphosphohydrolase 2
9	5.2	6	6.3	6.8	5	5	6.2	7.4	5.4	5	7.1	7.2	8	5.6	6.2	6.6	6.5	6.2	6	7.9	6	5.7	6.2	6.5	6.7	955	ENTPD6	ectonucleoside triphosphate diphosphohydrolase 6 (putative)
5	5	5	5	5	5	5	5	5	5	5	5	5	5	5	5	5	5	5	5	5	5	5	5	5	5	956	ENTPD3	ectonucleoside triphosphate diphosphohydrolase 3
15.8	16.5	15	13.8	15.6	14.7	15.4	20	13.4	15.1	14.3	14.7	16.5	16.1	13.5	17.6	17.6	14	16.8	21.4	13.3	17.1	15.3	14.9	15.1	17.8	957	ENTPD5	ectonucleoside triphosphate diphosphohydrolase 5
5	5	5	5	5	5	5	5	5	5	5	5	5	5	5	5	5	5	5	5	5	5	5	5	5	5	958	CD40	CD40 molecule
5	5	5	5	5	5	5	5	5	5	5	5	5	5	5	5	5	5	5	5	5	5	5	5	5	5	959	CD40LG	CD40 ligand
368.4	373.4	343.2	325.4	350.2	391.1	243.3	306.9	385.2	370.8	324.6	301.1	366.5	300.2	294.4	314.6	431	283.2	353.1	267.5	430.3	338.7	339.7	435.2	344	332.4	960	CD44	CD44 molecule (Indian blood group)
17.6	25.2	24.4	18.4	23	24.3	42.8	21.1	27.3	25.5	27.8	16.9	23.6	29.4	24.6	24.3	24.5	16.7	28	18.8	14.3	18.4	27	24.1	25.4	25.7	961	CD47	CD47 molecule
5	5	5	5	5	5	5	5	5	5	5	5	5	5	5	5	5	5	5	5	5	5	5	5	5	5	962	CD48	CD48 molecule
5	5	5	5	5	5	5	5	5	5	5	5	5	5	5	5	5	5	5	5	5	5	5	5	5	5	963	CD53	CD53 molecule
11.3	11.1	10	9.6	11.7	10.5	7.1	10.8	12.3	9.3	10.5	11.9	11.7	11.6	8.2	10.3	12.8	11.8	10.7	8.7	8.7	6.9	10.9	10.2	9.8	11.8	965	CD58	CD58 molecule
277.8	273.4	336.3	218	287.1	301.7	329.5	199.1	319.6	290.8	309.8	197.5	284.9	224.5	248.4	180.4	245.3	284.2	189.6	158.2	250.7	245.8	156.1	301.5	278.4	195.3	966	CD59	CD59 molecule
168.6	172.5	143.2	131.7	145.7	166	175.1	135.3	153.6	154.9	172.2	154.7	164.9	163.1	152.2	150.9	139.8	153.9	148.3	149.1	174.4	151.5	153.4	159.1	181.4	129.4	967	CD63	CD63 molecule
7.6	7.9	6.4	7.9	8.1	8.8	9.1	8.3	7	6.1	9.9	9.4	7.9	5.6	8.8	9	8.7	6.6	6.2	5	7.9	7.5	6.6	7.4	7.8	11.8	968	CD68	CD68 molecule
5	5	5	5	5	5	5	5	5	5	5	5	5	5	5	5	5	5	5	5	5	5	5	5	5	5	969	CD69	CD69 molecule
50.4	48.6	60.9	59.9	48.7	46	75.7	67.2	54.9	40.4	69.5	62.5	45.6	60.2	71.9	57.9	48.1	55.8	54.6	55	40.6	49.1	48.2	51.1	52.5	73.1	970	CD70	CD70 molecule
5	5	5	5	5	5	5	5	5	5	5	5	5	5	5	5	5	5	5	5	5	5	5	5	5	5	971	CD72	CD72 molecule
5	5	5	5	5	5	5	5	5	5	5	5	5	5	5	5	5	5	5	5	5	5	5	5	5	5	972	CD74	CD74 molecule
5	5	5	5	5	5	5	5	5	5	5	5	5	5	5	5	5	5	5	5	5	5	5	5	5	5	973	CD79A	CD79a molecule
5	5	5	5	5	5	5	5	5	5	5	5	5	5	5	5	5	5	5	5	5	5	5	5	5	5	974	CD79B	CD79b molecule
45.4	48	45.8	48	50.3	57.7	64.8	47.1	49.8	52.3	48.7	44.2	50.2	54.7	46	54.7	45.9	44.2	45.9	50.5	46.4	47.8	49.2	44.9	63.1	39.9	975	CD81	CD81 molecule
50.5	150.1	170.4	167.8	122.7	124.6	109.3	135.5	105.5	152	112.4	87.1	111	170.3	139.6	142.4	148.5	157.7	153.4	132.7	149	136.8	158	177.8	167.8	98.2	976	ADGRE5	adhesion G protein-coupled receptor E5
47.5	55	64.5	57.2	43.4	54.1	45	52.6	51.4	53.2	33.5	51.3	55.1	26.4	53.1	54.7	45.3	48.2	47.6	35	40.7	34.1	47.8	61.9	58.4	44.7	977	CD151	CD151 molecule (Raph blood group)
31.8	44.7	42.5	33.2	31.7	37.7	28.7	27.6	35.6	32.2	39.7	31.1	41.4	37.2	31.5	35.3	24.4	40.5	38.7	30.6	26.9	37	41.4	45.7	33.6	30.1	978	CDA	cytidine deaminase
66	82.3	76.2	86.3	75.3	63.5	64.6	70.6	77.1	71.8	63.5	59.3	59.5	92.9	73.3	58.6	81.1	79.7	74.3	53.3	56.5	68.6	67.2	69.8	57.7	74.8	983	CDK1	cyclin dependent kinase 1
27.7	29.5	28.8	29.2	24.8	24.5	37	29.2	26.4	23.8	26.7	26.9	19.9	26.2	29.8	27.3	20.2	27.8	25.1	22.2	27.6	23.8	26.8	22.6	28.7	28.2	984	CDK11B	cyclin dependent kinase 11B
107.3	94.3	121.7	89.8	106.9	112.5	101.6	96.6	98.6	100.2	126.7	110.8	125.7	122.5	118.8	113.7	113.4	117.2	151.6	104.6	106.8	145.3	130.8	100	105.7	114.5	987	LRBA	LPS responsive beige-like anchor protein
81	62.1	66.9	73.7	77	60.5	55.6	67.7	66.5	63.9	60.9	66.5	67.1	73.1	58.8	81.2	79.8	65.1	75	78.4	68.9	62.8	66.2	62.5	63.7	76.4	988	CDC5L	cell division cycle 5 like
172.4	167.6	179.2	175.7	172.9	154.4	145.5	167.5	170.7	161.9	163.7	143.9	142.7	168.7	165.9	154.7	159.5	137	168.6	164	156.6	144.1	155.8	165	174.3	170.4	989	42985	septin 7
101.4	93.3	98	110	115.4	100.2	114.5	103.6	107.4	73.6	114.4	101	105.9	100.9	104.9	111.3	70.6	116.4	101.3	95.3	106.4	64.2	93.6	84.8	93.2	111.9	990	CDC6	cell division cycle 6
82.1	109.5	101.3	89.3	103.1	107.5	79.3	95	96.1	89.7	76.2	87.7	83.6	85.8	84.4	93.7	102.5	81	95.6	103.2	94.9	97.1	98.8	114.2	115.7	78.8	991	CDC20	cell division cycle 20
59.9	36.3	53.7	70.9	66.6	48	29.6	71.8	66.6	64.6	33	38.7	44.2	65.8	56.4	62.8	65.8	59.8	62.9	28.9	70.9	69.4	71	63.1	41.9	76.9	993	CDC25A	cell division cycle 25A
61	53.5	73.8	64.7	47.9	56	79	50.6	51.1	61.4	52.7	50.7	41.6	48.9	49.5	52.3	52.1	63.2	31.2	65.6	54.7	53.9	33.9	54.5	57.2	65.1	994	CDC25B	cell division cycle 25B
11.7	13	13.6	11.5	13.7	11	14.2	11.3	13.1	13.3	15	10.2	11.1	15.3	12.1	12.5	13.1	9.4	12.3	13.2	14.4	7.2	11.8	12	11.1	17.8	995	CDC25C	cell division cycle 25C
93.1	111.4	133.6	142.7	130	112	57.7	90.6	121.4	109.8	59.8	107.5	97.7	113.8	126.8	109.7	80.6	101.5	105.6	126.3	105.3	111.7	98.4	116.9	101.8	108	996	CDC27	cell division cycle 27
34.2	18.4	37.7	41.4	29.4	38.8	28.5	40.3	36.4	33.6	25.4	35.8	34.5	34.1	36.9	27.3	31.9	32.2	34.2	34.2	33.6	16.8	39.1	38.2	43.5	40	997	CDC34	cell division cycle 34
213.4	192.8	170	107.3	190.7	196.5	128.2	155.1	191.9	199.5	156.1	170.3	173.7	162.8	179.4	124	207.9	192.2	197.5	167.6	193.3	200.3	176.9	168.5	220.5	191.9	998	CDC42	cell division cycle 42
5	5	5	5	5	5	5	5	5	5	5	5	5	5	5	5	5	5	5	5	5	5	5	5	5	5	999	CDH1	cadherin 1
60.7	132.9	106.9	120.8	151.3	178	141.8	129.1	132.2	143.4	155.1	111	141.8	107	108.2	104.7	44.5	127	124.1	105.7	156.6	105.1	121.3	178.5	148.8	113	1000	CDH2	cadherin 2
5	5	5	5	5	5	5	5	5	5	5	5	5	5	5	5	5	5	5	5	5	5	5	5	5	5	1001	CDH3	cadherin 3
5	5	5	5	5	5	5	5	5	5	5	5	5	5	5	5	5	5	5	5	5	5	5	5	5	5	1002	CDH4	cadherin 4
5	5	5	5	5	5	5	5	5	5	5	5	5	5	5	5	5	5	5	5	5	5	5	5	5	5	1003	CDH5	cadherin 5
25.2	18.4	22.2	18.4	23.4	18.8	31.6	22.5	21.2	17.7	23.8	26.1	18	22.3	32.9	22.3	20.4	22.4	14.8	18.7	23.1	18.6	15.6	23.4	20.9	23.8	1004	CDH6	cadherin 6
5.3	5	5	5	5	5	6.7	6.4	5	5	7.3	5	6	5	6.6	6.5	5	5	5	5	5.2	5	5	5	5	8.5	1005	CDH7	cadherin 7
5	5	5	5	5	5	5	5	5	5	5	5	5	5	5	5	5	5	5	5	5	5	5	5	5	5	1006	CDH8	cadherin 8
5	5	5	5	5	5	5	5	5	5	5	5	5	5	5	5	5	5	5	5	5	5	5	5	5	5	1007	CDH9	cadherin 9
5	5	5	5	5	5	5	5	5	5	5	5	5	5	5	5	5	5	5	5	5	5	5	5	5	5.1	1008	CDH10	cadherin 10
5	5	5	5	5	5	5	5	5	5	5	5	5	5	5	5	5	5	5	5	5	5	5	5	5	5	1009	CDH11	cadherin 11
7	5	5	5	5	5	9.3	5.7	5	5	8.5	5.1	5	5.8	7.3	6.3	5	5	5	5	5	5	5	5	5	8	1010	CDH12	cadherin 12
48.3	63.2	41.3	42.2	55.3	60.6	42.4	42.4	47.8	48.9	49.3	43.7	50.8	47.2	41.8	38.8	52.5	52.7	46.2	41.6	44.7	45.4	42.6	55.1	55.1	38.6	1012	CDH13	cadherin 13
5	5	5	5	5	5	5	5	5	5	5	5	5	5	5	5	5	5	5	5	5	5	5	5	5	5	1013	CDH15	cadherin 15
5	5	5	5	5	5	5	5	5	5	5	5	5	5	5	5	5	5	5	5	5	5	5	5	5	5	1014	CDH16	cadherin 16
5	5	5	5	5	5	5	5	5	5	5	5	5	5	5	5	5	5	5	5	5	5	5	5	5	5	1015	CDH17	cadherin 17
5	5	5	6.2	5	5	8.1	6.1	6.4	5	7.9	6.3	5	5	5.8	5	6.3	5	5	5	5	5	5	5	5	7.7	1016	CDH18	cadherin 18
70.4	69	59.5	52.5	66.7	55.3	67.8	55.5	59.2	67.8	62.8	64.1	53.7	56.1	57	40.2	68.6	62.8	32.6	66.3	67	68.7	40.7	53.9	74.6	45.3	1017	CDK2	cyclin dependent kinase 2
5	5	5	5	5	5	5	5	5	5	5	5	5	5	5	5	5	5	5	5	5	5	5	5	5	5	1018	CDK3	cyclin dependent kinase 3
94	98.7	90.2	59.5	109	64.1	56.7	95	88.5	100.9	49.2	88	91.5	41.9	91.1	78.3	77	99	102.2	32.7	110.6	100.9	99.8	96.6	89	71	1019	CDK4	cyclin dependent kinase 4
9	9.5	8	9	7.6	8.4	9.2	10.8	6.5	9.3	9.2	8.6	7.9	10.2	7.8	10.3	8.3	8.7	9.9	10	7.5	10.2	9.3	8.9	8.4	7.9	1020	CDK5	cyclin dependent kinase 5
183.2	275.9	145.6	328.2	142.3	104.1	130.9	357.7	255.3	141.8	113.3	139.7	160.6	94	351.2	261.9	143.5	216.2	335.9	91.1	442.1	353.5	261.5	267.4	144.7	105.2	1021	CDK6	cyclin dependent kinase 6
25.4	21.1	23.4	20.3	29.3	26.7	22.5	22.3	28.7	24.2	26.6	28.6	25	22.3	28.2	21.9	23.3	18.4	27.2	24.3	22.8	26.3	29	24.1	21.8	19.4	1022	CDK7	cyclin dependent kinase 7
11.2	12.3	15.6	19.2	15.3	20.2	9.9	20.8	22.2	20	13.1	20.8	10.9	17.1	25.4	23.9	22.4	10.9	21.1	16.7	14	23.9	20.4	15.1	20.2	26.3	1024	CDK8	cyclin dependent kinase 8
19.5	20.6	23	17	18.6	21.8	29.8	20.4	17.7	19.1	19.1	18.6	19.7	23.4	23.6	19.7	17.4	21.1	21.6	22.8	21.2	20.6	22.3	19.1	26.8	17.5	1025	CDK9	cyclin dependent kinase 9
46.5	45.1	48.1	88.2	52.8	82.1	113.4	49.5	53.2	58.7	92.2	78.4	54.9	70	40.9	105.8	54.6	78.7	59.1	57.7	54.8	71.9	58.2	57.6	72.1	51.4	1026	CDKN1A	cyclin dependent kinase inhibitor 1A
86.7	44.7	42.6	71.4	52.2	69.4	80.5	44.7	69.4	72.9	78	57.4	54.1	87.3	58.7	63.3	76	73.7	47.3	68.4	67.3	52.2	51.6	65.5	75.2	64.6	1027	CDKN1B	cyclin dependent kinase inhibitor 1B
21.1	34.7	22.8	23.4	22.5	23.6	22.1	24.2	25.8	22.8	20.4	25.1	31.8	33.3	26.2	31.8	6.5	28.9	23.5	32.2	9.9	26.7	22.7	26.2	22.3	30.4	1028	CDKN1C	cyclin dependent kinase inhibitor 1C
214	237.3	199.2	237.4	212	233	260.3	212.3	186.8	209.2	197.8	211	192.3	176.5	186.7	206.6	177.5	198.1	177.5	208.5	212.1	205.3	183.8	221.4	217.9	195.5	1029	CDKN2A	cyclin dependent kinase inhibitor 2A
65.1	73.7	64.4	95.5	61	94.4	74.8	102.9	75.3	61.4	72.4	91.3	78.6	89.9	68.1	88	70.9	73.4	54.9	76.6	74.7	46.7	56.5	97.9	63.3	90.5	1030	CDKN2B	cyclin dependent kinase inhibitor 2B
64.7	65.5	66.3	71.8	63	68.5	66.5	39.9	61.6	72.4	64.7	62	56.1	86.6	68.1	65.1	65.1	68.9	72.2	73.3	63.4	75.9	68.6	66.8	77.2	64.7	1031	CDKN2C	cyclin dependent kinase inhibitor 2C
5	5	5	5	5	5	5	5	5	5	5	5	5	6.7	5	5	5	5	5	5	5	5	5	5	5	5	1032	CDKN2D	cyclin dependent kinase inhibitor 2D
16.5	19.6	19.4	21.9	21	14.9	13.2	14	15.8	19.2	15	12.7	10	18.4	14.4	17.5	17.9	17.5	20.4	15.1	17.8	15.8	20	18.1	15.6	20.7	1033	CDKN3	cyclin dependent kinase inhibitor 3
5	5	5	5	5	5	5	5	5	5	5	5	5	5	5	5	5	5	5	5	5	5	5	5	5	5	1036	CDO1	cysteine dioxygenase type 1
5	5	5	5	5	5	5	5	5	5	5	5	5	5	5	5	5	5	5	5	5	5	5	5	5	5	1038	CDR1	cerebellar degeneration related protein 1
18.3	19.8	21.4	17.3	19.8	16.2	23.2	21.6	19.2	14.4	19.2	16.4	16.4	17.6	16	15.2	24.1	17.8	14.4	18	13	14.9	14.2	16.3	16.4	19.4	1039	CDR2	cerebellar degeneration related protein 2
5.8	5.9	5	5	6.4	5	5	5	5	6.1	6.3	5	10.4	8.4	5.3	5	5	8	18.3	7	7.3	5.1	15.6	5	5	5	1040	CDS1	CDP-diacylglycerol synthase 1
5	5	5	5	5	5	5	5	5	5	5	5	5	5	5	5	5	5	5	5	5	5	5	5	5	5	1041	CDSN	corneodesmosin
5	5	5	5	5	5	5	5	5	5	5	5	5	5	5	5	5	5	5	5	5	5	5	5	5	5	1043	CD52	CD52 molecule
5	5	5	5	5	5	5	5	5	5	5	5	5	5	5	5	5	5	5	5	5	5	5	5	5	5	1044	CDX1	caudal type homeobox 1
5	5	5	5	5	5	5	5	5	5	5	5	5	5	5	5	5	5	5	5	5	5	5	5	5	5	1045	CDX2	caudal type homeobox 2
5	5	5	5	5	5	5	5	5	5	5	5	5	5	5	5	5	5	5	5	5	5	5	5	5	5	1046	CDX4	caudal type homeobox 4
18.7	11.4	11.3	10.3	15.3	15.1	22.6	12.5	14.8	14.9	23.1	12.5	13.8	15.6	11.8	15.4	11.9	16.9	20.4	13.1	15.1	17.4	17.5	14	15.8	15.3	1047	CLGN	calmegin
5	5	5	5	5	5	7.3	6.1	5	5	7.4	5.8	5	5	6	5.5	5	5	5	5	5	5	5	5	5	8.6	1048	CEACAM5	carcinoembryonic antigen related cell adhesion molecule 5
5	5	5	5	5	5	5	5	5	5	5	5	5	5	5	5	5	5	5	5	5	5	5	5	5	5	1050	CEBPA	CCAAT/enhancer binding protein alpha
89	82	44.1	79.4	70.8	74.2	76.2	48.1	71	90.8	74.4	81.8	74.2	74.1	66.3	66.5	89.3	69.7	60.1	73.4	66.7	78	57.7	67.5	78.2	84.7	1051	CEBPB	CCAAT/enhancer binding protein beta
21.3	16.3	18.5	20.7	21.6	23.3	29.3	21.3	17.8	23.5	27	15.4	25.4	17	20.4	17.5	21	25.1	15.9	28.5	25.3	24.1	21.6	23.8	33.6	23.9	1052	CEBPD	CCAAT/enhancer binding protein delta
5	5	5	5	5	5	5	5	5	5	5	5	5	5	5	5	5	5	5	5	5	5	5	5	5	5	1053	CEBPE	CCAAT/enhancer binding protein epsilon
35.5	43.1	46.5	34.2	44.1	43	40.8	32.9	42.7	39.8	42.6	38.6	38.8	34.6	41.5	35.3	54.4	41.3	46.7	40.2	38.3	38.9	42	41.3	35.5	34.6	1054	CEBPG	CCAAT/enhancer binding protein gamma
5	5	5	5	5	5	5	5	5	5	5	5	5	5	5	5	5	5	5	5	5	5	5	5	5	5	1056	CEL	carboxyl ester lipase
5	5	5	5	5	5	5	5	5	5	5	5	5	5	5	5	5	5	5	5	5	5	5	5	5	5	1057	CELP	carboxyl ester lipase pseudogene
12.9	17.6	18.8	17.1	14.8	15.9	11.3	10.9	16.9	14.3	14.3	12.3	9.5	16.5	14.1	13	9.8	15	14.9	11.4	13.3	15.2	15.6	13.7	17.2	20.5	1058	CENPA	centromere protein A
59.8	74.7	77.1	82.2	79.8	72.6	82.2	63.2	73.6	85.5	67.9	84.4	70.4	71.8	69.2	75.6	85.6	83.7	72.8	66.7	97.5	76.9	82.5	74.8	92.1	89.4	1059	CENPB	centromere protein B
15.6	19.2	17.7	16.7	14.9	15.4	15.9	15.4	18.1	16.6	18.3	11.7	13.6	20.1	17.1	17.3	16.6	16.9	16.5	17.8	12.3	17.6	15.9	16.3	14.7	19.4	1060	CENPC	centromere protein C
108.7	124.3	129.3	147.3	127.8	108.6	107.1	110.2	141.8	124.1	125.6	110.7	96.2	149	124.6	110.3	159.3	96.2	119.6	104.8	93.2	111.5	114.6	118.4	89.1	146.7	1062	CENPE	centromere protein E
611.3	738.1	653.5	681.7	678.6	586.6	621.5	662.3	688	597	664.1	564.8	551.3	777.3	503.7	622.7	635.2	543.4	717.8	560	704.6	619.6	632.4	555.1	659.5	699.9	1063	CENPF	centromere protein F
5	5	5	5	5	5	5	5	5	5	5	5	5	5	5	5	5	5	5	5	5	5	5	5	5	5	1066	CES1	carboxylesterase 1
5	5	5	5	5	5	5	5	5	5	5	5	5	5	5	5	5	5	5	5	5	5	5	5	5	5	1068	CETN1	centrin 1
17.6	18.1	18.9	17.9	19.8	17.6	23.6	19.5	15.4	18.5	19.2	18.5	17.7	15.6	18.4	20.8	17.4	18.1	21.2	27.1	23.1	16.6	18.6	15.1	21.8	21	1069	CETN2	centrin 2
13.8	13.7	12.7	16.7	16.3	10	14.4	17	13.6	12.5	14.5	12.3	12.2	12	12.3	15.6	13.2	5.8	17.2	17.4	8.6	13.1	14	12.4	12.6	18.3	1070	CETN3	centrin 3
5	5	5	5	5	5	5	5	5	5	5	5	5	5	5	5	5	5	5	5	5	5	5	5	5	5	1071	CETP	cholesteryl ester transfer protein
631.5	659.2	586.1	534.8	572.9	645.9	709.2	567.3	544.6	596.1	600.2	568.5	567.3	588.8	513.8	516.3	528	545.7	533.1	328.9	627.8	539.3	511.9	600.4	719.9	525.5	1072	CFL1	cofilin 1
45.8	37.6	15.8	51.2	41.8	48.1	62.5	46.1	53.2	45.7	64.3	35.8	40.7	32.7	14.1	29.9	30.5	53.8	10.2	56.8	52.1	9.7	6.3	39	45.8	45.9	1073	CFL2	cofilin 2
144.2	109.6	159.4	134.9	119.4	116.7	116.6	138.6	143.1	144.5	117.7	156.3	138.2	137	166.1	117.3	163.1	132.6	109.1	94.7	144.7	158.5	104.8	139.7	114.7	136.9	1075	CTSC	cathepsin C
5	5	5	5	5	5	5	5	5	5	5	5	5	5	5	5	5	5	5	5	5	5	5	5	5	5	1080	CFTR	cystic fibrosis transmembrane conductance regulator
5	5	5	5	5	5	5	5	5	5	5	5	5	5	5	5	5	5	5	5	5	5	5	5	5	5	1081	CGA	glycoprotein hormones, alpha polypeptide
5	5	5	5	5	5	5	5	5	5	5	5	5	5	5	5	5	5	5	5	5	5	5	5	5	5	1082	CGB3	chorionic gonadotropin beta subunit 3
5	5	5	5	5	5	5	5	5	5	5	5	5	5	5	5	5	5	5	5	5	5	5	5	5	5	1084	CEACAM3	carcinoembryonic antigen related cell adhesion molecule 3
5	5	5	5	5	5	5	5	5	5	5	5	5	5	5	5	5	5	5	5	5	5	5	5	5	5	1087	CEACAM7	carcinoembryonic antigen related cell adhesion molecule 7
5	5	6	5.3	6.3	5.7	10.8	7.9	6.7	5	10.5	7.5	5.7	5	7.3	5	5.7	5	5	5.4	5.2	5	6	5.7	5	12.1	1088	CEACAM8	carcinoembryonic antigen related cell adhesion molecule 8
5	5	5	5	5	5	5	5	5	5	5	5	5	5	5	5	5	5	5	5	5	5	5	5	5	5	1089	CEACAM4	carcinoembryonic antigen related cell adhesion molecule 4
5	5	5	5	5	5	5	5	5	5	5	5	5	5	5	5	5	5	5	5	5	5	5	5	5	5	1101	CHAD	chondroadherin
5	5	5	5	5	5	5	5	5	5	5	5	5	5	5	5	5	5	5	5	5	5	5	5	5	5	1102	RCBTB2	RCC1 and BTB domain containing protein 2
5	5	5	5	5	5	5	5	5	5	5	5	5	5	5	5	5	5	5	5	5	5	5	5	5	5	1103	CHAT	choline O-acetyltransferase
126.9	145.5	153.9	146.1	164.6	147.6	132.8	153.7	135.4	131	138.7	148.9	146.1	124.2	156.6	140.7	155.8	139.1	157.9	148	137.7	150.2	165	118.5	153.3	124.6	1104	RCC1	regulator of chromosome condensation 1
106.9	77.5	108.7	95.1	97.3	68.2	118.4	100.5	103.4	79.4	86.5	89.3	91.6	85	101.4	91.5	107	100.7	90.5	69.5	106.2	86.7	85	94.3	72.6	102.9	1105	CHD1	chromodomain helicase DNA binding protein 1
89.1	79.5	83.8	90.6	82.6	81.7	83.3	69.3	96.4	79	90.1	85.9	80.1	75.6	88	82	81.4	79.9	74.9	95	87.5	92.3	71	76.4	84.6	69.7	1106	CHD2	chromodomain helicase DNA binding protein 2
322.4	301	303.6	290.7	257.8	291.5	330.9	303.9	290.2	299.5	260.5	330.6	254.6	364.4	295.9	307.7	255.2	302.8	274	324	277.6	286.2	280.2	268.4	337.5	258.1	1107	CHD3	chromodomain helicase DNA binding protein 3
401.5	283.3	374.9	368.8	386.9	378	432.8	411.6	373.5	419.3	416.7	426.2	385.7	447.8	437.8	408.6	383.4	443.2	426.8	387.3	412.9	418.2	412.3	335.8	323.4	385.4	1108	CHD4	chromodomain helicase DNA binding protein 4
7	7.3	5.4	9.5	8.6	8.2	12.7	10.2	10.9	13.9	8.6	12.9	10.5	11.5	8.9	12.4	8	13.1	13.1	11.1	9.3	11.1	11.7	8.4	7.9	10	1109	AKR1C4	aldo-keto reductase family 1 member C4
35.8	27.6	36.5	27.4	29.5	27.4	27.3	28.4	30.5	31.3	27.8	30.1	24	33.9	32.2	26.9	26.6	23.8	35.1	32.3	29.6	37.6	29.9	30.2	31.7	26	1111	CHEK1	checkpoint kinase 1
57.4	51.2	70.1	56.9	48.2	56.1	82.1	42.6	62.7	69.3	85.2	70.9	47.9	70.8	70.1	41.9	54.4	64.4	69.7	25.1	34	67.4	64.7	45.7	46	44.7	1112	FOXN3	forkhead box N3
5	5	5	5	5	5	5	5	5	5	5	5	5	5	5	5	5	5	5	5	5	5	5	5	5	5	1113	CHGA	chromogranin A
5	5	5	5	5	5	5	5	5	5	5	5	5	5	5	5	5	5	5	5	5	5	5	5	5	5	1114	CHGB	chromogranin B
5	5	5	5	5	5	5	5	5	5	5	5	5	5	5	5	5	5	5	5	5	5	5	5	5	5	1116	CHI3L1	chitinase 3 like 1
5	5	5	5	5	5	5	5	5	5	5	5	5	5	5	5	5	5	5	5	5	5	5	5	5	5	1117	CHI3L2	chitinase 3 like 2
5	5	5	5	5	5	5	5	5	5	5	5	5	5	5	5	5	5	5	5	5	5	5	5	5	5	1118	CHIT1	chitinase 1
31.1	31	28.9	28.8	29.3	26.6	26.1	26.2	24.6	24.4	26.9	26.5	26.5	28.7	31.7	26	32.6	29.8	24.5	31.1	30.6	25.5	26.4	26.7	26.3	29.5	1119	CHKA	choline kinase alpha
5	7.1	7.1	5	5.8	5.8	6.9	5.7	5	6.7	6.8	6.4	6.6	6.4	6.6	7.7	5.2	8.5	5.9	5.8	5.7	6.1	6.1	5	7.8	5	1120	CHKB	choline kinase beta
53.2	41.1	48.8	47.5	46.8	41.7	42.1	38.5	47.3	45.2	45.3	47.4	43.1	50.1	45.5	46	36.9	42.3	45.4	52.7	40.6	34.7	41.4	41.9	39.6	44.6	1121	CHM	CHM, Rab escort protein 1
122.2	91	121.3	107.6	96.8	107.5	97	100.2	100.6	108.3	120.8	95.9	115	118.6	117.1	101	110.5	107.8	125.5	96.8	101.9	107.1	96	83.2	101	80.2	1122	CHML	CHM like, Rab escort protein 2
12.8	12.2	14	16.5	13.7	11.3	12.5	5	13	12.1	12.4	12.9	11.8	17.2	15	16.1	16.3	14.7	16.4	13.3	16.2	12.9	14.5	16.5	16.2	14	1123	CHN1	chimerin 1
5	5	5	5	5	5	5	5	5	5	5	5	5	5	5	5	5	5	5	5	5	5	5	5	5	5	1124	CHN2	chimerin 2
5	5	5	5	5	5	5	5	5	5	5	5	5	5	5	5	5	5	5	5	5	5	5	5	5	5	1128	CHRM1	cholinergic receptor muscarinic 1
5	5	5	5	5	5	5	5	5	5	5	5	5	5	5	5	5	5	5	5	5	5	5	5	5	5	1129	CHRM2	cholinergic receptor muscarinic 2
25.6	25.7	23.6	20.7	21.3	22.2	26.9	26.8	28.2	20.6	29.9	23	23	32.3	27.3	23.6	18.9	27.7	22.4	30.5	22.9	21.8	21.1	25.8	18.5	30.4	1130	LYST	lysosomal trafficking regulator
15.3	12.3	19.8	20.3	10.8	12.9	28.3	24.9	14.4	10.9	25.1	21.7	11.8	15.5	21.7	18.1	11.2	13.7	15.6	15.7	12.2	14.1	12.6	11.8	10.5	32	1131	CHRM3	cholinergic receptor muscarinic 3
5	5	5	5	5	5	5	5	5	5	5	5	5	5	5	5	5	5	5	5	5	5	5	5	5	5	1132	CHRM4	cholinergic receptor muscarinic 4
5	5	5	5	5	5	5	5	5	5	5	5	5	5	5	5	5	5	5	5	5	5	5	5	5	5	1133	CHRM5	cholinergic receptor muscarinic 5
5	5	5	5	5	5	5	5	5	5	5	5	5	5	5	5	5	5	5	5	5	5	5	5	5	5	1134	CHRNA1	cholinergic receptor nicotinic alpha 1 subunit
5	5	5	5	5	5	5	5	5	5	5	5	5	5	5	5	5	5	5	5	5	5	5	5	5	5	1135	CHRNA2	cholinergic receptor nicotinic alpha 2 subunit
5	5	5	5	5	5	5	5	5	5	5	5	5	5	5	5	5	5	5	5	5	5	5	5	5	5.2	1136	CHRNA3	cholinergic receptor nicotinic alpha 3 subunit
5	5	5	5	5	5	5	5	5	5	5	5	5	5	5	5	5	5	5	5	5	5	5	5	5	5	1137	CHRNA4	cholinergic receptor nicotinic alpha 4 subunit
17.2	13.6	17.5	16.3	13.7	16.6	18.8	18.5	19.8	14.9	17.1	15	17.4	19.4	19.8	20.7	14.4	15.7	19.7	16.3	20	18	16	18.3	15.7	23.3	1138	CHRNA5	cholinergic receptor nicotinic alpha 5 subunit
5	5	5	5	5	5	5.5	5	5	5	5	5	5	5	5	5	5	5	5	5	5	5	5	5	5	6.3	1139	CHRNA7	cholinergic receptor nicotinic alpha 7 subunit
6.6	6	6.5	6.9	6.5	7.9	12.1	8.7	6.9	6.1	9.4	8.7	6.4	8.5	9.7	7.1	6.6	7.7	5.7	8.3	6.6	5.5	7.9	6.4	5	13.2	1140	CHRNB1	cholinergic receptor nicotinic beta 1 subunit
5	5	5	5	5	5	6.3	5	5	5	5.5	5	5	5	5.8	5	5	5	5	5	5	5	5	5	5	5.5	1141	CHRNB2	cholinergic receptor nicotinic beta 2 subunit
5	5	5	5	5	5	5	5	5	5	5	5	5	5	5	5	5	5	5	5	5	5	5	5	5	5	1142	CHRNB3	cholinergic receptor nicotinic beta 3 subunit
5	5	5	5	5	5	5	5	5	5	5	5	5	5	5	5	5	5	5	5	5	5	5	5	5	5	1143	CHRNB4	cholinergic receptor nicotinic beta 4 subunit
5	5	5	5	5	5	5	5	5	5	5	5	5	5	5	5	5	5	5	5	5	5	5	5	5	5	1144	CHRND	cholinergic receptor nicotinic delta subunit
5	5	5	5	5	5	5	5	5	5	5	5	5	5	5	5	5	5	5	5	5	5	5	5	5	5	1145	CHRNE	cholinergic receptor nicotinic epsilon subunit
5	5	5	5	5	5	5	5	5	5	5	5	5	5	5	5	5	5	5	5	5	5	5	5	5	5	1146	CHRNG	cholinergic receptor nicotinic gamma subunit
39.9	26	36.6	35.3	32	29.6	19.9	28.7	40.7	34.8	17.4	34.7	33.6	31.7	29.2	38.5	42.2	33.6	39.3	37.9	30.4	35.2	39.3	38.1	30	38.8	1147	CHUK	conserved helix-loop-helix ubiquitous kinase
5	5	5	5	5	5	5	5	5	5	5	5	5	5	5	5	5	5	5	5	5	5	5	5	5	5	1149	CIDEA	cell death-inducing DFFA-like effector a
107.4	106.6	98.8	138.5	98.5	117.6	98.1	100.7	82.2	98.6	111.7	111.4	96.4	133.4	103.7	125	99.3	121.6	109.4	106.8	91.7	112.1	113.1	101.2	116.7	110.6	1152	CKB	creatine kinase B
38.4	56.8	43.5	39.2	38.7	40.1	46.9	49	33.6	40.5	43.8	39.7	36.5	39.4	31.9	52.3	44	41.5	42.1	37.4	35.7	46.5	39.7	37.1	41.9	44.8	1153	CIRBP	cold inducible RNA binding protein
5	5	5	5	5	5	5	5	5	5	5	5	5	5	5	5	5	5	5	5	5	5	5	5	5	5	1154	CISH	cytokine inducible SH2 containing protein
27.7	34.6	16.2	32.1	26.4	23.3	32.3	31	23.7	25.4	29	27	28.1	37.9	24.2	31.1	30.4	26.3	29.2	25.6	27.5	27.6	31.1	33.6	36.3	28.9	1155	TBCB	tubulin folding cofactor B
5	5	5	5	5	5	5	5	5	5	5	5	5	5	5	5	5	5	5	5	5	5	5	5	5	5	1158	CKM	creatine kinase, M-type
5	5	5	5	5	5	5	5	5	5	5	5	5	5	5	5	5	5	5	5	5	5	5	5	5	5	1159	CKMT1B	creatine kinase, mitochondrial 1B
5	5	5	5	5	5	5	5	5	5	5	5	5	5	5	5	5	5	5	5	5	5	5	5	5	5	1160	CKMT2	creatine kinase, mitochondrial 2
10.3	10.1	14	10.8	13.1	11	8.8	13.6	12.6	11.1	13.1	12.6	11.5	12.5	15.7	10.3	11	8.4	13.3	9.6	12.1	10.9	12.6	12.1	9.8	14.4	1161	ERCC8	ERCC excision repair 8, CSA ubiquitin ligase complex subunit
48	66.1	47	58.1	60.4	56.8	58.4	57.8	55.7	51.6	42	46.6	48.8	39.9	57.6	59	35.8	58.7	68.4	36.5	49.6	55.4	63.2	62.2	51	60.3	1163	CKS1B	CDC28 protein kinase regulatory subunit 1B
52	54.5	60.1	64.2	51.6	48.1	27.9	50.5	54.5	52.8	40.6	43.7	40.8	43.4	49	54.6	60.2	56.5	63.7	50.6	52.1	51	66.2	49	58.8	65.5	1164	CKS2	CDC28 protein kinase regulatory subunit 2
160.5	163.8	164.7	171.5	154.7	184.2	173.6	145.7	147	168.8	160.2	162.2	148.1	173.1	163.4	176.5	140.2	71.1	167	179.7	153.7	166.7	167.7	166.2	183.7	44.5	1173	AP2M1	adaptor related protein complex 2 mu 1 subunit
34.1	20.5	33.1	10	33.8	32.4	43.2	29.2	32.6	36	30.1	20.7	33.1	38.8	28.8	22.6	21.6	32.7	34.1	37.9	37.3	32.2	36.8	29.2	36.8	34.5	1174	AP1S1	adaptor related protein complex 1 sigma 1 subunit
44.2	47.2	46	40.8	42.9	50	44.9	39	35.8	42	38.1	38.6	36.6	47.6	40.4	40.9	42	45.7	42.4	31.7	42.5	38.7	52.3	42.8	47.2	43.6	1175	AP2S1	adaptor related protein complex 2 sigma 1 subunit
19.2	38.9	45.3	17.1	44.3	48.1	45.8	41.5	43.9	41.2	48.9	34.8	30.1	34.4	40.1	43.4	47.8	46.7	48.4	43.9	42.7	36.8	47.9	39.5	30.2	48.9	1176	AP3S1	adaptor related protein complex 3 sigma 1 subunit
5	5	5	5	5	5	5	5	5	5	5	5	5	5	5	5	5	5	5	5	5	5	5	5	5	5	1178	CLC	Charcot-Leyden crystal galectin
5	5	5	5	5	5	5	5	5	5	5	5	5	5	5	5	5	5	5	5	5	5	5	5	5	5	1179	CLCA1	chloride channel accessory 1
5	5	5	5	5	5	5	5	5	5	5	5	5	5	5	5	5	5	5	5	5	5	5	5	5	5	1180	CLCN1	chloride voltage-gated channel 1
11.9	8.4	11.6	12.6	13.1	18.3	15.9	12.1	7	13.5	13.5	13.6	15.6	12	11.4	13.8	13.2	12.1	15.7	16.3	16	14.9	15.5	10.4	11.1	14.5	1181	CLCN2	chloride voltage-gated channel 2
112	104.4	41	51.1	81.1	90.6	65.9	101	113	117.5	72.3	117.1	102.7	133.5	110.7	64.2	76.7	119.4	99.4	110.8	91.9	108.3	94.3	86.7	61.9	94.4	1182	CLCN3	chloride voltage-gated channel 3
10.9	9	8.6	16.2	11.9	11.3	6.4	11.4	11.4	11.9	8.6	13	11.3	17.7	11.6	12.7	5.3	11.4	11.7	12.5	13	11.4	12.4	9.4	11.5	8.8	1183	CLCN4	chloride voltage-gated channel 4
26.2	14	28.1	15.7	32.4	27.4	22.6	26.1	31.1	24.9	21.4	28.3	29.6	20.3	34.3	28.7	35.9	25.7	37.1	28.1	20.3	22.5	36.8	37.2	22.7	27.4	1184	CLCN5	chloride voltage-gated channel 5
34.4	37	33	41.2	32.6	35.7	29.6	35.9	32.1	31.9	32.8	32.9	30.4	44	38	32.5	31.7	36	31.4	37.5	36.1	37	34.6	31.4	36.5	32.3	1185	CLCN6	chloride voltage-gated channel 6
82.9	79.7	71.4	72	70.4	80.3	93.2	57.1	70.1	86.8	85.4	69.2	67.6	78.7	74.2	64.3	72.8	83.9	64.7	74.3	76.1	79.7	81.6	77.8	73.2	71.8	1186	CLCN7	chloride voltage-gated channel 7
5	5	5	5	5	5	5	5	5	5	5	5	5	5	5	5	5	5	5	5	5	5	5	5	5	5	1187	CLCNKA	chloride voltage-gated channel Ka
5	5	5	5	5	5	5	5	5	5	5	5	5	5	5	5	5	5	5	5	5	5	5	5	5	5	1188	CLCNKB	chloride voltage-gated channel Kb
863.2	958.1	983.6	778.8	803.4	936.2	938.7	689.3	863.6	897.4	1004.9	790.6	841.3	932.1	920.4	771.2	735.9	976.4	884.1	820.4	764.8	1042.4	913	824	1003.3	608.1	1191	CLU	clusterin
101.6	153	148.4	135.2	140.1	162.9	138.9	136.2	147.6	141.6	130.1	127.3	135.9	136.7	137.3	136.1	141.9	142	144.9	156.6	142.8	129.4	145.2	168.2	164.8	140.3	1192	CLIC1	chloride intracellular channel 1
5	5	5	5	5	5	5	5	5	5	5	5	5	5	5	5	5	5	5	5	5	5	5	5	5	5	1193	CLIC2	chloride intracellular channel 2
71	66.7	60.8	58.5	60.2	58.4	64	62.7	66.9	67.6	61.2	60.7	54.5	59.2	65	47.3	54.6	66.2	58.8	46.7	58.4	64.1	53.8	51.7	62.8	60.2	1195	CLK1	CDC like kinase 1
17.1	17.6	18.3	16.9	15.7	16.7	18.3	18.3	15.1	17.2	18.3	16.9	15.7	18.6	17.3	22.3	15	19.9	16.9	20.4	21.7	19.6	16.2	14.6	21.1	17.4	1196	CLK2	CDC like kinase 2
5	5	5	5	5	5	5	5	5	5	5	5	5	5	5	5	5	5	5	5	5	5	5	5	5	5	1197	CLK2P1	CDC like kinase 2, pseudogene 1
19	20	18.7	20.1	17.3	14.8	21	14.1	16.4	17.8	19	18.6	18.5	19.7	17.3	21.1	18.3	19.3	21.8	18.7	20.2	21.3	21.8	16.4	21.3	19.5	1198	CLK3	CDC like kinase 3
65.1	50.3	61	46.9	54.5	58.9	69	47.5	57.2	58.7	60.7	52	46.1	26.5	51.2	54.1	57.9	55.1	47	45.7	59.7	62.7	52.6	51.5	57	27.5	1200	TPP1	tripeptidyl peptidase 1
35.6	27.6	30.1	25.8	31.6	35	22.4	28.6	27.9	31.9	23.8	33.7	35.2	32.1	36.7	31.8	33.5	38.4	35.8	32	35	34.7	36.8	31.6	43	27.6	1201	CLN3	CLN3, battenin
22.1	17.7	19.6	12.1	21.4	17.5	15.1	22.1	22.7	18.2	18.3	17.9	19.9	19.6	18.5	16.1	20.5	16.2	18.8	14.3	19.8	18.4	19.7	23.7	17.2	23.7	1203	CLN5	ceroid-lipofuscinosis, neuronal 5
80.3	81.1	83.6	89.9	79	77.4	71.2	83.1	82.1	83.2	66.7	70.2	87	72.7	87.8	86.2	74.1	89.1	86.7	86.9	86.4	89.4	89.1	80.7	81	86.7	1207	CLNS1A	chloride nucleotide-sensitive channel 1A
5	5	5	5	5	5	5	5	5	5	5	5	5	5	5	5	5	5	5	5	5	5	5	5	5	5	1208	CLPS	colipase
95.2	105.1	86.9	96	93.5	107.3	71.2	101.2	90	97.6	99.2	96.4	96.8	100.7	59.5	93.2	102	105.8	99.1	103.5	94	94	111.9	99.6	112.4	102	1209	CLPTM1	CLPTM1, transmembrane protein
206.3	190.4	165.2	212.5	187.2	185.8	203.3	187.1	185.9	191.1	201.7	190.2	180.7	184.1	184.1	179.7	191.6	52.7	190.8	211.3	189.8	84.6	207.9	169.1	181.2	187.9	1211	CLTA	clathrin light chain A
54.2	59.3	65	70.8	58.9	65.7	50.7	49.7	59.8	56.7	47.1	38.7	58.7	57	53.8	53.2	55.8	63.4	59.1	60.1	62.3	56.6	69.6	57.9	61.6	59.8	1212	CLTB	clathrin light chain B
559.4	610.8	667.4	353.8	654.4	613.7	548.7	603.6	688	632.2	560	605.9	630.8	728	694.8	587.7	644.3	605.8	673.3	645.4	698.9	604.1	671	615	629	651.4	1213	CLTC	clathrin heavy chain
5	5	5	5	5	5	5	5	5	5	5	5	5	5	5	5	5	5	5	5	5	5	5	5	5	5	1215	CMA1	chymase 1
5	5	5	5	5	5	5	5	5	5	5	5	5	5	5	5	5	5	5	5	5	5	5	5	5	5	1230	CCR1	C-C motif chemokine receptor 1
5	5	5	5	5	5	5	5	5	5	5	5	5	5	5	5	5	5	5	5	5	5	5	5	5	5	1232	CCR3	C-C motif chemokine receptor 3
5	5	5	5	5	5	5	5	5	5	5	5	5	5	5	5	5	5	5	5	5	5	5	5	5	5	1233	CCR4	C-C motif chemokine receptor 4
5	5	5	5	5	5	5	5	5	5	5	5	5	5	5	5	5	5	5	5	5	5	5	5	5	5	1234	CCR5	C-C motif chemokine receptor 5 (gene/pseudogene)
7.4	5.8	6.6	9.1	5.9	5.3	14.5	9.9	5.3	5	9.4	9	5.5	7.2	14.1	7.8	7.3	5.8	5.8	5.9	7.2	6.8	6.7	5.4	5.7	13.2	1235	CCR6	C-C motif chemokine receptor 6
5	5	5	5	5	5	5	5	5	5	5	5	5	5	5	5	5	5	5	5	5	5	5	5	5	5	1236	CCR7	C-C motif chemokine receptor 7
5	5	5	5	5	5	5	5	5	5	5	5	5	5	5	5	5	5	5	5	5	5	5	5	5	5	1237	CCR8	C-C motif chemokine receptor 8
5	5	5	5	5	5	5.7	6.1	5	5	5	5	5	5	5	5	5	5	5	5	5.3	5	5	5	5	8.2	1238	ACKR2	atypical chemokine receptor 2
5	5	5	5	5	5	5	5	5	5	5	5	5	5	5	5	5	5	5	5	5	5	5	5	5	5	1240	CMKLR1	chemerin chemokine-like receptor 1
12.1	13	11.9	12	8.3	11.7	11.3	9.3	11.9	12.5	11.2	9.6	8.6	10.3	14.8	11.8	7.6	11.3	9.6	11	10.6	12.2	12.4	8	11.4	10.1	1241	LTB4R	leukotriene B4 receptor
5	5	5	5	5	5	5	5	5	5	5	5	5	5	5	5	5	5	5	5	5	5	5	5	5	5	1244	ABCC2	ATP binding cassette subfamily C member 2
5	5	5	5	5	5	5	5	5	5	5	5	5	5	5	5	5	5	5	5	5	5	5	5	5	5	1258	CNGB1	cyclic nucleotide gated channel beta 1
5	5	5	5	5	5	5	5	5	5	5	5	5	5	5	5	5	5	5	5	5	5	5	5	5	5	1259	CNGA1	cyclic nucleotide gated channel alpha 1
5	5	5	5	5	5	5	5	5	5	5	5	5	5	5	5	5	5	5	5	5	5	5	5	5	5	1260	CNGA2	cyclic nucleotide gated channel alpha 2
5	5	5	5	5	5	5	5	5	5	5	5	5	5	5	5	5	5	5	5	5	5	5	5	5	5	1261	CNGA3	cyclic nucleotide gated channel alpha 3
5	5	5	5	5	5	5	5	5	5	5	5	5	5	5	5	5	5	5	5	5	5	5	5	5	5	1262	CNGA4	cyclic nucleotide gated channel alpha 4
14	14.4	10.8	15.4	12.1	12.5	9.3	10.5	10.8	10.4	10.8	9.4	10.4	8	7.7	15.4	10.4	9.4	7.6	13.3	11.1	7.3	10.3	15	13.3	14.7	1263	PLK3	polo like kinase 3
5	5	5	5	5	5	5	5	5	5	5	5	5	5	5	5	5	5	5	5	5	5	5	5	5	5	1264	CNN1	calponin 1
95.5	105.9	119.5	121.4	121.1	111.3	153.8	140.6	123.3	141.7	172	116.5	153.5	124.7	128.1	111.4	121.2	23.5	106.5	90.2	122	106	122.5	105.7	193.5	90.5	1265	CNN2	calponin 2
32.2	37.5	36.9	8.1	41.7	32.4	36.8	30.8	31	31.4	47.3	25.6	30.6	14.7	40.8	23.9	31.1	35.5	24.1	30.6	48.4	28.4	23	30.7	43.2	18	1266	CNN3	calponin 3
73.8	70.8	76.5	75.5	86	81.1	96.4	80.8	55.7	66.2	88.8	79.6	66.2	68	73.7	71.9	82.7	58.4	80	99.1	74.5	80.7	77.7	66.8	79.7	85	1267	CNP	2',3'-cyclic nucleotide 3' phosphodiesterase
5	5	5	5	5	5	5	5	5	5	5	5	5	5	5	5	5	5	5	5	5	5	5	5	5	5	1268	CNR1	cannabinoid receptor 1
5	5	5	5	5	5	5	5	5	5	5	5	5	5	5	5	5	5	5	5	5	5	5	5	5	5	1269	CNR2	cannabinoid receptor 2
5	5	5	5	5	5	5	5	5	5	5	5	5	5	5	5	5	5	5	5	5	5	5	5	5	5	1270	CNTF	ciliary neurotrophic factor
5	5	5	5	5	5	5	5	5	5	5	5	5	5	5	5	5	5	5	5	5	5	5	5	5	5	1271	CNTFR	ciliary neurotrophic factor receptor
5	5	5	5	5	5	5	5	5	5	5	5	5	5	5	5	5	5	5	5	5	5	5	5	5	5	1272	CNTN1	contactin 1
106.9	86.6	98.1	86.7	69.2	97.1	150	71.5	84.7	94.7	118.2	99.4	111.3	79.4	79.4	93.1	60.9	33.6	99	52.1	42.9	100.9	112.1	86.5	77.4	68.7	1277	COL1A1	collagen type I alpha 1 chain
5	5	5	5	5	5	5	5	5	5	5	5	5	5	5	5	5	5	5	5	5	5	5	5	5	5	1278	COL1A2	collagen type I alpha 2 chain
5	5	5	5	5	5	5	5	5	5	5	5	5	5	5	5	5	5	5	5	5	5	5	5	5	5	1280	COL2A1	collagen type II alpha 1 chain
745.7	620.1	783.4	617.1	656.4	767.2	1106	645.2	664.9	760.7	823.6	781.8	670.3	809.9	723.3	687.6	621.3	752.4	619.2	668.5	577.8	823.6	638.8	655.9	854.6	609.7	1281	COL3A1	collagen type III alpha 1 chain
229.9	274.3	216.2	233.7	217.1	317.9	333.7	258.4	250.4	260.2	282.8	220.1	266.4	73.7	184.6	233.9	202.8	180.2	159.2	212.5	132.9	207.5	200.4	281.7	243.3	186.7	1282	COL4A1	collagen type IV alpha 1 chain
597.3	684.7	561.7	533	572	770	781.2	146.2	586.9	650.5	725.8	557	602.9	535.2	442.1	591.5	506.9	569.8	485.4	508.3	491.4	573.5	566.5	581.4	628.6	456.7	1284	COL4A2	collagen type IV alpha 2 chain
16.9	20.3	21.1	20.6	19.1	22	35.1	16.3	20.3	20.5	31.9	24.8	21.2	24.6	26.6	20.6	12.1	23.6	19.4	22.9	12.6	27.4	20	18.8	19.9	15.1	1285	COL4A3	collagen type IV alpha 3 chain
54.6	57.9	50.8	32.8	52.1	65.2	99.4	42.6	65.3	51.6	83.2	62.6	63	54.5	61	63.7	40.7	67.6	51.4	46.7	47.9	83.2	56.1	33.4	49.4	40.2	1286	COL4A4	collagen type IV alpha 4 chain
107.6	124.2	118	96.5	102.4	123.6	158.6	105.1	107.1	108.4	118.9	109.5	113.6	113.9	112.1	113.4	116.2	99.9	104.1	100	105.1	166.1	99.4	115.6	128.6	95.6	1287	COL4A5	collagen type IV alpha 5 chain
53.2	37.8	57.1	46.1	52.7	64.5	59.7	44.1	48.8	47.2	50.8	57.2	53.8	51.4	54.7	51.3	54.9	62.9	39.3	44.2	54.2	75.6	43.5	55.4	60.8	46.4	1288	COL4A6	collagen type IV alpha 6 chain
1259.1	1523.8	1397.9	1266	1194.4	1825.9	1859	1348	1249.7	1192.1	1552.6	1225.1	1394.7	1475.1	1130.3	1145.6	1023.1	1489.4	1037.1	1454.8	1105.4	1321.3	1129.1	1585.3	1539.1	1057.8	1289	COL5A1	collagen type V alpha 1 chain
5	5	5	5	5	5	5.1	5	5	5	5	5	5	5	5	5	5	5	5	5	5	5	5	5	5	5	1290	COL5A2	collagen type V alpha 2 chain
5	6.7	5	5	5	5	5	5	5	5	5	5	6	5.4	5	5	5	5	5	5	5	5	5	6.5	6.3	5	1291	COL6A1	collagen type VI alpha 1 chain
5	5	5	5	5	5	5	5	5	5	5	5	5	5	5	5	5	5	5	5	5	5	5	5	5	5	1292	COL6A2	collagen type VI alpha 2 chain
5	5	5	5	5	5	5	5	5	5	5	5	5	5	5	5	5	5	5	5	5	5	5	5	5	5.1	1293	COL6A3	collagen type VI alpha 3 chain
360	457	496.6	491.8	335	447.8	620.5	563.9	356.4	379.5	344.7	421.5	400.2	469.4	380.8	414.5	292.8	404.6	294.7	354.8	277.9	290.9	320.6	363.6	370.6	408.6	1294	COL7A1	collagen type VII alpha 1 chain
6.2	5	5	5	5	6	9.3	5.7	5	6.1	5.5	6.4	5	5	5	5.6	5	5	5	5	5	8.6	5	5	5	5	1295	COL8A1	collagen type VIII alpha 1 chain
5	5	5	5	5	5	5	5	5	5	5	5	5	5	5	5	5	5	5	5	5	5	5	5	5	5	1296	COL8A2	collagen type VIII alpha 2 chain
5	5	5	5	5	5	5	5	5	5	5	5	5	5	5	5	5	5	5	5	5	5	5	5	5	5	1297	COL9A1	collagen type IX alpha 1 chain
5	5	5	5	5	5	5	5	5	5	5	5	5	5	5	5	5	5	5	5	5	5	5	5	5	5	1298	COL9A2	collagen type IX alpha 2 chain
5.2	5	5	5	5	5	6	5	5	5	5	5.5	5	5	5	5	5	5.2	5	5	5	5	5.1	5	5	5	1299	COL9A3	collagen type IX alpha 3 chain
5	5	5	5	5	5	5.2	5	5	5	5	5	5	5	5	5	5	5	5	5	5	5	5	5	5	5	1300	COL10A1	collagen type X alpha 1 chain
5	5	5	5	5	5	5	5	5	5	5	5	5	5	5	5	5	5	5	5	5	5	5	5	5	5	1301	COL11A1	collagen type XI alpha 1 chain
5	5	5	5	5	5	5	5	5	5	5	5	5	5	5	5	5	5	5	5	5	5	5	5	5	5	1302	COL11A2	collagen type XI alpha 2 chain
408.7	476.6	465.9	490.4	450.3	457.9	472.8	452.8	472.9	442.9	507	529.3	461.3	362.7	491.8	464.2	437	511.4	467.7	350.2	406.9	483.4	461.9	514.1	475.7	392.9	1303	COL12A1	collagen type XII alpha 1 chain
5	5	5	5	5	5	5	5	5	5	5	5	5	5	5	5	5	5	5	5	5	5	5	5	5	5	1305	COL13A1	collagen type XIII alpha 1 chain
13.1	14.6	23.9	12.5	12.5	14.7	21.1	12.7	17.4	16.9	17.2	17	13.1	13.4	21.6	16.6	19.8	17.6	16	12	7.2	20	16	14.6	17.5	13.8	1306	COL15A1	collagen type XV alpha 1 chain
15.3	15	14.9	15.7	13.1	16.3	25.7	14.2	10.9	12.8	19.2	18.5	16.7	20.1	11.2	15.5	9.1	13.4	12	21.9	9.6	13.7	14.8	17.2	19.3	12.1	1307	COL16A1	collagen type XVI alpha 1 chain
5	5	5	5	5	5	5	5	5	5	5	5	5	5	5	5	5	5	5	5	5	5	5	5	5	5	1308	COL17A1	collagen type XVII alpha 1 chain
5	5	5	5	5	5	5	5	5	5	5	5	5	5	5	5	5	5	5	5	5	5	5	5	5	5	1310	COL19A1	collagen type XIX alpha 1 chain
5	5	5	5	5	5	5	5	5	5	5	5	5	5	5	5	5	5	5	5	5	5	5	5	5	5	1311	COMP	cartilage oligomeric matrix protein
30.9	27.5	28.8	28.9	25.2	30.2	22.3	31	29	34.4	22.8	35.2	32.7	26.6	31.2	33.4	26.4	29.9	28.6	37.3	30.2	25.8	30.7	32.3	29	28.2	1312	COMT	catechol-O-methyltransferase
246.6	248.6	297.9	259.6	235.7	268.3	265.8	225.2	226.4	260.1	279.4	249.3	240.8	232	252.8	247.8	235.4	268.1	249.7	270.1	239.2	262.4	248	231.7	257	211.7	1314	COPA	coatomer protein complex subunit alpha
72.4	75.7	90.1	85.9	77.7	68.9	77	74.2	77.1	72.1	75.9	72.4	69.5	72.1	72.5	71.4	76.7	71.1	88.7	89.8	73.6	72.7	79.7	57.3	70.6	75.1	1315	COPB1	coatomer protein complex subunit beta 1
35.8	41.2	36.1	43.6	35.5	44	40	42.8	47.9	40.8	35.6	27.5	43.1	33.5	25.7	40.6	39.7	28.2	27	39.6	40.9	39	31.6	50.3	47.1	44.2	1316	KLF6	Kruppel like factor 6
62	49.5	68.9	42.4	63	57.6	67.8	58.5	66.7	65.1	68.6	54.9	65.7	42.4	76.4	60.7	59.8	49.9	65.8	54.9	66.5	51.7	63.9	52.7	60.9	51.3	1317	SLC31A1	solute carrier family 31 member 1
5	5	5	5	5	5	5	5	5	5	5	5	5	5	5	5	5	5	5	5	5	5	5	5	5	5	1318	SLC31A2	solute carrier family 31 member 2
5	5	5	5	5	5	5	5	5	5	5	5	5	5	5	5	5	5	5	5	5	5	5	5	5	5	1325	CORT	cortistatin
7.8	6.7	8	10.3	8.5	8.9	10.7	5.7	9.1	5.3	10.1	7.4	8	6.9	7.2	8.4	6.6	9.1	5.3	10.5	7	8.4	6.9	9	8.9	7.4	1326	MAP3K8	mitogen-activated protein kinase kinase kinase 8
80.8	83.6	76.7	80.7	71.5	83.5	97.3	76.1	71.5	66.2	85.7	78.9	76.7	77.1	81.2	84	69.4	74.9	75.9	74.4	73.5	79.4	85.7	72.2	80.8	67	1327	COX4I1	cytochrome c oxidase subunit 4I1
51.3	46.5	47.2	43.2	37.1	44.4	39.1	50.3	39.2	35.7	30.6	38	45.4	42.4	41.7	39.6	40.6	42.8	46	44.7	40.4	38	48.1	34	43.5	42.2	1329	COX5B	cytochrome c oxidase subunit 5B
68.8	70	65.4	64.9	64.6	65.4	77	62.5	64.3	64.2	69.5	60.9	62.7	63.5	66.9	66	56.7	35.7	70	62.5	57.7	66.5	75.5	64.5	70.3	53.9	1337	COX6A1	cytochrome c oxidase subunit 6A1
5	5	5	5	5	5	5	5	5	5	5	5	5	5	5	5	5	5	5	5	5	5	5	5	5	5	1339	COX6A2	cytochrome c oxidase subunit 6A2
55.1	57.5	53.5	60.7	50.2	47.4	53.9	53.7	51.9	48.8	51.6	50.3	52.6	52.6	53	51.6	43.5	56.2	56.8	49.7	42.3	46.9	55	45.7	59.9	45.6	1340	COX6B1	cytochrome c oxidase subunit 6B1
30.2	31.8	28.5	24.6	33.1	31.9	39.4	30.7	30.5	30.1	33.8	29.3	29.5	27.9	32.2	29.1	28.7	30.2	32.8	28.4	31.8	30.7	34.4	27.9	33.2	31.4	1345	COX6C	cytochrome c oxidase subunit 6C
5	5	5	5	5	5	5	5	5	5	5	5	5	5	5	5	5	5	5	5	5	5	5	5	5	5	1346	COX7A1	cytochrome c oxidase subunit 7A1
32.2	33	33.2	30.5	29.9	34.2	31.6	34	35.1	30	35.9	36.5	30.7	34.6	32.6	40.8	28.9	31.7	35.3	29.9	31.8	30.1	37.2	27.2	29.7	28.2	1347	COX7A2	cytochrome c oxidase subunit 7A2
63.2	58.4	45.5	56.7	58	53.2	55	50.8	59.2	48.8	55.4	51.9	56.7	52.6	54.9	54	56.2	61.8	67	52.2	49.4	54.9	60.5	48.7	55.7	50.9	1349	COX7B	cytochrome c oxidase subunit 7B
99.9	103	99.9	91	103.1	95.1	93.9	95.5	96.5	94.3	103.7	88	106	100.5	93.7	104.1	94.9	109.9	114.8	96.9	98.9	99.1	110	93.3	111.8	85.6	1350	COX7C	cytochrome c oxidase subunit 7C
63.8	62.4	65.6	63.7	56.3	66.6	62.9	61.8	61.4	65	65.7	62.9	57.3	69.2	62.6	64	55.7	67.4	65.9	63	58.8	64.2	66.5	60	76.5	62.6	1351	COX8A	cytochrome c oxidase subunit 8A
30.2	20.4	28.8	36.6	28.4	24.9	15.6	21.5	25.3	26.1	19.6	33	32.8	33.1	25.7	34.9	37.2	36	34.1	28.9	27.8	30.8	37	28.7	28.4	30.6	1352	COX10	COX10, heme A:farnesyltransferase cytochrome c oxidase assembly factor
39.8	41.5	37.3	43.8	42.8	45.1	38.4	37.7	42.4	43.7	41.4	41.1	39.9	40.9	47.2	44.1	36.1	40.1	38.1	43	36.1	39.2	38.9	44.8	43.6	32.2	1353	COX11	COX11, cytochrome c oxidase copper chaperone
52.1	55.9	39.7	51.3	54.7	59.4	49.8	49.1	51.2	56.9	53	55.2	50.6	53.5	59.8	57.3	57.9	46.2	63.1	52	51.8	66.9	61.1	63.8	55	57.6	1355	COX15	COX15, cytochrome c oxidase assembly homolog
5	5	5	5	5	5	5	5	5	5	5	5	5	5	5.1	5	5	5	5	5	5	5	5	5	5	5	1356	CP	ceruloplasmin
5	5	5	5	5	5	5	5	5	5	5	5	5	5	5	5	5	5	5	5	5	5	5	5	5	5	1357	CPA1	carboxypeptidase A1
5	5	5	5	5	5	5	5	5	5	5	5	5	5	5	5	5	5	5	5	5	5	5	5	5	5	1358	CPA2	carboxypeptidase A2
5	5	5	5	5	5	5	5	5	5	5	5	5	5	5	5	5	5	5	5	5	5	5	5	5	5	1359	CPA3	carboxypeptidase A3
5	5	5	5	5	5	5	5	5	5	5	5	5	5	5	5	5	5	5	5	5	5	5	5	5	5	1360	CPB1	carboxypeptidase B1
5	5	5	5	5	5	5	5	5	5	5	5	5	5	5	5	5	5	5	5	5	5	5	5	5	5	1361	CPB2	carboxypeptidase B2
136.8	114.4	52	103.5	121.8	112.6	61.8	103.6	123.5	121	120.6	107.9	133.4	80.7	124.6	90	22.8	64.2	134.4	114.4	110.1	122.9	114.5	110.3	120.3	111.3	1362	CPD	carboxypeptidase D
24.2	18	17.8	13.9	16.3	20.7	25.2	16.8	16.2	19.2	22	19.7	17.6	23.3	19.8	16.8	14.6	20.2	19.9	20.5	18.7	21.2	19	15.5	20	14.2	1363	CPE	carboxypeptidase E
9.7	10.6	15.3	14	9	11.8	7.7	12.6	8	9.2	9.3	10.7	15.4	10.9	10.6	11.8	8.6	8.9	11.7	12.1	9.3	10.4	10	16.5	13.2	6.6	1364	CLDN4	claudin 4
5	5	5	5	5	5	5	5	5	5	5	5	5	5	5	5	5	5	5	5	5	5	5	5	5	5	1365	CLDN3	claudin 3
5	5	5	5	5	5	5	5	5	5	5	5	5	5	5	5	5	5	5	5	5	5	5	5	5	5	1366	CLDN7	claudin 7
64.8	52.9	56.3	47.9	53.9	55.2	73.4	46.7	44.5	50.6	64.9	61	65.5	37	52.9	47.4	55.7	56.9	66.6	46.1	47.5	59.5	64.9	56.3	47.4	68.5	1368	CPM	carboxypeptidase M
5	5	5	5	5	5	5	5	5	5	5	5	5	5	5	5	5	5	5	5	5	5	5	5	5	5	1369	CPN1	carboxypeptidase N subunit 1
5	5	5	5	5	5	5	5	5	5	5	5	5	5	5	5	5	5	5	5	5	5	5	5	5	5	1370	CPN2	carboxypeptidase N subunit 2
22.8	12.3	20.4	17	16.7	20.1	21.3	21.4	14.4	18.9	20	20.2	19.6	12.3	12.7	20.8	19.4	20.8	10.3	18.2	18	23.6	13.4	16.4	11	24.5	1371	CPOX	coproporphyrinogen oxidase
693	660.5	722.1	603.2	678.3	740.1	751.2	541.5	722	694.5	810.8	749.5	720.9	705.1	778.1	748.4	705.8	564.7	773.2	581.8	701.8	770.7	708.1	565.9	790.7	637.9	1373	CPS1	carbamoyl-phosphate synthase 1
119.3	118.3	110.2	98.6	119.8	127.7	126	115.9	112.6	78.5	132.1	132.4	121.6	63.8	131.4	143	132.4	117.5	108.3	144.6	107.6	134.4	114.7	144.6	143.7	158.7	1374	CPT1A	carnitine palmitoyltransferase 1A
10.1	13.8	11.3	6.8	9.9	11	12	7.1	7	8.7	13.5	8.6	7	10.4	8.6	11.2	6.7	10.2	11.6	11.6	6.9	13.7	10.5	10	12.1	6.2	1375	CPT1B	carnitine palmitoyltransferase 1B
23	22.6	24.9	20.8	19.1	19.4	22.5	22.3	18.8	19.9	26.9	21.1	23	19.1	22.9	28	14	21.9	25.7	28	20.2	20.3	24.8	15.4	20.1	22.1	1376	CPT2	carnitine palmitoyltransferase 2
5	5.4	5.1	6.5	6.3	6.2	9.6	6.3	5	5	7	5.6	5	5	6.6	7.9	5	5	5	5.4	5.4	5	5.2	5.3	5	8.9	1378	CR1	complement C3b/C4b receptor 1 (Knops blood group)
5	5	5	5	5	5	5	5	5	5	5	5	5	5	5	5	5	5	5	5	5	5	5	5	5	5	1379	CR1L	complement C3b/C4b receptor 1 like
5	5	5	5	5	5	5	5	5	5	5	5	5	5	5	5	5	5	5	5	5	5	5	5	5	5	1380	CR2	complement C3d receptor 2
5	5	5	5	5	5	5	5	5	5	5	5	5	5	5	5	5	5	5	5	5	5	5	5	5	5	1381	CRABP1	cellular retinoic acid binding protein 1
5.6	5	7	5.3	5.7	5.4	6.1	5	5	5	7.4	5	5	6	5	6.3	5	7.3	5.1	5	8.4	5.4	5.1	6.5	5	5.9	1382	CRABP2	cellular retinoic acid binding protein 2
9.6	15.9	14.9	10.8	10	11.9	20.9	10.7	10.8	12.2	17.3	10.4	10.2	11.5	12.3	15.9	10.5	12.7	15	17.2	10.3	14.6	16.7	10	13.8	12.6	1384	CRAT	carnitine O-acetyltransferase
41.8	44.2	40.9	36	38	33.8	44.5	42.3	44.5	30	45	43.5	38.4	41.8	40.4	37.8	41.2	44.4	43.1	42	49.5	44.2	31.1	40.5	40.8	46.6	1385	CREB1	cAMP responsive element binding protein 1
26.9	28.8	37.4	23.5	30.1	32.4	33.1	28.7	35.4	26.6	39.1	31.3	30	29.3	35.8	37.1	34.8	38.1	34.3	30.7	24.7	40.2	26.8	29.2	32.4	28.8	1386	ATF2	activating transcription factor 2
76	67.1	93.3	72.5	56.1	69.1	89.9	66	65.8	56.2	72.1	67.4	62	72.2	83.4	60.3	69.6	86.6	68.2	61.1	75.2	66.1	79.8	55.3	70.5	58	1387	CREBBP	CREB binding protein
42.9	39.1	42.9	31.9	35.4	35	34.8	36.5	34.3	41.2	34.7	38.1	28.1	42.6	35.4	37.7	32.2	40.4	43.1	45.3	31.8	42.9	38.3	36.3	46.2	30.9	1388	ATF6B	activating transcription factor 6 beta
19.5	23.1	24.9	12.5	23.2	25.3	27.3	24.5	18.8	11.6	31.5	19.6	22.1	26.9	20	25.9	10.6	7.4	25.5	32.8	17.4	26.5	20.4	25.2	22.6	30.4	1389	CREBL2	cAMP responsive element binding protein like 2
7.2	8.9	6.3	7.3	8.6	7.1	7.4	6.7	9	8.2	7.6	8.3	6.8	10.8	7.8	8.6	11.3	6.5	7.7	6.2	7.3	9.1	8.5	6.8	7.8	9.6	1390	CREM	cAMP responsive element modulator
5	5	5	5	5	5	5	5	5	5	5	5	5	5	5	5	5	5	5	5	5	5	5	5	5	5	1392	CRH	corticotropin releasing hormone
5	5	5	5	5	5	5	5	5	5	5	5	5	5	5	5	5	5	5	5	5	5	5	5	5	5	1393	CRHBP	corticotropin releasing hormone binding protein
5	5	5	5	5	5	5	5	5	5	5	5	5	5	5	5	5	5	5	5	5	5	5	5	5	5	1394	CRHR1	corticotropin releasing hormone receptor 1
5	5	5	5	5	5	5	5	5	5	5	5	5	5	5	5	5	5	5	5	5	5	5	5	5	5	1395	CRHR2	corticotropin releasing hormone receptor 2
15.7	17.1	21.7	15	15	19.3	18.3	12	12.2	14.1	18	13.2	17.3	15	15	24.1	13.7	17.5	17.1	22.5	12.6	12.5	14.2	15.3	16.8	20	1396	CRIP1	cysteine rich protein 1
12.9	13.9	19.8	13.1	15.8	20.3	20.1	13.5	12.4	12.5	16.1	19.7	12.9	19.2	14.6	27.9	11	20.4	19.2	10.4	13.9	14.9	19	19.1	19	18.3	1397	CRIP2	cysteine rich protein 2
69.8	69.6	72.2	44.4	76.4	86.2	79	95	57.2	74.4	73.9	83.4	78.4	82.2	81.8	87.7	69.3	69	77.3	67.7	92.4	47.1	88.7	76.1	85.7	66.7	1398	CRK	CRK proto-oncogene, adaptor protein
87.9	71.7	78.8	80.8	77.3	73.5	66.5	66.9	78.4	82.9	71.4	73	78.8	73.6	90.6	73.9	89.6	86.4	57	83.4	100.5	89.9	59.9	91.5	80.3	50.4	1399	CRKL	CRK like proto-oncogene, adaptor protein
5.4	5	9.8	5	8.2	8.6	6.8	6.2	5	5	7.8	5.2	5	5.3	6.7	5.5	6.3	5.5	7.1	5	5	5.8	5.7	6.7	6.6	6.8	1400	CRMP1	collapsin response mediator protein 1
5	5	5	5	5	5	5	5	5	5	5	5	5	5	5	5	5	5	5	5	5	5	5	5	5	5	1401	CRP	C-reactive protein
5	5	5	5	5	5	5	5	5	5	5	5	5	5	5	5	5	5	5	5	5	5	5	5	5	5	1404	HAPLN1	hyaluronan and proteoglycan link protein 1
12	10.5	11.1	13.4	10.8	10.5	20.7	13	9.9	8.9	13.5	16.4	10.4	10.5	14.3	14.1	10	9.6	8.4	10.1	10.6	9.2	9.3	11.8	8.7	17	1406	CRX	cone-rod homeobox
23.8	23.2	21.4	27.4	18.3	22.8	23	21.4	15.7	16	25.5	14.7	18.2	21.6	19.2	21.3	17.8	21.5	26.2	24.2	21.3	21.4	23.6	22.3	20.7	28.9	1407	CRY1	cryptochrome circadian clock 1
14.2	15.1	15	10.4	13.1	15.7	19.1	14.6	11.6	11.7	14.3	12.6	13.9	14.5	14.2	15.8	15.1	13.9	10.7	14.5	10.9	12.6	13	13	13.5	14.6	1408	CRY2	cryptochrome circadian clock 2
5	5	5	5	5	5	5	5	5	5	5	5	5	5	5	5	5	5	5	5	5	5	5	5	5	5	1409	CRYAA	crystallin alpha A
5	5	5	5	5	5	5	5	5	5	5	5	5	5	5	5	5	5	5	5	5	5	5	5	5	5	1410	CRYAB	crystallin alpha B
5	5	5	5	5	5	5	5	5	5	5	5	5	5	5	5	5	5	5	5	5	5	5	5	5	5	1411	CRYBA1	crystallin beta A1
5	5	5	5	5	5	5	5	5	5	5	5	5	5	5	5	5	5	5	5	5	5	5	5	5	5	1412	CRYBA2	crystallin beta A2
5	5	5	5	5	5	5	5	5	5	5	5	5	5	5	5	5	5	5	5	5	5	5	5	5	5	1413	CRYBA4	crystallin beta A4
5	5	5	5	5	5	5	5	5	5	5	5	5	5	5	5	5	5	5	5	5	5	5	5	5	5	1414	CRYBB1	crystallin beta B1
5	5	5	5	5	5	5	5	5	5	5	5	5	5	5	5	5	5	5	5	5	5	5	5	5	5	1415	CRYBB2	crystallin beta B2
9.9	11.6	14.6	12.7	13.1	11.2	14.8	15.7	9.4	12	16.8	12.6	13.3	9.9	15.6	13.6	14.3	10.3	11.7	12.6	12.2	12.2	12.7	12	11.1	16.1	1416	CRYBB2P1	crystallin beta B2 pseudogene 1
5	5	5	5	5	5	5	5	5	5	5	5	5	5	5	5	5	5	5	5	5	5	5	5	5	5	1417	CRYBB3	crystallin beta B3
5	5	5	5	5	5	5	5	5	5	5	5	5	5	5	5	5	5	5	5	5	5	5	5	5	5	1418	CRYGA	crystallin gamma A
5	5	5	5	5	5	5	5	5	5	5	5	5	5	5	5	5	5	5	5	5	5	5	5	5	5	1419	CRYGB	crystallin gamma B
5	5	5	5	5	5	5	5	5	5	5	5	5	5	5	5	5	5	5	5	5	5	5	5	5	5	1420	CRYGC	crystallin gamma C
5	5	5	5	5	5	5	5	5	5	5	5	5	5	5	5	5	5	5	5	5	5	5	5	5	5	1421	CRYGD	crystallin gamma D
5	5	5	5	5	5	5	5	5	5	5	5	5	5	5	5	5	5	5	5	5	5	5	5	5	5	1427	CRYGS	crystallin gamma S
5	5	5	5	5	5	5	5	5	5	5	5	5	5	5	5	5	5	5	5	5	5	5	5	5	5	1428	CRYM	crystallin mu
15.2	30.4	33.7	19	27.7	32.6	23.2	29.9	30.5	25.7	27.5	30.5	26.1	31.1	31.5	32.4	21.9	29.9	27.3	39.6	33.5	28.1	30.6	15.3	27.8	32.7	1429	CRYZ	crystallin zeta
164.3	163.2	196.8	219.3	182.8	188.2	169.6	179.2	194.1	165.1	183.6	189.6	180.7	197.1	208.2	196.7	201.2	211.7	203.3	175	184	159.7	197.7	180.2	180.8	203.8	1431	CS	citrate synthase
50.5	51.3	47.7	57.8	48.5	53	43.6	46.9	41	49.1	47.9	51.4	31.7	32.7	53.6	44.9	52.9	38.9	50.9	57.5	46.8	55.6	47.1	47.6	46.9	49.7	1432	MAPK14	mitogen-activated protein kinase 14
301.9	291.9	189.7	312.6	321.7	222.6	200.6	280.4	322.2	293.4	234	250.9	314.3	295.3	299.7	297.9	269.7	342.2	325.8	288.1	314.9	202.1	323.6	292.9	297.3	348.5	1434	CSE1L	chromosome segregation 1 like
54.5	53.5	43.1	25.2	40.1	29.5	33.6	37.1	31.5	54.6	32.2	32.4	47.2	31.1	27	31.9	42.2	58.9	26.1	31.5	55.7	42.7	34.2	44.7	48.4	30.5	1435	CSF1	colony stimulating factor 1
5	5	5	5	5	5	5	5	5	5	5	5	5	5	5	5	5	5	5	5	5	5	5	5	5	5	1436	CSF1R	colony stimulating factor 1 receptor
5	5	5	5	5	5	5	5	5	5	5	5	5	5	5	5	5	5	5	5	5	5	5	5	5	5	1437	CSF2	colony stimulating factor 2
6.8	7	8.5	6.3	7.1	8.2	12.1	8.1	7.1	5	8.5	8.1	7.7	7.4	9.9	7.4	6.2	5.1	6	6.8	9	7.6	6.8	7.4	5.1	12.2	1438	CSF2RA	colony stimulating factor 2 receptor alpha subunit
5	5	5	5	5	5	5	5	5	5	5	5	5	5	5	5	5	5	5	5	5	5	5	5	5	5	1439	CSF2RB	colony stimulating factor 2 receptor beta common subunit
5	5	5	5	5	5	5	5	5	5	5	5	5	5	5	5	5	5	5	5	5	5	5	5	5	5	1440	CSF3	colony stimulating factor 3
5	5	5	5	5	5	5	5	5	5	5	5	5	5	5	5	5	5	5	5	5	5	5	5	5	5	1441	CSF3R	colony stimulating factor 3 receptor
5	5	5	5	5	5	5	5	5	5	5	5	5	5	5	5	5	5	5	5	5	5	5	5	5	5	1442	CSH1	chorionic somatomammotropin hormone 1
5	5	5	5	5	5	5	5	5	5	5	5	5	5	5	5	5	5	5	5	5	5	5	5	5	5	1443	CSH2	chorionic somatomammotropin hormone 2
5	5	5	5	5	5	5	5	5	5	5	5	5	5	5	5	5	5	5	5	5	5	5	5	5	5	1444	CSHL1	chorionic somatomammotropin hormone like 1
9	20.6	18.6	18.3	18	17.6	25.5	19.4	17.5	20	18.9	18.8	19	14.3	20.8	19.9	20.7	17.4	21.3	21.2	18.5	18.6	16.8	18	21.9	18.5	1445	CSK	c-src tyrosine kinase
5	5	5	5	5	5	5	5	5	5	5	5	5	5	5	5	5	5	5	5	5	5	5	5	5	5	1446	CSN1S1	casein alpha s1
5	5	5	5	5	5	5	5	5	5	5	5	5	5	5	5	5	5	5	5	5	5	5	5	5	5	1447	CSN2	casein beta
5	5	5	5	5	5	5	5	5	5	5	5	5	5	5	5	5	5	5	5	5	5	5	5	5	5	1448	CSN3	casein kappa
187.9	204	97.3	189.3	211.4	190.8	181.9	196	207.6	212.5	198.5	184.7	188.6	180.4	168.5	196	204	208.2	201.3	196.1	205.8	191.8	205.7	203.1	197.8	181.2	1452	CSNK1A1	casein kinase 1 alpha 1
119.8	97.1	97.2	106.1	105.7	118.6	91.7	117.9	102.7	125.5	95.6	114	114.1	118.3	102.1	117.4	108	118.4	103.1	128.9	106.1	119.2	114	109.4	125.9	121.1	1453	CSNK1D	casein kinase 1 delta
29.5	26.9	26.1	30.6	28.2	31.6	34.2	18.5	27.5	28.4	31.2	25.8	22.5	27.2	26.1	25.3	25.5	22.9	23.6	22.3	27.4	28.5	22.7	26.6	28.6	27.2	1454	CSNK1E	casein kinase 1 epsilon
47.7	48	24	51.4	45.3	34.6	31.7	45.9	39.8	42.3	32.6	54.8	50.9	51.6	46.2	56.4	34.6	42.1	53.2	55.6	32.9	46.1	48.7	51.6	63.7	52.7	1455	CSNK1G2	casein kinase 1 gamma 2
59.1	67.9	71.9	75.1	68.5	51.8	63.8	79.9	67.7	63.9	65.4	65.4	65.8	81.7	78.4	74.6	55.5	49.1	67.9	70.8	67.8	66.9	57.9	71	72	72.8	1456	CSNK1G3	casein kinase 1 gamma 3
61.1	55.2	61.3	68.8	61.5	52.7	42	63.3	60.8	55.8	49.4	60.7	58	62.4	55.3	57.3	56.5	66.8	63.3	61.9	65.7	57.3	60.3	63.4	64.4	50.6	1457	CSNK2A1	casein kinase 2 alpha 1
18.8	20.4	23.3	12.8	26	17.3	21.2	23.8	26.5	13.7	19.1	18.6	25.1	20.3	30.4	23.3	24.3	20.5	15.4	20.6	22.3	22.5	18	21.5	17.8	20	1459	CSNK2A2	casein kinase 2 alpha 2
49.3	51.8	56.8	47.1	46.5	48.9	45.7	44	48.9	49.3	50.9	46.5	52	51.8	50.5	51.6	50.4	51.6	57.1	50.2	51	55.3	51.9	45	44.9	42.4	1460	CSNK2B	casein kinase 2 beta
5	5	5	5	5	5	7.7	5	5	5	6.9	6.1	5	5	6.6	5	5	5	5	5	5	5	5	5	5	9.3	1462	VCAN	versican
5	5	5	5	5	5	5	5	5	5	5	5	5	5	5	5	5	5	5	5	5	5	5	5	5	5	1463	NCAN	neurocan
9.7	18.8	11.8	8.3	13.5	13.4	13.5	11.2	10.9	8.5	11.4	13.9	13.7	16.7	9.3	13	9.2	18	8.6	14.4	9	14.7	10	12.3	15	15.6	1464	CSPG4	chondroitin sulfate proteoglycan 4
98.7	110.6	120	49.5	102.9	134.2	161.6	97	101.2	103.3	138.6	85.1	134.3	86.1	97.6	45.5	94.3	97.6	104.3	64.1	117.9	79.3	99.8	137	144.6	100.4	1465	CSRP1	cysteine and glycine rich protein 1
34.8	34.3	25.8	37	30.8	34.6	62.8	33.8	39	39.5	61.8	46.1	26.9	30.3	40.9	33.6	33.6	33.6	33	33.2	24.6	44.4	31.4	34.7	45.5	36.3	1466	CSRP2	cysteine and glycine rich protein 2
38.4	42.5	36.4	42.2	40.7	40.1	45.6	37.1	33.7	39.5	36.5	36.5	46.7	41.9	42.4	41.8	31.4	41	52.7	39.9	23.9	46.5	49.1	32.6	49.9	40.7	1468	SLC25A10	solute carrier family 25 member 10
5	5	5	5	5	5	5	5	5	5	5	5	5	5	5	5	5	5	5	5	5	5	5	5	5	5	1469	CST1	cystatin SN
5	5	5	5	5	5	5	5	5	5	5	5	5	5	5	5	5	5	5	5	5	5	5	5	5	5	1470	CST2	cystatin SA
18.5	21.3	17.7	15.8	15.1	18.9	27.3	17.3	15.8	19.2	19	19.5	15.8	18.9	17	16.2	13.5	19.5	18.8	18	13.7	18	17.2	16.5	18.4	15.3	1471	CST3	cystatin C
5	5	5	5	5	5	5	5	5	5	5	5	5	5	5	5	5	5	5	5	5	5	5	5	5	5	1472	CST4	cystatin S
5	5	5	5	5	5	5	5	5	5	5	5	5	5	5	5	5	5	5	5	5	5	5	5	5	5	1473	CST5	cystatin D
5	5	5	5	5	5	5	5	5	5	5	5	5	5	5	5	5	5	5	5	5	5	5	5	5	5	1474	CST6	cystatin E/M
5	5	5	5	5	5	5	5	5	5	5	5	5	5	5	5	5	5	5	5	5	5	5	5	5	5	1475	CSTA	cystatin A
51.6	51.2	47.2	40.6	48.5	49.1	30.2	45.4	50.9	44.3	29.9	36.5	41.4	47.8	38.7	44.1	45.2	41	48.4	50.3	47.9	46.9	50.4	40.5	49.8	41.1	1476	CSTB	cystatin B
39.8	32.3	35.3	36.5	38.7	27.5	25.2	33.8	35.8	36	38.7	36.8	39.6	37.3	38.8	33.4	39.2	41.5	42	41.8	36	50.9	39.3	34.8	40.9	32.1	1477	CSTF1	cleavage stimulation factor subunit 1
41.9	43.2	43	51.4	36.6	46.2	40.3	44.1	41.2	36.1	39.5	46.6	42.7	38.7	45.1	44.9	44.1	37.8	39.2	49.8	50.3	41.1	40.5	43.6	39.8	43.1	1478	CSTF2	cleavage stimulation factor subunit 2
35.1	34.4	38.9	33.4	39.7	36.4	36.5	49.6	35.1	31.8	35.6	36.3	36.2	26.7	39.9	42.9	37	34.8	35.6	43.2	37.1	41.2	38.4	45.1	37.5	55.8	1479	CSTF3	cleavage stimulation factor subunit 3
5	5	5	5	5	5	5	5	5	5	5	5	5	5	5	5	5	5	5	5	5	5	5	5	5	5	1482	NKX2-5	NK2 homeobox 5
5	5	5	5	5	5	5	5	5	5	5	5	5	5	5	5	5	5	5	5	5	5	5	5	5	5	1485	CTAG1B	cancer/testis antigen 1B
5	5	5	5	5	5	5	5	5	5	5.3	5	5	5.7	5	5.1	5	5	5	5	5	5	5	5	5	5	1486	CTBS	chitobiase
60.6	65	66.4	74.2	68.4	70.6	79.8	67.7	59.7	71.6	78.2	69.6	69	72.3	67.9	74.2	66.2	68.6	73.9	80.8	71.6	75.5	74.6	74.2	81.1	67.3	1487	CTBP1	C-terminal binding protein 1
47.4	61.1	58.4	52	62	66.8	55.5	50.2	59.7	54.1	58.5	58.5	57.2	54.7	56.8	55.3	59.4	42.8	44.5	57.9	59	52.6	47.9	61	64.4	50.6	1488	CTBP2	C-terminal binding protein 2
5	5	5	5	5	5	5	5	5	5	5	5	5	5	5	5	5	5	5	5	5	5	5	5	5	5	1489	CTF1	cardiotrophin 1
55.3	42	33.3	55.7	47.2	67.2	57.4	50.8	53.9	47.9	55.2	30.2	63.8	23.1	21.4	28.7	29.3	20.7	20.3	39.8	66.2	22.5	22	89.2	49.3	33.3	1490	CTGF	connective tissue growth factor
5	5.3	5	5	7	5	5	5	5	7	5	5.5	5.3	5.1	10.4	5	8	5	7.4	7.1	5	6.5	5	5.2	5	5.4	1491	CTH	cystathionine gamma-lyase
5	5	5	5	5	5	5	5	5	5	5	5	5	5	5	5	5	5	5	5	5	5	5	5	5	5	1493	CTLA4	cytotoxic T-lymphocyte associated protein 4
124.2	128.8	138.9	124.9	122	123.1	140	125.6	135.5	124.8	125	121.3	122.1	134.9	124.9	127.9	116.3	101.1	126.6	132.9	82.8	126.1	114.7	126.5	133	122.3	1495	CTNNA1	catenin alpha 1
5	5	5	5	5	5	5	5	5	5	5	5	5	5	5	5	5	5	5	5	5	5	5	5	5	5	1496	CTNNA2	catenin alpha 2
34.4	24.5	29.1	27	27.6	30.9	25.6	29.4	28.4	29.2	33.5	30.1	29.9	22.5	28.2	29.1	29.7	30.6	26.9	30.3	27.3	26.9	28.7	31.4	30.5	27.2	1497	CTNS	cystinosin, lysosomal cystine transporter
190	373.9	381.7	364.5	421	386.4	379.4	352.2	382.8	448.1	388.3	383	391.8	346.7	333.6	338.2	334.4	339.5	375.8	368.2	363.6	374.8	391.9	363	441.4	314.1	1499	CTNNB1	catenin beta 1
9.5	8.4	5.8	10.6	8.1	7.6	6.4	7.9	7.1	9.1	7.3	11.1	8.7	7	11.6	7.1	10.5	8.9	10.9	6.7	11.5	8.3	11.3	8.4	6.4	10.1	1500	CTNND1	catenin delta 1
5	5	5	5	5	5	6.3	5	5	5	5	5	5	5	5	5	5	5	5	5	5	5	5	5	5	5.2	1501	CTNND2	catenin delta 2
104.2	85.4	126.3	123	114.8	114.1	119.8	125.3	98.7	107.3	112.9	119.3	116.3	127.5	110.4	107	128.6	127.7	114.6	128.5	116	109.8	121.6	114.4	138	118.1	1503	CTPS1	CTP synthase 1
5	5	5	5	5	5	5	5	5	5	5	5	5	5	5	5	5	5	5	5	5	5	5	5	5	5	1504	CTRB1	chymotrypsinogen B1
5	5	5	5	5	5	5	5	5	5	5	5	5	5	5	5	5	5	5	5	5	5	5	5	5	5	1506	CTRL	chymotrypsin like
73.1	65.7	61.5	57.5	56	62.3	67.4	54.9	58.9	65.8	68.2	61.8	60.7	69.5	73.2	54	52.6	56.5	53.6	48.1	58	61.4	57.2	63.9	65	53.9	1508	CTSB	cathepsin B
133.2	153.1	119.4	101.1	113.5	113.6	112.5	108	111.4	128.8	120.6	115.5	113.1	130.1	104.9	99.4	107.2	121.5	102.2	129.5	107.9	115.5	112.7	110.2	130	99.2	1509	CTSD	cathepsin D
5	5	5	5	5	5	5	5	5	5	5	5	5	5	5	5	5	5	5	5	5	5	5	5	5	5	1510	CTSE	cathepsin E
5	5	5	5	5	5	5	5	5	5	5	5	5	5	5	5	5	5	5	5	5	5	5	5	5	5	1511	CTSG	cathepsin G
5	5	5	5	5	5	5	5	5	5	5	5	5	5	5	5	5	5	5	5	5	5	5	5	5	5	1512	CTSH	cathepsin H
5	5	5	5	5	5	5	5	5	5	5	5	5	5	5	5	5	5	5	5	5	5	5	5	5	5	1513	CTSK	cathepsin K
98.1	78.7	94	78.6	99.3	89.1	77	84.8	94.3	89.6	68.7	66.1	83.6	83.6	63.8	79	103.8	80	69.2	59.6	84	72.4	76.7	91.1	74.6	92.4	1514	CTSL	cathepsin L
5	5	5	5	5	5	10.1	6.4	5	5	6.3	5	5	5	6.3	5.7	5	5	5	5	5	5	5	5	5	5.2	1515	CTSV	cathepsin V
5	5	5	5	5	5	5	5	5	5	5	5	5	5	5	5	5	5	5	5	5	5	5	5	5	5	1517	CTSLP2	cathepsin L pseudogene 2
5	5	5	5	5	5	5	5	5	5	5	5	5	5	5	5	5	5	5	5	5	5	5	5	5	5	1518	CTSLP8	cathepsin L pseudogene 8
5	5	5	5	5	5	5	5	5	5	5	5	5	5	5	5	5	5	5	5	5	5	5	5	5	5	1519	CTSO	cathepsin O
7.6	5	5	5	5	5	6.7	5	5	5	7	5	5	6.3	5	5	5	5	5	5	6.6	6.3	5	5	5	5.7	1520	CTSS	cathepsin S
5	5	5	5	5	5	5	5	5	5	5	5	5	5	5	5	5	5	5	5	5	5	5	5	5	5	1521	CTSW	cathepsin W
49.6	52.1	52.7	45.9	46.2	61.5	73	48.9	50.5	57.3	58.5	53.7	49.9	52.7	43.4	54.9	48.5	51.6	51.8	55.7	49.8	56.1	56.2	52.8	60.5	56.5	1522	CTSZ	cathepsin Z
159.2	127.5	52.2	146.9	140.1	176.3	171.4	59.1	119.9	137.6	183.8	95.5	121.1	95.5	95.2	134.4	60.7	120.7	84.1	78.2	165.3	131.7	81.3	132.2	96.9	144.4	1523	CUX1	cut like homeobox 1
5	5	5	5	5	5	5	5	5	5	5	5	5	5	5	5	5	5	5	5	5	5	5	5	5	5	1524	CX3CR1	C-X3-C motif chemokine receptor 1
49.2	44.2	49.9	31.3	43.8	48.9	64	44.7	48.3	45.3	60.9	45.5	41	44.3	61.5	48.7	33.4	50.9	67.7	54	80.2	36.1	50.8	46.3	51.8	68.4	1525	CXADR	coxsackie virus and adenovirus receptor
5	5	5	5	5	5	5	5	5	5	5	5	5	5	5	5	5	5	5	5	5	5	5	5	5	5	1527	TEX28	testis expressed 28
9	7.3	10.8	8.4	9.1	7.1	6.3	9.1	9	7.7	10	7.5	9.2	5.1	10.7	7.8	8.5	5.9	9.9	10.5	8.2	5	8.3	5.5	8.4	9.6	1528	CYB5A	cytochrome b5 type A
41.9	29.7	38.4	39.4	33.1	34.8	21.4	30.5	29.5	32.9	21.6	41.5	37.4	36.4	37.3	42.8	39.1	36.7	41.8	46.2	34.3	34.5	48.2	40.7	35.2	45.7	1534	CYB561	cytochrome b561
37	42.4	35.7	33.1	33.2	42.8	42.7	33.3	31.1	38.1	41.8	35.4	40.2	39.2	37.3	29.4	29.1	34.7	32.3	41.4	33.4	35.1	34.9	35.2	41.5	28.1	1535	CYBA	cytochrome b-245 alpha chain
5	5	5	5	5	5	5	5	5	5	5	5	5	5	5	5	5	5	5	5	5	5	5	5	5	5	1536	CYBB	cytochrome b-245 beta chain
173.8	180.4	172.9	207.8	173.5	183.2	207.4	197.7	166.3	173.5	181	180.4	183.9	194.3	172.3	174.6	183.5	206.4	187.6	203.7	187.6	170	205.7	194.1	203.3	194.6	1537	CYC1	cytochrome c1
5	5	5	5	5	5	5	5	5	5	5	5	5	5	5	5	5	5	5	5	5	5	5	5	5	5	1538	CYLC1	cylicin 1
5	5	5	5	5	5	5	5	5	5	5	5	5	5	5	5	5	5	5	5	5	5	5	5	5	5	1539	CYLC2	cylicin 2
23.4	31.6	24	21.7	23.1	27.2	37.2	26.9	33.4	29.7	32.6	28.9	28.9	34.2	26.6	25.4	10.6	28.6	27.8	29.7	23.9	29.2	29.9	28.9	24.9	32.2	1540	CYLD	CYLD lysine 63 deubiquitinase
5	5	5	5	5	5	5	5	5	5	5	5	5	5	5	5	5	5	5	5	5	5	5	5	5	5	1543	CYP1A1	cytochrome P450 family 1 subfamily A member 1
5	5	5	5	5	5	5.7	5	5	5	5.3	5	5	5	5.5	5	5	5	5	5	5	5	5	5	5	6	1544	CYP1A2	cytochrome P450 family 1 subfamily A member 2
166.2	145.8	93.6	91.8	101.9	92.1	102.4	117.9	149.4	124.8	108.4	137.9	108.9	56	173.4	83.4	62.3	145.4	97.3	122.5	61.1	150.5	111.9	170.2	142	161.2	1545	CYP1B1	cytochrome P450 family 1 subfamily B member 1
5	5	5	5	5	5	5	5	5	5	5	5	5	5	5	5	5	5	5	5	5	5	5	5	5	5	1548	CYP2A6	cytochrome P450 family 2 subfamily A member 6
5	5	5	5	5	5	5	5	5	5	5	5	5	5	5	5	5	5	5	5	5	5	5	5	5	5	1549	CYP2A7	cytochrome P450 family 2 subfamily A member 7
5	5	5	5	5	5	5	5	5	5	5	5	5	5	5	5	5	5	5	5	5	5	5	5	5	5	1551	CYP3A7	cytochrome P450 family 3 subfamily A member 7
5	5	5	5	5	5	5	5	5	5	5	5	5	5	5	5	5	5	5	5	5	5	5	5	5	5	1553	CYP2A13	cytochrome P450 family 2 subfamily A member 13
5	5	5	5	5	5	5	5	5	5	5	5	5	5	5	5	5	5	5	5	5	5	5	5	5	5	1555	CYP2B6	cytochrome P450 family 2 subfamily B member 6
5	5	5	5	5	5	5	5	5	5	5	5	5	5	5	5	5	5	5	5	5	5	5	5	5	5	1556	CYP2B7P	cytochrome P450 family 2 subfamily B member 7, pseudogene
5	5	5	5	5	5	5	5	5	5	5	5	5	5	5	5	5	5	5	5	5	5	5	5	5	5	1557	CYP2C19	cytochrome P450 family 2 subfamily C member 19
5	5	5	5	5	5	5	5	5	5	5	5	5	5	5	5	5	5	5	5	5	5	5	5	5	5	1558	CYP2C8	cytochrome P450 family 2 subfamily C member 8
5	5	5	5	5	5	5	5	5	5	5	5	5	5	5	5	5	5	5	5	5	5	5	5	5	5	1559	CYP2C9	cytochrome P450 family 2 subfamily C member 9
5	5	5	5	5	5	5	5	5	5	5	5	5	5	5	5	5	5	5	5	5	5	5	5	5	5	1562	CYP2C18	cytochrome P450 family 2 subfamily C member 18
5	5	5	5	5	5	5	5	5	5	5	5	5	5	5	5	5	5	5	5	5	5	5	5	5	5	1564	CYP2D7	cytochrome P450 family 2 subfamily D member 7 (gene/pseudogene)
5	5	5	5	5	5	5	5	5	5	5	5	5	5	5	5	5	5	5	5	5	5	5	5	5	5	1565	CYP2D6	cytochrome P450 family 2 subfamily D member 6
5	5	5	5	5	5	5	5	5	5	5	5	5	5	5	5	5	5	5	5	5	5	5	5	5	5	1571	CYP2E1	cytochrome P450 family 2 subfamily E member 1
5	5	5	5	5	5	5	5	5	5	5	5	5	5	5	5	5	5	5	5	5	5	5	5	5	5	1572	CYP2F1	cytochrome P450 family 2 subfamily F member 1
5	5	5	5	5	5	5	5	5	5	5	5	5	5	5	5	5	5	5	5	5	5	5	5	5	5	1573	CYP2J2	cytochrome P450 family 2 subfamily J member 2
5	5	5	5	5	5	5	5	5	5	5	5	5	5	5	5	5	5	5	5	5	5	5	5	5	5	1576	CYP3A4	cytochrome P450 family 3 subfamily A member 4
5	5	5	5	5	5	5	5	5	5	5	5	5	5	5	5	5	5	5	5	5	5	5	5	5	5	1577	CYP3A5	cytochrome P450 family 3 subfamily A member 5
5	5	5	5	5	5	5	5	5	5	5	5	5	5	5	5	5	5	5	5	5	5	5	5	5	5	1579	CYP4A11	cytochrome P450 family 4 subfamily A member 11
5	5	5	5	5	5	5	5	5	5	5	5	5	5	5	5	5	5	5	5	5	5	5	5	5	5	1580	CYP4B1	cytochrome P450 family 4 subfamily B member 1
5	5	5	5	5	5	5	5	5	5	5	5	5	5	5	5	5	5	5	5	5	5	5	5	5	5	1581	CYP7A1	cytochrome P450 family 7 subfamily A member 1
5	5	5	5	5	5	5	5	5	5	5	5	5	5	5	5	5	5	5	5	5	5	5	5	5	5	1582	CYP8B1	cytochrome P450 family 8 subfamily B member 1
5	5	5	5	5	5	5	5	5	5	5	5	5	5	5	5	5	5	5	5	5	5	5	5	5	5	1583	CYP11A1	cytochrome P450 family 11 subfamily A member 1
5	5	5	5	5	5	5	5	5	5	5	5	5	5	5	5	5	5	5	5	5	5	5	5	5	5	1584	CYP11B1	cytochrome P450 family 11 subfamily B member 1
5	5	5	5	5	5	5	5	5	5	5	5	5	5	5	5	5	5	5	5	5	5	5	5	5	5	1585	CYP11B2	cytochrome P450 family 11 subfamily B member 2
5	5	5	5	5	5	5	5	5	5	5	5	5	5	5	5	5	5	5	5	5	5	5	5	5	5	1586	CYP17A1	cytochrome P450 family 17 subfamily A member 1
5	5	5	5	5	5	5	5	5	5	5	5	5	5	5	5	5	5	5	5	5	5	5	5	5	5	1587	ADAM3A	ADAM metallopeptidase domain 3A (pseudogene)
5	5	5	5	5	5	5	5	5	5	5	5	5	5	5	5	5	5	5	5	5	5	5	5	5	5	1588	CYP19A1	cytochrome P450 family 19 subfamily A member 1
5	5	5	5	5	5	5	5	5	5	5	5	5	5	5	5	5	5	5	5	5	5	5	5	5	5	1589	CYP21A2	cytochrome P450 family 21 subfamily A member 2
5	5	5	5	5	5	5	5	5	5	5	5	5	5	5	5	5	5	5	5	5	5	5	5	5	5	1590	CYP21A1P	cytochrome P450 family 21 subfamily A member 1, pseudogene
5.3	5	5	5	5	5	5	5	5	5	5	5	5	5	5	5	5	5	5	5	5	5	5	5	5	5	1591	CYP24A1	cytochrome P450 family 24 subfamily A member 1
5	5	5	5	5	5	5	5	5	5	5	5	5	5	5	5	5	5	5	5	5	5	5	5	5	5	1592	CYP26A1	cytochrome P450 family 26 subfamily A member 1
5	5	5	5	5	5	5	5	5	5	5	5	5	5	5	5	5	5	5	5	5	5	5	5	5	5	1593	CYP27A1	cytochrome P450 family 27 subfamily A member 1
5	5	5	5	5	5	5	5	5	5	5	5	5	5	5	5	5	5	5	5	5	5	5	5	5	5	1594	CYP27B1	cytochrome P450 family 27 subfamily B member 1
131.9	146.4	132.6	155	160.8	158.5	145.5	160.5	146.8	140.3	144.5	153.1	159.5	147.3	193.2	162.3	152.4	165.6	148.8	148	223.4	135.6	150.6	174.6	160	115	1595	CYP51A1	cytochrome P450 family 51 subfamily A member 1
9.6	9.4	19.3	14	15	16.7	16	12.1	12.5	12.2	17.7	14.4	9.5	8.7	18.4	7	12	14.6	23.5	12.3	11.8	23.9	21.5	12.3	20.5	13.1	1600	DAB1	DAB1, reelin adaptor protein
145.1	150.6	184.6	217.8	158.9	178.4	216.6	131.2	179.9	166.1	257.9	190.7	145.5	185.4	181.3	124.1	120.3	223.8	157.1	237.6	183.6	298	171.7	129.2	153	127.8	1601	DAB2	DAB2, clathrin adaptor protein
5	5	5	5	5	5	5	5	5	5	5	5	5	5	5	5	5	5	5	5	5	5	5	5	5	5	1602	DACH1	dachshund family transcription factor 1
32.4	31.4	30.8	30.5	28.6	37.8	27	33.2	31.4	35.3	34.7	31.9	33	31.5	28.6	35.1	31.5	36.2	37.7	38.5	29.7	30.7	29.9	30.2	35	29.3	1603	DAD1	defender against cell death 1
484.9	608.9	468.6	494.7	634.5	565.4	352.7	429.3	664.1	498	424.2	500.1	547.8	417.1	391.3	520.1	535.7	389.9	446.4	349.5	389.6	580.1	418.1	550.6	465.7	476.4	1604	CD55	CD55 molecule (Cromer blood group)
106.2	130.3	135.1	96.1	127.2	119.3	130.4	119.4	115.7	119.4	130.6	114.8	84.2	112	99.4	135.8	110.6	151.8	161.3	147.9	132.1	59.1	156.2	60.2	137.6	142.3	1605	DAG1	dystroglycan 1
9.1	6.9	10.2	6.1	9.4	7.9	11.3	5	9	8.5	11.8	8.6	9.4	6.4	9.9	8.8	7.1	9.4	7.5	9.8	5.7	9.8	7.6	8.9	10.9	6.5	1606	DGKA	diacylglycerol kinase alpha
7.6	8	9.1	9.2	9.9	7.5	17.9	11.5	9.7	5.5	15.3	11.9	8.5	7.9	9.7	10.1	8.3	7.8	7.8	8.9	6.2	7.9	8.8	7.3	7	16.1	1607	DGKB	diacylglycerol kinase beta
5	5	5	5	5	5	5	5	5	5	5	5	5	5	5	5	5	5	5	5	5	5	5	5	5	5	1608	DGKG	diacylglycerol kinase gamma
5.9	9.3	6.2	5.7	6.2	6.9	9.5	6.1	5	8.1	6.6	7.5	6.8	8	5.7	7	5.2	6.6	5.8	8.4	5.7	8	5.1	5.8	7.7	5.4	1609	DGKQ	diacylglycerol kinase theta
5	5	5	5	5	5	5	5	5	5	5	5	5	5	5	5	5	5	5	5	5	5	5	5	5	5	1610	DAO	D-amino acid oxidase
117.4	128.4	129.3	59	100.1	102.8	121.2	102.9	99.6	110.3	120.3	97.7	100.4	87	110.8	106.4	59	90.4	115.6	103.4	85	120.8	121.5	124	119.1	92.5	1611	DAP	death associated protein
8.9	6.8	5	5	6.9	5.3	6	5.5	5	5	5	5	5.3	5	6.6	5	5.7	8.1	6.7	5	5.6	5	6	5.2	5	5	1612	DAPK1	death associated protein kinase 1
13.4	14.9	14.3	14.6	11.5	17.3	18.4	14	13	13.3	12.5	16.7	14	15.8	11	11.7	11.2	13.6	11.9	17.3	14.2	14	13.3	13.9	18.5	12.6	1613	DAPK3	death associated protein kinase 3
45.5	48.3	56.9	50.4	58.2	50.2	52.3	57.2	52.8	46.8	57.6	53.3	41.1	43.6	49.3	47.2	62.9	47.8	46.7	54.2	55.6	53.2	48.6	52.3	48.8	65.5	1615	DARS	aspartyl-tRNA synthetase
37.5	42.4	34.7	34.5	38.2	42.6	44.8	41.7	30.9	34.3	40.5	38.6	37.5	31.2	42.2	38.9	41	44	44.1	29.5	47.4	37	42.3	33.3	42.5	34.1	1616	DAXX	death domain associated protein
5	5	5	5	5	5	5	5	5	5	5	5	5	5	5	5	5	5	5	5	5	5	5	5	5	5	1617	DAZ1	deleted in azoospermia 1
5	5	5	5	5	5	5	5	5	5	5	5	5	5	5	5	5	5	5	5	5	5	5	5	5	5	1618	DAZL	deleted in azoospermia like
5	5	5	5	5	5	5	5	5	5	5	5	5	5	5	5	5	5	5	5	5	5	5	5	5	5	1620	BRINP1	BMP/retinoic acid inducible neural specific 1
5	5	5	5	5	5	5	5	5	5	5	5	5	5	5	5	5	5	5	5	5	5	5	5	5	5	1621	DBH	dopamine beta-hydroxylase
47.6	56.4	56.9	44.7	42.5	41.2	42.5	48.1	51.5	50.9	49.8	46.9	48.8	43	48.5	48.4	44.3	50	52.8	49.3	50.5	43.3	53.5	39.7	55	45.8	1622	DBI	diazepam binding inhibitor, acyl-CoA binding protein
91	107.8	83.3	77.5	88	100.2	114.4	108.6	83.7	100	117.4	102	110.5	101.4	95.6	69.4	84.6	81.7	95.3	88.7	98.6	73.7	95.1	90.7	120.4	87.7	1627	DBN1	drebrin 1
10.1	7.5	6.1	5.1	6.6	7	12.1	6.6	7.1	7.6	10.3	10.3	6.8	14	8.6	7.1	5.9	10.5	7.5	15.7	5	7.5	9.1	5.6	8.5	9.8	1628	DBP	D-box binding PAR bZIP transcription factor
56.3	49.8	52.1	50	52.7	55.4	65.4	48.5	48.9	46	64.2	57.1	53.5	46.3	57.6	51.8	47.8	52.2	52	57.9	48.9	50.3	53.9	57.2	47.6	59.3	1629	DBT	dihydrolipoamide branched chain transacylase E2
5	5	5	5	5	5	5	5	5	5	5	5	5	5	5	5	5	5	5	5	5	5	5	5	5	5	1630	DCC	DCC netrin 1 receptor
26.5	22.3	21.4	23.8	21.7	23.6	28	22.8	22.3	21.9	24.4	23.1	20.9	23	27.1	24.9	20.1	25.6	24.9	29.3	16.4	24.3	25.1	18.6	23.1	24.2	1632	ECI1	enoyl-CoA delta isomerase 1
28.3	24.9	11.8	26.5	28.2	27.9	28.5	19.3	27.5	24.9	29.9	23	22	39.9	22.1	27.4	16.6	27	30.1	26.7	23.1	29.7	25.2	21.5	21.9	29.4	1633	DCK	deoxycytidine kinase
5	5	5	5	5	5	5	5	5	5	5	5	5	5	5	5	5	5	5	5	5	5	5	5	5	5	1634	DCN	decorin
16.8	23	28.4	17.6	21.9	21.4	23.5	24.1	20.2	23.3	21.1	20.3	23.7	14	19.5	23.8	19	20.7	23.3	23.1	19.4	19.3	24.7	23.7	19.2	17.1	1635	DCTD	dCMP deaminase
5	5	5	5	5	5	5	5	5	5	5	5	5	5	5	5	5	5	5	5	5	5	5	5	5	5	1636	ACE	angiotensin I converting enzyme
5	5	5	5	5	5	5	5	5	5	5	5	5	5	5	5	5	5	5	5	5	5	5	5	5	5	1638	DCT	dopachrome tautomerase
106	99.8	116.1	102.3	88	98	129.1	66.4	88.9	95.3	104.6	94.4	93.5	99.8	102.3	94	80	94.2	99.2	97.9	99.9	93.9	100.5	93.3	111.4	88.8	1639	DCTN1	dynactin subunit 1
5	5	5	5.2	5	5	7.4	5	5	5	5.1	5	5	5	5	5	5	5	5	5	5	5	5	5	5	7.1	1641	DCX	doublecortin
327.8	318.8	332.2	314.1	336	321.6	316.6	307.6	299.1	329.5	355.4	337.7	316.9	323.3	344.4	327.7	295.5	328	345.7	350.7	311.4	320.1	349.3	301.4	345.4	201.3	1642	DDB1	damage specific DNA binding protein 1
33.2	33.2	45.1	24.6	31.4	32.3	39.5	20.1	26.1	33.1	39.7	30.6	27.6	33.4	34.2	36.8	23.9	23.1	30.2	34.8	24.7	46.8	30.7	26	32.5	27.5	1643	DDB2	damage specific DNA binding protein 2
5	5	5	5	5	5	5	5	5	5	5	5	5	5	5	5	5	5	5	5	5	5	5	5	5	5	1644	DDC	dopa decarboxylase
63.4	96.4	93.3	105.3	91.1	69.8	86.5	101	111	107.2	95.9	112.3	119.3	122.3	119.6	103	97.7	105.4	99.3	104.3	60.9	115.8	112.9	81.9	95.6	59.9	1645	AKR1C1	aldo-keto reductase family 1 member C1
365.8	561.1	506.7	604.8	501.4	442.7	462.8	526.1	652.6	668.7	549.8	683.1	652.3	625	632.5	648.6	690.6	596.7	566.6	642.2	383.4	679.6	634.6	475.5	509.6	342.7	1646	AKR1C2	aldo-keto reductase family 1 member C2
25.6	27.6	23.9	25.3	32.1	34.9	36.7	23.2	25.6	24.2	29.1	24.1	28.1	23.3	22.2	21.5	26.9	22.3	20.8	24.2	35.2	23.7	20.9	38.2	32.1	26.2	1647	GADD45A	growth arrest and DNA damage inducible alpha
14.2	9.9	6.9	10	9.6	8.2	7.9	11	11.8	7.4	7.8	9.8	10.6	10.5	9	9	11.2	6.1	7.1	9.9	12.7	7.6	11.2	14.9	7.7	16.1	1649	DDIT3	DNA damage inducible transcript 3
84.8	75.4	78.4	76.8	80.7	91.8	75.9	44.3	78.8	89.5	76.6	78	76.3	81.8	86.1	82.7	71.7	87	80.7	76.9	91.6	85.9	90.7	76.2	94.5	77	1650	DDOST	dolichyl-diphosphooligosaccharide--protein glycosyltransferase non-catalytic subunit
12.8	13.3	10.6	7	9.9	12.9	15.3	10.5	10.7	12.8	11.7	11.3	11.9	10.3	11	13.2	10	11.6	15	13.4	10.5	10.5	11.1	9.1	12.9	11	1652	DDT	D-dopachrome tautomerase
152.7	145.6	158.5	165.5	155.8	154.4	146.6	151	148.4	156.5	140	151.4	153.9	150.1	159.1	162.3	156.9	158.7	147.6	148.7	155.7	139.8	147	150.1	150.1	168.7	1653	DDX1	DEAD-box helicase 1
698.3	680	663.3	637	660.9	639.4	438.3	581.4	654.2	652.9	482.7	531.5	657.4	519.9	683.1	470.7	682.6	508.7	549.4	746.5	600.4	619.5	534.7	625.1	635.4	747	1654	DDX3X	DEAD-box helicase 3, X-linked
334.5	347	363.3	187.9	309.9	317.3	370.4	312.2	340.3	329.6	334.9	319.1	274.5	340.3	253.3	356	321.2	328.2	349.2	366.3	326.3	329.6	339.2	301.4	338	354.3	1655	DDX5	DEAD-box helicase 5
127.9	115.9	158.9	119.3	136.3	139.3	129.9	108.6	116.9	119.6	134.4	130.4	152.1	108.9	118.3	125.4	168.9	136.7	89.9	118.6	144.8	135.2	91.3	113.2	105.1	129.3	1656	DDX6	DEAD-box helicase 6
77.1	87.2	78.7	78.8	69.1	86.4	82.6	78	84.7	76.9	93.3	76.8	82.2	100.6	90.9	79.9	78.4	75.8	79.1	72.1	58.1	83	77	78.1	78.6	75.5	1657	DMXL1	Dmx like 1
90.1	84.5	90.4	91	90.8	73.3	66.7	77.7	69.8	66.3	64.9	76.9	83.9	90.1	83.2	80.7	67.7	97.5	92.1	80	92.1	84.5	89.6	59.1	89.8	79.1	1659	DHX8	DEAH-box helicase 8
295.5	316.4	286.4	311.4	345.5	339.7	255.9	352.3	324.9	309	282.1	319.5	297.2	339.3	327.6	314.4	302.3	348.8	306.6	315	345.4	322.3	308.3	310.7	321.7	320.9	1660	DHX9	DExH-box helicase 9
39.2	39.1	41.2	47.9	37	41.7	39.1	47.3	49	41.4	41.2	45.4	43	36.9	40.6	40.2	46.9	27.4	37.4	21.9	53.9	37.4	38.9	42	36.3	42.3	1662	DDX10	DEAD-box helicase 10
98.1	118.7	110.6	88.7	95.3	96.3	112.1	89.5	84.6	94.5	95.5	100.8	95.9	99	89.5	102.8	88	97.3	97.5	82.2	85.4	98.2	99.7	83.6	99	99.2	1663	DDX11	DEAD/H-box helicase 11
167.2	166.5	157	92.1	190.4	178.5	148.7	191	189.1	177.1	153.6	167.2	167.8	167.3	182.5	157.3	143.2	204.8	183.4	177.6	197.6	174.3	183.5	171.5	163.8	192.5	1665	DHX15	DEAH-box helicase 15
22.7	17.1	22.4	12.6	21.1	18.4	26	19.7	17.7	18.2	24.1	19.3	17.2	20.1	17.1	17.9	13.8	19.4	20	18.4	19.1	19.3	17.9	18.1	13.3	18.1	1666	DECR1	2,4-dienoyl-CoA reductase 1
5	5	5	5	5	5	5	5	5	5	5	5	5	5	5	5	5	5	5	5	5	5	5	5	5	5	1667	DEFA1	defensin alpha 1
5	5	5	5	5	5	5	5	5	5	5	5	5	5	5	5	5	5	5	5	5	5	5	5	5	5	1668	DEFA3	defensin alpha 3
5	5	5	5	5	5	5	5	5	5	5	5	5	5	5	5	5	5	5	5	5	5	5	5	5	5	1669	DEFA4	defensin alpha 4
5	5	5	5	5	5	5	5	5	5	5	5	5	5	5	5	5	5	5	5	5	5	5	5	5	5	1670	DEFA5	defensin alpha 5
5	5	5	5	5	5	5	5	5	5	5	5	5	5	5	5	5	5	5	5	5	5	5	5	5	5	1671	DEFA6	defensin alpha 6
5	5	5	5	5	5	5	5	5	5	5	5	5	5	5	5	5	5	5	5	5	5	5	5	5	5	1672	DEFB1	defensin beta 1
5	5	5	5	5	5	5	5	5	5	5	5	5	5	5	5	5	5	5	5	5	5	5	5	5	5	1673	DEFB4A	defensin beta 4A
5	5	5	5	5	5	5	5	5	5	5	5	5	5	5	5	5	5	5	5	5	5	5	5	5	5	1674	DES	desmin
8.8	8.4	8.7	7.1	8.9	8	12.5	7.1	7.1	8.6	8.2	6.9	7.5	10.1	9.5	9.8	5.8	9.1	7.6	12.3	7.1	8.4	8.8	6.2	8	6.5	1675	CFD	complement factor D
68.2	53.9	51.4	73.9	56.9	63.3	83	65.7	59.4	59.3	71.7	59.1	68.1	53.7	67.3	70.2	59.8	59.2	69.7	67.6	70.8	65	72	74.7	71	71.5	1676	DFFA	DNA fragmentation factor subunit alpha
19.5	14.9	16.9	19.6	18	19.1	29.1	20	16.6	15.4	23.2	24.8	21	15.8	21.6	19.9	17.4	18.9	21.2	19.2	17.7	17.5	19	16.9	15.4	25	1677	DFFB	DNA fragmentation factor subunit beta
21.5	17	17.7	23.8	23.4	26.2	23.6	19.8	21.7	19.5	21	21.5	20.9	16.9	23.1	19.2	23.6	19.9	24.5	16.8	24.6	21.7	21.9	19.2	18.6	22.1	1678	TIMM8A	translocase of inner mitochondrial membrane 8 homolog A (yeast)
6.6	9.3	11.9	6.5	7.9	15.9	12.9	9.4	9.2	9.2	13.4	9.8	11.8	10.9	11.1	8.3	9.8	9.3	12	10.5	11.5	10.8	10.6	10	12.2	8.5	1687	DFNA5	DFNA5, deafness associated tumor suppressor
5	5	5.5	5	5	5	6.4	5.8	5	5	5.6	5	5.2	5	5.3	5	5	5	5	5	5	5.2	5.7	5	5	5	1690	COCH	cochlin
17.3	16	15.5	9.7	16.2	18.6	14.9	15.9	14.4	15.2	16.7	14	14.5	16.8	14.4	18.1	16.4	15.3	18	5.8	10.2	17.8	19.5	18.3	14.9	17.1	1716	DGUOK	deoxyguanosine kinase
73.8	74.2	68.7	84.1	81.5	51.7	55.8	82.1	64.6	82.2	67.1	75.8	85.3	57.3	99.6	72.5	75.2	75.6	75.5	44.3	117	55.7	77.7	85.1	109.2	61.9	1717	DHCR7	7-dehydrocholesterol reductase
199.2	176.3	198.2	181.4	211.6	218	171.3	197.9	174.8	216.6	199.7	209.9	239.9	147.8	270	127.7	204.1	240.3	254.9	196.3	212.7	204.2	265.5	203.3	288.9	53.8	1718	DHCR24	24-dehydrocholesterol reductase
202.7	163.3	135.3	151.6	209.3	178	228.7	149.9	169	185.3	227.5	181.7	173	171.1	175.5	197.2	194	194.8	195.8	184.3	163.1	189	186.3	166.2	154.4	184.1	1719	DHFR	dihydrofolate reductase
5	5	5	5	5	5	5	5	5	5	5	5	5	5	5	5	5	5	5	5	5	5	5	5	5	5	1720	DHFRP3	dihydrofolate reductase pseudogene 3
15.9	17.1	15.9	15.8	17	16.3	23.2	20	16.7	14	17.3	17	18.5	19.7	17.9	19.4	17.2	15.2	14.9	17.3	16.5	14.2	13.6	14.7	16.2	20.1	1723	DHODH	dihydroorotate dehydrogenase (quinone)
23.9	27.8	19.3	25.3	21.1	20.5	20.9	23.1	19.9	25.3	18.9	22.8	18.3	26.2	23.4	24.3	20.4	23.4	25	21.9	24	24.2	24.8	20.5	25.3	24.8	1725	DHPS	deoxyhypusine synthase
55.5	45.7	52.8	63.1	44.9	50.4	79.9	47.6	51.4	44	62.1	59.6	46.1	37.9	49	55.1	49.2	46.1	48	52.4	52.4	45.2	47.2	43.3	46.3	74.1	1727	CYB5R3	cytochrome b5 reductase 3
326	377.3	415.7	333.7	399	265.8	363.3	285.7	439.7	394.9	344.6	355.1	390.9	336	420.6	237.2	436.8	372.1	276	282.4	313.1	367.7	300.2	357.8	400.9	324.7	1728	NQO1	NAD(P)H quinone dehydrogenase 1
121.3	115.7	187.1	128.4	122.8	89.6	155.3	148.7	112.5	87.1	106.7	119.5	131.2	103.8	146.8	74.6	103.4	133.8	180.9	88.3	110.3	121.6	186	102.2	95.3	134.9	1729	DIAPH1	diaphanous related formin 1
35.7	27.4	39.3	39.7	38.1	37.3	30.8	36.3	40.1	33.8	38.9	39	42.6	42.6	39.5	33.3	39	32.9	43.8	42.5	33.7	34.3	39.8	37.6	40.8	47.3	1730	DIAPH2	diaphanous related formin 2
5	5	5	5	5	5	5	5	5	5	5	5	5	5	5	5	5	5	5	5	5	5	5	5	5	5	1731	42979	septin 1
5	5	5	5	5	5	5	5	5	5	5	5	5	5	5	5	5	5	5	5	5	5	5	5	5	5	1733	DIO1	iodothyronine deiodinase 1
55.6	75.8	66.5	70.9	73.3	88.2	72.4	66.5	62.6	69	72	71.7	63.6	79.7	68	91.7	72.5	71.9	63	71.2	84.4	83.3	52.2	76.6	90.2	40.8	1734	DIO2	iodothyronine deiodinase 2
5	5	5	5	5	5	5	5	5	5	5	5	5	5	5	5	5	5	5	5	5	5	5	5	5	5	1735	DIO3	iodothyronine deiodinase 3
257.3	241.5	236.6	283.1	278.6	257.8	190.6	254.1	271.2	214	172.8	227.6	265.3	196.3	256.5	223.7	285.1	240	261.3	206.6	276.8	236.3	272.5	279.6	262.3	267.9	1736	DKC1	dyskerin pseudouridine synthase 1
29.1	37.7	50.1	60.3	43.8	46.8	45.8	44.3	48.2	45.6	52.5	49.2	46.8	47.1	50.1	55.8	46.3	51.8	57.5	52.2	40.7	47.7	58.3	40.7	52.8	52.9	1737	DLAT	dihydrolipoamide S-acetyltransferase
58.9	63.2	76.4	74.4	67.9	59.4	57.6	64.7	70.6	62.7	46.2	56.2	68.9	74.3	75.2	78.8	48.2	72.1	65.1	67.7	71.2	70.9	65.2	54.4	64.2	76.4	1738	DLD	dihydrolipoamide dehydrogenase
75.4	69.6	67.5	53.6	62	72.9	64.7	55.3	62.1	55.8	68.3	59.4	71.7	71.4	67.3	75.9	45.3	73.9	65.4	64.8	71.7	65.2	68.9	67.7	53.6	51.8	1739	DLG1	discs large MAGUK scaffold protein 1
5	5	5	5	5	5	5	5	5	5	5	5	5	5	5	5	5	5	5	5	5	5	5	5	5	5	1740	DLG2	discs large MAGUK scaffold protein 2
21	27.8	37.7	21.7	31.6	26.4	29.7	24.6	23.5	30.5	30.9	32.7	32.8	32.9	33.3	32.5	21.7	23.4	45	32.7	23.3	33.2	44.1	22.3	30.1	29.5	1741	DLG3	discs large MAGUK scaffold protein 3
8.4	7.1	7.7	6.1	6.3	6	10	9.1	5.7	6.9	7.6	7.5	5.6	10.2	8.4	7.1	5.8	9.4	6.6	9.2	7.3	7.1	6.8	6.6	7.6	9.1	1742	DLG4	discs large MAGUK scaffold protein 4
71	67.1	86.4	93.7	74.5	76.5	71.8	66.9	67.9	73.7	66.7	70.7	70.2	79.4	76	82	77.4	82.2	76.3	71.3	72	74.8	78.9	69.6	75	70.6	1743	DLST	dihydrolipoamide S-succinyltransferase
7.7	6.9	9.6	8.9	7.9	8.4	7.7	7.5	6.9	8	6.9	9.1	8.9	6.9	9.1	8.4	8.9	10.2	8.2	7.8	6.5	7.5	8.3	8.2	7.1	7.6	1744	DLSTP1	dihydrolipoamide S-succinyltransferase pseudogene 1
10.8	10.3	9	10.2	7	9.2	7.7	6.7	8.9	8.8	7.5	8.9	8	11.1	7.2	12.9	5.5	8.8	8.9	13.6	9.3	11.2	7.6	9.2	11.8	7.3	1745	DLX1	distal-less homeobox 1
20.1	6.5	7.7	10.2	7.4	9.8	9.1	11.5	9.6	13.6	8.9	9.8	7.6	9.5	13.8	10.7	8.1	7.2	5.5	10.1	11.3	12.3	8.5	11.8	8.8	12.7	1746	DLX2	distal-less homeobox 2
5	5	5	5	5	5	5	5	5	5	5	5	5	5	5	5	5	5	5	5	5	5	5	5	5	5	1747	DLX3	distal-less homeobox 3
5	5	5	5	5	5	5	5	5	5	5	5	5	5	5	5	5	5	5	5	5	5	5	5	5	5	1748	DLX4	distal-less homeobox 4
5	5	5	5	5	5	5	5	5	5	5	5	5	5	5	5	5	5	5	5	5	5	5	5	5	5	1749	DLX5	distal-less homeobox 5
5	5	5	5	5	5	5	5	5	5	5	5	5	5	5	5	5	5	5	5	5	5	5	5	5	5	1750	DLX6	distal-less homeobox 6
8.3	13	5.4	7	10.7	5.9	7	9.9	5.7	8.6	7	6.1	9.7	5	5	10.6	7	7.3	11.3	5	5	7.8	11.5	8.2	7	8	1755	DMBT1	deleted in malignant brain tumors 1
19.9	16.5	23.4	26.7	24	22	29.8	18.5	20.5	17.7	23.5	21.1	18.5	18.1	23.4	11.8	17.2	18.6	18	16.2	26.4	17.9	18.5	20.4	18.1	20.7	1756	DMD	dystrophin
5	5	5	5	5	5	5	5	5	5	5	5	5	5	5	5	5	5	5	5	5	5	5	5	5	5	1757	SARDH	sarcosine dehydrogenase
5	5	5	5	5	5	5	5	5	5	5	5	5	5	5	5	5	5	5	5	5	5	5	5	5	5	1758	DMP1	dentin matrix acidic phosphoprotein 1
57.5	49.1	52.4	39.5	45.6	52.1	60.3	52.6	49.2	51.3	64.4	57.6	46.4	55.2	55.9	61.4	44.7	60.1	59.4	56.2	48.7	68.6	57.4	48.7	53.2	63.1	1759	DNM1	dynamin 1
26.2	25.5	26.4	31.3	21.4	31.1	33.1	28.1	22.2	25.1	32.1	27.3	23.8	36.5	26	30.7	19	32.1	23.6	31.9	25.5	28.2	27.9	21.1	28.7	26.6	1760	DMPK	dystrophia myotonica protein kinase
5	5	5	5	5	5	5	5	5	5	5	5	5	5	5	5	5	5	5	5	5	5	5	5	5	5	1761	DMRT1	doublesex and mab-3 related transcription factor 1
32.7	32.2	34.6	38.5	30.1	38.7	36.5	32.9	31	34	34.4	34.7	32.4	41.5	36	41.5	31	32.9	32.8	30.6	34.9	35.9	31.8	35.9	41.8	40.2	1762	DMWD	dystrophia myotonica, WD repeat containing
18.6	19.6	22.6	19.3	21.6	18.8	19.9	19.6	19.6	15.4	20.9	18.7	21.2	20.2	21.7	21.5	20.4	23.8	18.1	22.1	18	22.8	16.5	18.5	21.2	22.7	1763	DNA2	DNA replication helicase/nuclease 2
14.6	9.3	12.1	10.4	9.2	10.6	20.3	14.1	10.9	6.8	15.1	13	11.3	8.9	13	11.2	10.4	7.1	7.7	11.1	10.7	6.9	7.5	10.2	8.7	20.7	1767	DNAH5	dynein axonemal heavy chain 5
5	5	5	5	5	5	5	5	5	5	5	5	5	5	5	5	5	5	5	5	5	5	5	5	5	5	1768	DNAH6	dynein axonemal heavy chain 6
5	5	5	5	5	5	5	5	5	5	5	5	5	5	5	5	5	5	5	5	5	5	5	5	5	5	1769	DNAH8	dynein axonemal heavy chain 8
5	5	5	5	5	5	5.2	5.2	5	5	6.5	5	5	5	6.1	5	5	5	5	5	5	5	5	5	5	6.4	1770	DNAH9	dynein axonemal heavy chain 9
9	11.8	12.2	10.6	10.8	9.7	14.4	11.2	9.7	9.6	13	12	11.1	11.4	13.8	10.2	10.2	11	12.7	11.5	13.1	10.7	13	9.7	9.9	12	1773	DNASE1	deoxyribonuclease 1
15.3	13.4	15.4	14	11.3	12	8.3	14	12.7	14.4	9.9	14.3	13.6	17.4	14.5	16.9	13.7	13.6	12.7	15.9	13.2	14	14.4	12.1	16.5	18.5	1774	DNASE1L1	deoxyribonuclease 1 like 1
5	5	5	5	5	5	5	5	5	5	5	5	5	5	5	5	5	5	5	5	5	5	5	5	5	5	1775	DNASE1L2	deoxyribonuclease 1 like 2
5	5	5	5	5	5	5	5	5	5	5	5	5	5	5	5	5	5	5	5	5	5	5	5	5	5	1776	DNASE1L3	deoxyribonuclease 1 like 3
22.7	19.6	20.3	15.5	17.2	20.1	25.8	19	16.4	14.4	26.7	25.7	16.9	19.1	22	19.2	17.9	18.9	23.5	24.2	17.7	20.3	22.1	18.9	20.3	19.3	1777	DNASE2	deoxyribonuclease 2, lysosomal
470.9	570.6	666.4	567.3	503.3	530.9	650.5	565.2	526.9	490.5	541.3	545.4	511.6	557.3	534	530.2	481.4	546.4	586.6	542	494.1	481.5	585.7	528.9	514.1	512	1778	DYNC1H1	dynein cytoplasmic 1 heavy chain 1
5	5	5	5	5	5	5	5	5	5	5	5	5	5	5	5	5	5	5	5	5	5	5	5	5	5	1780	DYNC1I1	dynein cytoplasmic 1 intermediate chain 1
63	65.9	68.8	72.3	61.9	64.6	62.1	56.8	58.3	62.2	63.4	63.7	62.2	67.6	71	61.2	62.5	63.2	71.4	61.9	62.2	61.1	66.6	63.7	71.2	68.7	1781	DYNC1I2	dynein cytoplasmic 1 intermediate chain 2
81.8	82	94.5	73.8	82.5	84.6	76.4	78.7	82.4	79.9	65.9	82.7	83	82.6	70	76.7	87	53.6	94.5	82.5	76.1	58.1	93.9	91.7	85.7	65	1783	DYNC1LI2	dynein cytoplasmic 1 light intermediate chain 2
78.6	80.1	82.7	90	71.1	80.8	67.5	84.3	78.8	82.8	70	81.2	80.8	52.7	75.6	75.7	76.7	78.3	83.9	91.4	66.6	75.7	90	71.8	84.7	68	1785	DNM2	dynamin 2
225.9	201.6	188.1	235.2	246.1	205.9	185.1	203.6	203.4	224.8	190.7	214.3	197.2	202.3	192	227.4	215.6	235.4	215.5	245.7	208.9	206.9	204	199	202.9	227.6	1786	DNMT1	DNA methyltransferase 1
17.1	12.9	12.2	15	17.5	18.6	19.8	17.9	19.2	13.6	21.7	15.3	15.8	19.5	21.2	20.4	14.4	13.8	15.8	17.8	10.4	15.2	14.1	21.9	12.1	24.9	1787	TRDMT1	tRNA aspartic acid methyltransferase 1
23.9	28.7	29	21.3	24	29.1	34	26	20.4	30.1	30.6	27.6	26.4	32.7	28.2	31.7	27.7	28.5	23.8	32.8	27.3	25.5	30.1	22.8	31.4	27.7	1788	DNMT3A	DNA methyltransferase 3 alpha
9.7	10.7	6.9	6.5	10.9	5.1	9.1	7.8	5.6	10.2	8.1	5	9.5	5.8	7	5.4	7.8	9.1	5.4	8.1	9.1	8.5	6.3	8.6	7.8	7.5	1789	DNMT3B	DNA methyltransferase 3 beta
5	5	5	5	5	5	5	5	5	5	5	5	5	5	5	5	5	5	5	5	5	5	5	5	5	5	1791	DNTT	DNA nucleotidylexotransferase
58.8	66.2	52.7	62.6	66.2	65.1	68.6	67.3	55.8	59.8	75.6	62.7	52.8	62	67.8	49.7	62.9	63.7	67.5	61.8	61.7	66	64.9	57.7	65	54.4	1793	DOCK1	dedicator of cytokinesis 1
5	5	5	5	5	5	5	5	5	5	5.2	5	5	5	5	5	5	5	5	5	5	5	5	5	5	5	1794	DOCK2	dedicator of cytokinesis 2
5	5.2	5	5	5	5	5.4	5.4	5	5	5.4	6	5	5.9	5	5	5	5	5	6	5	5	5.7	5	5	5.9	1795	DOCK3	dedicator of cytokinesis 3
5	5	5	5	5	5	7	5	5	5	7	5	5	5	5	6.1	5	5	5	5.1	5	6.2	5	5	5	5	1796	DOK1	docking protein 1
10.7	13.7	13	11.2	12	13.3	15	11.1	13	13.2	14.4	13.3	11.2	12.8	15.1	15.5	10.8	15.4	15.2	14	11.4	12.9	13.2	11.5	14.9	11.8	1797	DXO	decapping exoribonuclease
30	19.8	27.4	24.3	29.7	25.8	14.3	24.1	21.8	22.9	18.8	25.4	27.4	31	23.3	26.7	26.3	30.7	30.3	22	28.9	26.7	33.5	28	30	27.2	1798	DPAGT1	dolichyl-phosphate N-acetylglucosaminephosphotransferase 1
5	5	5	5	5	5	5	5	5	5	5	5	5	5	5	5	5	5	5	5	5	5	5	5	5	5	1800	DPEP1	dipeptidase 1 (renal)
27.7	21.4	30.7	20.3	24.3	28.2	23	24.3	23.1	27.1	26.6	23.9	26.6	21.6	25.6	23	28.2	23.4	24.3	25.9	26.4	19.7	26.6	21.6	27	28.3	1801	DPH1	diphthamide biosynthesis 1
53.9	44.5	47.1	52.7	50	53.4	40.5	45.1	42.4	38.1	36.4	47.4	45.8	38.4	48	40.8	55.1	60.4	49.5	41.9	49.9	44.7	54.5	52.2	56.3	45.6	1802	DPH2	DPH2 homolog
5	5	5	5	5	5	5	5	5	5	5	5	5	5	5	5	5	5	5	5	5	5	5	5	5	5	1803	DPP4	dipeptidyl peptidase 4
5	5	5	5	5	5	5	5	5	5	5	5	5	5	5	5	5	5	5	5	5	5	5	5	5	5	1804	DPP6	dipeptidyl peptidase like 6
5	5	5	5	5	5	5	5	5	5	5	5	5	5	5	5	5	5	5	5	5	5	5	5	5	5	1805	DPT	dermatopontin
39.2	31	32.4	28.1	34.3	36.7	33.3	36.7	36.8	29.8	28.8	33.3	31.8	23.8	28	28	37.5	24.3	34.9	36.4	35.6	33.5	37.8	34.8	34.9	32.6	1806	DPYD	dihydropyrimidine dehydrogenase
5	5	5	5	5	5	5	5	5	5	5	5	5	5	5	5	5	5	5	5	5	5	5	5	5	5	1807	DPYS	dihydropyrimidinase
108.7	105.2	133.8	67.7	115.2	100	133.3	89	82.6	110	130.8	104.5	62.7	101.4	64.8	109	105	99.8	105.1	108.2	110	102.8	96.6	94.8	118.2	72.4	1808	DPYSL2	dihydropyrimidinase like 2
81	106.5	99.6	88.2	102.8	109.6	90.2	88.9	93	97.8	93.2	94	100.5	98.4	84	80.6	94.1	96.4	92.9	82.3	102.8	88.2	95.3	111.2	116.6	80.5	1809	DPYSL3	dihydropyrimidinase like 3
35.1	42.2	28.6	48.6	52.2	43.4	46.2	42.7	43	43.9	37	44.1	23.8	47.6	52.4	29.4	24.3	46.6	37.2	41.1	39.7	41.4	36	39.2	44.4	34.3	1810	DR1	down-regulator of transcription 1
5	5	5	5	5	5	5	5	5	5	5	5	5	5	5	5	5	5	5	5	5	5	5	5	5	5	1811	SLC26A3	solute carrier family 26 member 3
5	5	5	5	5	5	5	5	5	5	5	5	5	5	5	5	5	5	5	5	5	5	5	5	5	5	1812	DRD1	dopamine receptor D1
5	5	5	5	5	5	5	5	5	5	5	5	5	5	5	5	5	5	5	5	5	5	5	5	5	5	1813	DRD2	dopamine receptor D2
5	5	5	5	5	5	5	5	5	5	5	5	5	5	5	5	5	5	5	5	5	5	5	5	5	5	1814	DRD3	dopamine receptor D3
5	5	5	5	5	5	5	5	5	5	5	5	5	5	5	5	5	5	5	5	5	5	5	5	5	5	1815	DRD4	dopamine receptor D4
5	5	5	5	5	5	5	5	5	5	5	5	5	5	5	5	5	5	5	5	5	5	5	5	5	5	1816	DRD5	dopamine receptor D5
5	5	5	5	5	5	5	5	5	5	5	5	5	5	5	5	5	5	5	5	5	5	5	5	5	5	1818	DRD5P2	dopamine receptor D5 pseudogene 2
22.8	24.6	22.4	27.3	23.8	20.2	17.2	16.6	17.6	22.8	19.5	22.7	20.3	13.6	20	16.9	21.5	23.6	21.7	23.3	18.9	21	27.6	19.5	21.4	19.6	1819	DRG2	developmentally regulated GTP binding protein 2
5	5	6.3	6.1	5	6.8	5.6	10.1	5	7.1	5	7.5	9.1	8.3	10.3	7.2	5	5	5	9.7	5	6	5	5	6.3	5.5	1820	ARID3A	AT-rich interaction domain 3A
5	5	5	5	5	5	5	5	5	5	5	5	5	5	5	5	5	5	5	5	5	5	5	5	5	5	1821	DRP2	dystrophin related protein 2
67	68.1	71	72.8	51.5	58.4	83.7	41.4	54.6	63.5	62.5	58.4	52.1	78.2	68.4	57.7	57.3	58.4	59.2	60.7	61.4	66.7	61.9	52.3	60.3	57.3	1822	ATN1	atrophin 1
5	5	5	5	5	5	5	5	5	5	5	5	5	5	5	5	5	5	5	5	5	5	5	5	5	5	1823	DSC1	desmocollin 1
13.5	9	5.2	6.5	9.1	6.3	12.6	8.4	13.6	11.2	13.7	11.1	10.3	11.1	14.8	7.2	5	9.9	15.7	8.1	9.1	9.5	13.7	10.3	9	6.3	1824	DSC2	desmocollin 2
22.8	15.6	17.6	24	18.9	16	36.3	27.6	23.4	18.6	29.4	31.1	19.5	19.7	24.4	24.1	19.4	18.7	17.7	20.8	17.5	19.1	18.3	20.1	17.2	33	1825	DSC3	desmocollin 3
5	5	5	5	5	5	5	5	5	5	5	5	5	5	5	5	5	5	5	5	5	5	5	5	5	5	1826	DSCAM	DS cell adhesion molecule
9.9	10.9	11.3	9.9	14.3	11.3	18.7	10.2	7.7	13.8	14	11.3	10.4	8.7	15.1	12.7	12	12.9	13.9	5.4	13.3	13.4	13.1	15.2	8.9	12.5	1827	RCAN1	regulator of calcineurin 1
5	5	5	5	5	5	5	5	5	5	5	5	5	5	5	5	5	5	5	5	5	5	5	5	5	5	1828	DSG1	desmoglein 1
91.4	60	23.9	87.6	79.6	97.3	109.8	92.9	100.6	75.8	84	83.7	94.5	69.6	89.8	84.5	66.5	92.3	102.8	82.7	67.4	86	97.2	89.7	62	89.4	1829	DSG2	desmoglein 2
13.4	11.3	13.1	13.3	11.9	10.9	29.7	17.6	11.2	8.1	15	17.8	13.1	9.4	17.5	16.7	10.1	9.7	9.5	12	11.7	9.5	13	12	9.1	21.3	1830	DSG3	desmoglein 3
30	35.2	51.5	42.6	32.6	28.7	54.8	41.2	36.6	42.4	41.6	43.8	37	33.8	46.9	48.1	37.7	23.7	35.8	34.7	21.4	42.7	42.9	34.9	39.9	46.8	1831	TSC22D3	TSC22 domain family member 3
119.2	108.6	105.5	88.5	133	131.1	112.2	46.5	131.5	117.6	128	95.4	216.3	92.9	104.5	95.1	98.3	104.3	238	90.8	103.4	133.6	232	105.3	101.7	110.2	1832	DSP	desmoplakin
5	5	5	5	5	5	5	5	5	5	5	5	5	5	5	5	5	5	5	5	5	5	5	5	5	5	1833	EPYC	epiphycan
5	5	5	5	5	5	5	5	5	5	5	5	5	5	5	5	5	5	5	5	5	5	5	5	5	5	1834	DSPP	dentin sialophosphoprotein
67.9	123.6	55.6	94.6	93.2	118.5	86.7	125.3	66.2	81.6	104.9	71.7	115.6	37.2	71.4	73.9	29.9	59.6	61	76.9	82.1	59.4	54	118.4	56.8	36	1836	SLC26A2	solute carrier family 26 member 2
5	5	5	5	5	5	6.7	5	5	5	7.3	5	5	5.6	6	5	5	5	5	5	5	5.2	5	5	5	5.3	1837	DTNA	dystrobrevin alpha
9.9	13.7	10.4	11.5	9.6	11	13.7	13.6	11	11.3	12.8	10.2	11.6	12.5	10.8	9.2	9.2	9.7	12.3	10.6	12.5	12.9	10.6	11.1	8.6	14.7	1838	DTNB	dystrobrevin beta
8.4	6.9	7.7	7	9	7.9	5.2	5.7	7	7.4	5.6	5	7.7	5	5	5	11.5	5.1	5.9	5	8.8	5.6	6.8	8.2	5.2	6.4	1839	HBEGF	heparin binding EGF like growth factor
5	5	5	5	5	5	5	5	5	5	5	5	5	5	5	5	5	5	5	5	5	5	5	5	5	5	1840	DTX1	deltex E3 ubiquitin ligase 1
35.9	43	43.7	37	38.3	38	53.7	38.6	35.1	36.9	42.5	35.3	36.2	34.7	35	45.2	33.6	34.1	39.4	35.4	39.8	38.3	41.3	33.7	33	40.4	1841	DTYMK	deoxythymidylate kinase
5	5	5	5	5	5	5	5	5	5	5	5	5	5	5	5	5	5	5	5	5	5	5	5	5	5	1842	ECM2	extracellular matrix protein 2
85	60	44.8	46.1	74.9	75.9	70.8	46.2	67	68.3	75.1	56.8	52.5	47.5	45	51.5	72.1	36	37	30	68.7	52.3	41	69.4	62.6	71.9	1843	DUSP1	dual specificity phosphatase 1
15.7	8.4	9.8	11.6	11.9	9.1	8.8	13.5	11.8	11	8.8	12.1	15	9.1	9.4	11.3	15.3	12.1	9.9	11	16.4	11.3	13.7	12	13.1	19.6	1844	DUSP2	dual specificity phosphatase 2
62.7	59.6	82.3	70.1	55.9	46.2	56.9	43.5	53	35.4	60.4	58.2	37.3	44.3	50.5	43.5	70.3	62.9	77	46.6	61.2	50.6	78.1	59.5	52.2	64.3	1845	DUSP3	dual specificity phosphatase 3
67.2	52	41.7	37.4	65.5	57.4	44.5	42	62	60.3	43.7	40.5	67.5	43.9	29.8	33.8	56.6	32.9	37.8	29.7	59.5	48.6	40.8	63.3	46.9	36.6	1846	DUSP4	dual specificity phosphatase 4
12.9	16.3	9.1	5.7	23.8	13.9	14.7	8.2	13.1	14.8	11.6	9.6	19.4	8.8	7.4	6.4	18.4	9	9.4	5.1	22.5	7.5	7.8	15.9	18.3	10	1847	DUSP5	dual specificity phosphatase 5
7.1	5	5	5	6	5	5.4	5	5	6.2	5	5	5	5	5	5	5	5	5	5	6.2	5	5	5.8	5	5.2	1848	DUSP6	dual specificity phosphatase 6
22.6	16.3	15.1	22.8	23	30.1	26.5	23	17.2	16.9	20.9	20.3	13.9	17.6	23	7.4	22.6	13.6	16.7	11.9	22.6	14	17.5	28.7	24	13.9	1849	DUSP7	dual specificity phosphatase 7
5	5	5	5	5	5	5	5	5	5	5	5	5	5	5	5	5	5	5	5	5	5	5	5	5	5	1850	DUSP8	dual specificity phosphatase 8
5	5	5	5	5	5	5	5	5	5	5	5	5	5	5	5	5	5	5	5	5	5	5	5	5	5	1852	DUSP9	dual specificity phosphatase 9
50.8	63.8	60.6	53.8	72.7	63.1	90	54.8	62.3	63.3	70.8	54.5	52.8	61.5	54.9	61.8	30.9	65	73.1	57.5	61.9	76.6	67.4	49.6	58	58.4	1854	DUT	deoxyuridine triphosphatase
65.8	79.4	63.8	85.3	59.2	76.7	59.4	77.7	69.9	68.9	40.4	77.9	75.8	77.9	61.8	78.8	60.1	74.4	67.6	71.3	62.3	60.4	82.9	79.1	75.9	71.5	1855	DVL1	dishevelled segment polarity protein 1
28.4	50.1	40.3	48.2	42.5	41.9	42	44.4	40	45.6	44.1	45.6	33.3	32.7	38.9	42.4	39	45.1	44.8	50.4	40.9	44.1	49.9	40.9	47.2	37.2	1856	DVL2	dishevelled segment polarity protein 2
26.9	34	40	26.8	24.2	28.8	40.6	29	32.5	33.6	40.5	32.6	33.6	34.3	44.6	29.3	32.4	36	35.7	40.1	34.9	29.3	35.2	28.9	37.1	34.2	1857	DVL3	dishevelled segment polarity protein 3
91.5	93.5	90.2	91.9	93.5	89.8	62.7	74.9	103.1	93.1	73.6	87.7	88.5	100.8	85.1	86.9	109.9	96.4	93.1	90.5	80.5	98.5	84.9	93.5	86.6	88.2	1859	DYRK1A	dual specificity tyrosine phosphorylation regulated kinase 1A
37	39.6	45.6	30.4	39.6	39.2	35.6	27.9	26.3	37.6	36.2	33.2	33.7	39.5	36.1	39.9	38.3	39.3	41.1	32.9	38.7	43.7	38.8	40.7	36.8	42	1861	TOR1A	torsin family 1 member A
44.1	43.1	40.6	48.5	47.8	50	59.3	48.6	37.8	44.1	51.7	49.1	44.5	72	24.7	66.7	22.3	65.2	50	46.5	36.7	54.8	50.5	36.8	44.7	50.6	1869	E2F1	E2F transcription factor 1
30	20.9	19.3	25.4	42	23.4	38.4	17.3	25.7	30.8	36.4	28.5	25.1	28.3	26.9	30.6	29.8	39.7	36.2	21.8	27.8	53.5	31.7	21.1	26.7	36.9	1870	E2F2	E2F transcription factor 2
41.2	50.3	45.1	53.9	59.5	52.2	47.8	49.9	54.2	49.3	51.2	45.7	41.9	47.9	59.2	54.7	66	47.9	47.3	39.7	60	60	45	52.9	49.9	60.2	1871	E2F3	E2F transcription factor 3
32.4	29.3	37.4	32.6	36	34.8	30.2	25.8	22.7	32.7	28.5	33.8	16.3	25.7	32.6	29.9	38.7	32.9	39.2	35.1	33.4	37.8	38.9	35.2	36.3	33.6	1874	E2F4	E2F transcription factor 4
16.4	9.1	16.2	6.5	12.7	12.9	13.8	18.6	19.3	17.5	16.1	18	14.9	8.8	14.2	17.4	11	18.1	19.7	8	22.5	13.8	16.2	19.1	15.9	19.9	1875	E2F5	E2F transcription factor 5
15.2	14.4	18.2	21	17.1	19.2	21.3	19.3	18.6	17.7	18.5	20.6	17.7	18.8	18.7	16.9	24.5	23.7	15.3	17.6	22.2	21.8	15.7	19.3	16.1	16.4	1876	E2F6	E2F transcription factor 6
23.5	28.6	26.9	27.6	20.4	22.8	28.9	25	20.4	24.1	24.1	26.1	19.6	25.3	25.5	26.9	24.4	23	21.7	33.8	24.9	25.5	25.5	24.3	26.4	25.5	1877	E4F1	E4F transcription factor 1
11.5	13.3	17.8	16.8	8.9	16.4	19	14.8	12.7	13.2	18.6	19.1	9.5	17.3	14.4	14.6	17.4	14.5	13	15.5	7.6	18.3	12.3	11.3	14.3	9.6	1879	EBF1	early B-cell factor 1
5	5	5	5	5	5	5	5	5	5	5	5	5	5	5	5	5	5	5	5	5	5	5	5	5	5	1880	GPR183	G protein-coupled receptor 183
192.4	187	176.9	183.3	168.7	195	169.9	158.4	165	173	174.9	179.9	187.9	120.4	143.6	148.7	104.5	176.8	147.5	127.2	166.7	160.9	163.2	205.6	109.7	157.6	1889	ECE1	endothelin converting enzyme 1
10.4	12.1	8.2	12.8	9.7	13.5	13.4	10.1	8.3	9.8	9.8	13.3	11.3	10.5	8.9	11	11.1	9.6	8.7	15.4	9.2	8.4	8.7	12.7	15.9	11.7	1890	TYMP	thymidine phosphorylase
10.7	13	12.5	11.9	11.1	10.8	24.5	11.8	9.7	10.4	12.2	10.6	9.5	10.8	11.9	13.2	8.3	11.9	10.1	13.3	10.7	13	11.8	8.7	11.1	13.2	1891	ECH1	enoyl-CoA hydratase 1
57.6	60.6	57.8	54.1	52.6	62.1	64.6	59.2	53.1	58.4	55.7	60.6	60.4	59.8	56	65.4	55.1	59.8	57.7	57.5	53.8	56.9	60.7	55.4	65.1	59.2	1892	ECHS1	enoyl-CoA hydratase, short chain 1
5	5	5	5	5	5	5	5	5	5	5	5	5	5	5	5	5	5	5	5	5	5	5	5	5	5	1893	ECM1	extracellular matrix protein 1
69.5	134.7	104.2	130.8	128.4	121.2	108.8	103.9	147.2	114.6	108.7	105.1	116.4	138.8	108	114.2	123.5	131.7	135.2	114.1	137.1	106.7	125.1	123.2	132.5	133.8	1894	ECT2	epithelial cell transforming 2
5	5	5	5	5	5	5	5	5	5	5	5	5	5	5	5	5	5	5	5	5	5	5	5	5	5	1896	EDA	ectodysplasin A
5	5	5	5	5	5	5	5	5	5	5	5	5	5	5	5	5	5	5	5	5	5	5	5	5	5	1901	S1PR1	sphingosine-1-phosphate receptor 1
5	5	5	5	5	5	5	5	5	5	5	5	5	5	5	5	5	5	5	5	5	5	5	5	5	5	1902	LPAR1	lysophosphatidic acid receptor 1
27.9	29.9	26.6	30.4	13.8	20.9	20.7	31.4	24.1	39.5	20	31.8	26.8	16.6	37.8	25.2	36.1	24.3	22.8	22.7	20.9	22.5	22.6	27.1	31.8	33.1	1903	S1PR3	sphingosine-1-phosphate receptor 3
5	5	5	5	5	5	5	5	5	5	5	5	5	5	5	5	5	5	5	5	5	5	5	5.8	5	5	1906	EDN1	endothelin 1
5	5	5	5	5	5	5	5	5	5	5	5	5	5	5	5	5	5	5	5	5	5	5	5	5	5	1907	EDN2	endothelin 2
5	5	5	5	5	5	5	5	5	5	5	5	5	5	5	5	5	5	5	5	5	5	5	5	5	5	1908	EDN3	endothelin 3
9.1	5	5	5	5.5	7.2	6.8	7.8	6.8	5.8	5.6	6.3	5	5	5	5	8	5	5	5	8.1	5	5	5.5	5.4	5	1909	EDNRA	endothelin receptor type A
5	5	5	5	5	5	5	5	5	5	5	5	5	5	5	5	5	5	5	5	5	5	5	5	5	5	1910	EDNRB	endothelin receptor type B
49.7	54.3	51.6	44	54.3	47.3	44.2	52.8	48.6	38.9	48.7	48.7	49.5	55.3	30.7	53	44.6	51.6	43	44.1	56.8	49.8	40.3	44.4	48.9	45.8	1911	PHC1	polyhomeotic homolog 1
37.3	36.6	17.8	24.3	34.2	31.9	30.4	34.8	29.9	27.3	34.2	30.8	33.8	28.1	24.5	28.7	32.9	28.9	30.6	27.3	29	37.2	31.7	32.7	29.2	28.1	1912	PHC2	polyhomeotic homolog 2
5090.4	4947.5	4710.7	4436	5127.1	5084.2	5112.8	4729.2	4945.2	4932.6	4818	4778	4865.9	4562.9	4777.1	4902.6	4819.1	4892.4	4864.9	4562.2	4578.5	5198.3	4885.8	4585.5	5496.5	4330.5	1915	EEF1A1	eukaryotic translation elongation factor 1 alpha 1
19.3	17.6	13.9	15.9	16.3	21.2	18.8	16.6	15.2	15.7	15.4	15.9	20.1	23.5	15.7	15.1	16.6	19.3	15.9	15.2	18.9	21.7	18.6	18.8	27	13.8	1917	EEF1A2	eukaryotic translation elongation factor 1 alpha 2
309	305.8	305.8	272	313.8	305.6	303.8	313.4	295.9	290.1	294.9	293.7	286.9	269.8	284.5	302.9	299.3	299.4	301.5	257.2	307.5	273	297	288.2	308.9	306	1933	EEF1B2	eukaryotic translation elongation factor 1 beta 2
343.5	322	309.1	330.2	297.6	330.6	341.6	331.2	273.9	307	300.7	321.7	304.7	297.1	296.7	335.7	308.9	316.5	287.5	298.2	307.2	303.1	325.4	312	348.7	342.7	1936	EEF1D	eukaryotic translation elongation factor 1 delta
1327.7	1210.6	1149.4	1078.6	1147.3	1200.7	1117.8	1115.3	1132.8	1156.8	1098.1	1159	1136.1	1056.4	1096.2	1102.9	1145.2	1188.9	1119.7	1064.5	1131.8	1209.8	1188.9	1064	1267.1	1071.5	1937	EEF1G	eukaryotic translation elongation factor 1 gamma
1392.6	1370.8	1098.2	1346	1116.5	1419.4	1208.6	1264.6	1243.3	1369.8	1308.7	1329	1248.8	1217.8	1272.7	1342.6	1312.5	1500.5	1265.5	1317.4	1197.3	1413.1	1352.8	1243.6	1456.6	1239.9	1938	EEF2	eukaryotic translation elongation factor 2
36.7	28.7	32.8	29.9	24.8	30	27.9	28.7	29.5	28.7	30	25.7	30.4	23.3	29.2	29.7	24.1	29.3	33	29.1	28	30.1	31.8	26.9	31.1	26.7	1939	EIF2D	eukaryotic translation initiation factor 2D
9.6	7.7	7.7	8	7.7	13.8	10.7	8.1	8.1	10.9	11.5	8	10.3	10.4	8.4	7.6	6.3	10.6	8	10.5	5.4	10	10	7.5	9.1	9.2	1942	EFNA1	ephrin A1
5	5	5	5	5	5	5	5	5	5	5	5	5	5	5	5	5	5	5	5	5	5	5	5	5	5	1943	EFNA2	ephrin A2
5	5	5	5	5	5	5	5	5	5	5	5	5	5	5	5	5	5	5	5	5	5	5	5	5	5	1944	EFNA3	ephrin A3
5	5	5	5	5	5	5	5	5	5	5	5	5	5	5	5	5	5	5	5	5	5	5	5	5.1	5	1945	EFNA4	ephrin A4
60.9	57.1	62.6	46.8	64.1	59.9	55.9	55.1	60.6	66.1	63.4	54.7	63.3	52.3	60.9	44.4	85.2	61.8	54.8	40.8	72.3	59.9	60.7	71.6	46.5	59.4	1946	EFNA5	ephrin A5
9.7	7.7	10	7.8	8.8	8.2	8.9	7.2	8.1	9.4	8.8	8.6	8.3	6.3	7.7	5.7	9.8	8.5	9.1	5	10.9	7.7	7.1	9.2	10	5.6	1947	EFNB1	ephrin B1
47.7	47	50.9	35.5	61.5	53.2	34.5	40.3	56.7	54.2	37.3	45.5	62.8	44.6	43.7	28	64.4	52.1	39.4	33.2	62.9	50.1	39.9	61.2	56.9	35	1948	EFNB2	ephrin B2
5	5	5	5	5	5	5	5	5	5	5	5	5	5	5	5	5	5	5	5	5	5	5	5	5	5	1949	EFNB3	ephrin B3
5	5	5	5	5	5	5	5	5	5	5	5	5	5	5	5	5	5	5	5	5	5	5	5	5	5	1950	EGF	epidermal growth factor
78.9	79.6	78.1	49.8	66.2	79.9	93.7	70.8	58.6	68.6	82	78.5	70.3	70.5	67.4	68.4	65.1	94.7	76.7	57.7	73.7	83.4	85.2	61	79.4	78.4	1951	CELSR3	cadherin EGF LAG seven-pass G-type receptor 3
19.4	20.4	21.6	24.6	21.4	16.3	31.5	15.9	16.9	19.5	30	25.4	17.3	24	26.5	20.9	16.3	27.1	28.3	26.2	15.7	19.5	28.3	13.3	21	22.6	1952	CELSR2	cadherin EGF LAG seven-pass G-type receptor 2
134.8	189.9	115.9	99.5	114.8	132.3	141.5	86.3	125.7	103.8	128.1	155	125.7	102.2	109.2	127.2	114.9	147	114.6	184.7	63.7	158.1	123	102.9	117.1	116.5	1953	MEGF6	multiple EGF like domains 6
59.4	67	50.3	47.9	48.6	66.2	74.2	56.6	46.3	53.9	67.7	60.3	55.4	67.1	65.8	62.6	39.7	66.1	49.5	51.3	53.1	64.8	53.5	51	71.2	50.6	1954	MEGF8	multiple EGF like domains 8
194.5	170.8	218.6	216.6	212.9	186.2	218	216.6	220.5	210.4	248.3	203.2	190.4	302.9	185.7	198.3	208	205.5	193.7	163.4	248.5	262.6	192.5	176.8	175.3	152.9	1955	MEGF9	multiple EGF like domains 9
67.1	164.3	75.9	63.9	110.6	156.4	69.5	112.1	81.9	138.2	98.6	112.1	180.4	118.8	93.1	104.4	102.2	110.9	81.5	115.8	166.3	118.8	90	153	143.7	111	1956	EGFR	epidermal growth factor receptor
59.4	25	18.6	17.5	29.4	19.3	15.7	18.6	31.7	26.1	17.4	17.8	22.4	13.4	11.6	15.4	31.5	13.5	11.1	10.7	39.9	13.6	14.2	27.2	21.3	38.3	1958	EGR1	early growth response 1
5	5	5	5	5	5	5	5	5	5	5	5	5	5	5	5	5	5	5	5	5	5	5	5	5	5	1959	EGR2	early growth response 2
5	5	5	5	5	5	5	5	5	5	5	5	5	5	5	5	5	5	5	5	5	5	5	5	5	5	1960	EGR3	early growth response 3
5	5	5	5	5	5	5	5	5	5	5	5	5	5	5	5	5	5	5	5	5	5	5	5	5	5	1961	EGR4	early growth response 4
5	5	5	5	5	5	6.8	5	5	5	5.6	5.5	5	5	5.3	5	5.4	5	5	5	5	5	5	5	5	5.8	1962	EHHADH	enoyl-CoA hydratase and 3-hydroxyacyl CoA dehydrogenase
196.3	182.7	226.2	173.2	199.4	138.7	126.1	206.3	224.6	170.4	172.4	123.7	215.5	230.5	230.8	223.3	158.6	221.6	193.3	195	196.4	189.3	174.4	201	203.8	247	1964	EIF1AX	eukaryotic translation initiation factor 1A, X-linked
109.2	127.8	130.4	153.1	122.2	127.1	124.9	136.6	148.8	134	133.4	110.9	159.8	116.7	107	105.6	134.2	141.6	127.9	137	154.8	111.7	115.9	139.6	133.7	127.7	1965	EIF2S1	eukaryotic translation initiation factor 2 subunit alpha
39.6	40.2	43.8	44.9	45.8	41.5	37.8	40.4	43.8	43.6	37.4	44.7	44.1	33.1	37.9	38.2	38.4	47.7	39.1	32.7	48.1	44.6	38.9	41.2	44.9	45	1967	EIF2B1	eukaryotic translation initiation factor 2B subunit alpha
656.8	547.2	612	501.4	574.8	633.9	580.2	399.3	635.1	656.7	653.1	593.9	666.3	627.1	674.5	521.6	631.9	648.4	616.6	585.7	523	637.2	583.9	563.6	660.6	586.2	1968	EIF2S3	eukaryotic translation initiation factor 2 subunit gamma
76.9	107.2	98.3	119.1	116.1	133.6	79.8	76.6	99.5	72.6	77.3	75.4	75.7	74.3	59	88.8	71.1	74.6	67.8	96.2	105.1	71.8	81.7	145.9	106.6	75.2	1969	EPHA2	EPH receptor A2
391.8	418.8	420.2	538.5	420.8	435.2	446.3	482.9	432.7	423.8	397.1	429.5	370.4	410.8	396.1	429.1	453.9	257.1	409	421.7	411.2	403.6	428.2	420.9	411.2	461.7	1973	EIF4A1	eukaryotic translation initiation factor 4A1
125.3	119.3	101.7	99.2	122	106.4	98.6	87.8	118	122.1	97.7	100.7	114.8	85.9	92.7	96.5	122.1	97.4	106.7	91.6	113	109.8	106	107.1	102.8	100	1974	EIF4A2	eukaryotic translation initiation factor 4A2
1141.8	963.6	955.1	971.2	957.2	939.5	993.6	951.4	1015.9	993	936.3	969.6	978.9	889.8	1016.4	901.2	1032.7	647	685	1030	802.2	1058.3	744.7	758.7	1001.6	512.4	1975	EIF4B	eukaryotic translation initiation factor 4B
91.9	97.2	93.4	84.5	115.7	103.8	81.7	122.5	114.1	97.7	76.7	111.4	100.6	106.3	120.3	113.7	125.6	111.7	101.2	101.3	108.7	92.7	100.3	105.9	82.1	126.1	1977	EIF4E	eukaryotic translation initiation factor 4E
55.5	42.4	58.1	54.2	56.4	56.8	57.8	57.2	44.1	56.2	48.6	58.4	55.8	39.8	57.4	51.4	55.8	35.2	49.3	58	56.1	40.8	52.2	48.3	51.3	56.1	1978	EIF4EBP1	eukaryotic translation initiation factor 4E binding protein 1
140.5	85	147.6	94.9	90.4	132.3	137	96.5	75.2	127.4	149.6	84.4	148	116.2	138.4	96.3	118.6	137.3	111.9	79.1	119.1	143.4	135.5	69	59	147.3	1979	EIF4EBP2	eukaryotic translation initiation factor 4E binding protein 2
810.1	800.7	804.1	967.3	776	780	514.4	835.1	770.4	788.6	513.7	775.1	763.3	787.4	719.3	762.7	774.5	865	732.5	761.5	852.3	725	795.8	790.1	875.6	750.7	1981	EIF4G1	eukaryotic translation initiation factor 4 gamma 1
862.4	573.3	891.6	825.9	832.3	840.3	786.5	677.2	615.4	809.7	831.4	809.6	819.4	869.9	661.4	740.6	685.2	600.8	609.4	834.9	871.3	785.4	769.5	780.3	791.2	674.4	1982	EIF4G2	eukaryotic translation initiation factor 4 gamma 2
206	248.1	259.5	244.8	246.1	186.9	177.7	253.2	238.6	219.1	184.7	212.6	208.5	201.6	273.5	204.4	239.5	266.2	242.2	233.7	226.2	242.7	257.8	286.6	171.9	246.7	1983	EIF5	eukaryotic translation initiation factor 5
270.5	293.8	291	313.8	259.8	306.8	320	306.5	263.3	266.3	247.5	287.1	264.5	280.7	268.7	309.7	249.5	278.7	261.3	245.8	311.6	162.4	296.4	278.3	298.4	287.1	1984	EIF5A	eukaryotic translation initiation factor 5A
5	5	5	5	5	5	5	5	5	5	5	5	5	5	5	5	5	5	5	5	5	5	5	5	5	5	1990	CELA1	chymotrypsin like elastase family member 1
5	5	5	5	5	5	5	5	5	5	5	5	5	5	5	5	5	5	5	5	5	5	5	5	5	5	1991	ELANE	elastase, neutrophil expressed
16.7	13.3	16.1	13.2	14.9	15	16.8	16.7	10.3	11.6	14.3	15.7	15.4	15.7	14.6	15.2	12	15.1	14.4	18.5	13.2	12.5	13.4	12.6	13.8	15.6	1992	SERPINB1	serpin family B member 1
5	5	5	5	5	5	5	5	5	5	5	5	5	5	5	5	5	5	5	5	5	5	5	5	5	5	1993	ELAVL2	ELAV like RNA binding protein 2
65.1	74.3	66.9	73.1	67.9	71.1	68.6	72.2	33.3	66.6	71.2	69.3	69.3	69.1	68	39	53	29	69.1	50.4	51.3	66.1	75	60.6	69.2	59.1	1994	ELAVL1	ELAV like RNA binding protein 1
5	5	5	5	5	5	5	5	5	5	5	5	5	5	5	5	5	5	5	5	5	5	5	5	5	5	1995	ELAVL3	ELAV like RNA binding protein 3
5	5	5	5	5	5	5	5	5	5	5	5	5	5	5	5	5	5	5	5	5	5	5	5	5	5	1996	ELAVL4	ELAV like RNA binding protein 4
20.9	12	14.4	10.3	15.9	10.2	17.9	14.4	12.4	10.8	13.3	15.8	13.8	15.7	12.6	12.5	11.8	11.5	16.5	15.3	12.5	17.6	13.9	12.5	10.6	11.5	1997	ELF1	E74 like ETS transcription factor 1
30.6	30.5	27	30.2	28.4	31	28.6	32.4	28.3	28.5	36.4	30.8	30.5	29.3	36.7	29.6	31.2	30.7	29.1	32.4	24.5	32.2	23.8	25.5	25.4	28.6	1998	ELF2	E74 like ETS transcription factor 2
27.4	33.4	47	41.9	32.3	33.2	52.7	29.8	31.7	35.4	44.4	49.7	29	36.1	34.2	51.7	28.3	34.1	29	61.8	19.5	43.5	32.3	28.2	36.7	35.8	1999	ELF3	E74 like ETS transcription factor 3
52	34.6	54.2	61	48.8	64.3	73.4	57.2	53.2	56.8	68.3	63.7	59.3	49.7	62.6	60.2	61.5	58	67.1	59.3	56.2	62.1	71.2	54.7	74.2	45.5	2000	ELF4	E74 like ETS transcription factor 4
5	5	5	5	5	5	5	5	5	5	5	5	5	5	5	5	5	5	5	5	5	5	5	5	5	5	2001	ELF5	E74 like ETS transcription factor 5
59.6	67.7	63.9	60.7	53.2	57.1	45.7	59.9	51.1	59.5	56.1	55.9	50.3	58.3	54.2	54.5	70	56.7	59.3	59.2	54.7	55.4	68.8	56.1	64.6	62.1	2002	ELK1	ELK1, ETS transcription factor
5	5	5	5	5	5	5	5	5	5	5	5	5	5	5	5	5	5	5	5	5	5	5	5	5	5	2003	ELK2AP	ELK2A, member of ETS oncogene family, pseudogene
42.2	35	14.2	36.6	36.6	36.3	24.2	31.3	33.6	43	28.4	30.2	17.3	11.2	17.3	22.2	20.9	15.7	15.5	15	29.7	21.2	18.8	31.4	31.8	13.5	2004	ELK3	ELK3, ETS transcription factor
187.7	149.2	156.4	130.6	123.4	137.4	128.7	127.9	133.9	128.6	141.1	146.8	160.7	128.1	87.2	161.9	123	157.7	89.4	140	159.5	158.3	76.9	158.4	66.7	168.5	2005	ELK4	ELK4, ETS transcription factor
5	5	5	5	5	5	5	5	5	5	5	5	5	5	5	5	5	5	5	5	5	5	5	5	5	5	2006	ELN	elastin
5	7.5	6.2	6.2	9	6.3	8.3	6.2	6.8	6.4	9.9	8.9	7.7	7	5.9	10	6.4	5.8	5.4	10	8.4	5	5.6	9.2	8.2	7.5	2009	EML1	echinoderm microtubule associated protein like 1
46.4	57.5	54.1	47.6	47.2	41.6	40.1	43.8	44.6	48.4	41	47.4	46.4	48.5	48.9	55.7	45.5	62.6	51.8	48.2	48.8	47.6	51.7	53.7	59.3	42.1	2010	EMD	emerin
34	40.9	28.3	48.9	36.2	41	41	40.5	30.6	33.7	34.8	41.6	43.7	45.1	42.7	31.4	29.5	38.8	39.4	37.9	37.8	44.6	38.1	34	41.5	44.8	2011	MARK2	microtubule affinity regulating kinase 2
12.8	20.3	12.1	14.1	24.6	22.5	15	14.6	19.3	17.1	17.6	10.5	24.8	14.6	14.9	5.8	12.1	15.6	13.6	23.5	20.9	17.1	13.1	25.3	12.7	9.9	2012	EMP1	epithelial membrane protein 1
83.6	67.5	55.1	59.1	79.8	55.2	90.4	71.2	72.2	70.4	87.3	79.7	70.7	66.4	77.4	80.5	76.2	45	77.5	60.2	56.9	75.9	80.1	62	73.9	96.3	2013	EMP2	epithelial membrane protein 2
54.9	69.9	67.2	53.6	57.5	59.3	44.4	58.2	56.9	50.4	50.1	54.5	62.2	53.4	46	51.6	59.2	60.5	49.3	48.3	50.3	46.7	52.4	57.9	64.9	51.4	2014	EMP3	epithelial membrane protein 3
5	5	5	5	5	5	5	5	5	5	5	5	5	5	5	5	5	5	5	5	5	5	5	5	5	5	2015	ADGRE1	adhesion G protein-coupled receptor E1
5	5	5	5	5	5	5	5	5	5	5	5	5	5	5	5	5	5	5	5	5	5	5	5	5	5	2016	EMX1	empty spiracles homeobox 1
217	247.9	228.2	196.8	246.4	271	259.4	211.2	243.5	254.8	253.1	233	254.1	240.7	213.4	224.4	214.8	207.1	241.8	271.1	259.5	109.1	253.6	241.3	277.7	236.3	2017	CTTN	cortactin
5	5	5	5	5	5	5	5	5	5	5	5	5	5	5	5	5	5	5	5	5	5	5	5	5	5	2018	EMX2	empty spiracles homeobox 2
5	5	5	5	5	5	5	5	5	5	5	5	5	5	5	5	5	5	5	5	5	5	5	5	5	5	2019	EN1	engrailed homeobox 1
5	5	5	5	5	5	5	5	5	5	5	5	5	5	5	5	5	5	5	5	5	5	5	5	5	5	2020	EN2	engrailed homeobox 2
14.4	17.5	21	22	16.7	21.9	26.6	20.8	16.4	20.2	19.3	21.1	19.9	19.9	20.4	20.9	16.1	20.1	19.7	23.8	19.3	17.6	21.1	22.4	18.6	23.3	2021	ENDOG	endonuclease G
63.7	51.2	52.7	57.2	53.9	61.8	40.1	50.1	46.3	56	42.6	60.4	52.9	46.8	51.3	34.7	59	56.3	51.5	54.5	52.9	53	54	55.4	58	51.2	2022	ENG	endoglin
1926.8	2065.3	1880.7	2065.3	1987.7	2236.4	1883.1	1972.2	1999.5	2060.7	1994.9	1988.6	2003.4	1944.3	1850.7	2104.6	1883.9	2123.4	1864	1997.2	2079.8	2074.6	1958.3	2054.5	2292.3	1849.9	2023	ENO1	enolase 1
17.1	15.6	8	10.5	11.3	8.9	12.1	9.9	6.9	6.6	13.8	10.3	9.1	25.2	6.5	12.5	5.8	13.5	17.6	11.8	10.9	15.9	13.6	8	15.2	6.9	2026	ENO2	enolase 2
28.5	27.1	40.1	33.1	27.9	33.2	43.2	27	22.5	32.5	35.5	32	21.4	40.6	40.7	30.5	19.6	38.6	31.5	30.5	24.5	37.6	28.9	25.6	35.4	32.6	2027	ENO3	enolase 3
5	5	5	5	5	5	5	5	5	5	5	5	5	5	5	5	5	5	5	5	5	5	5	5	5	5	2028	ENPEP	glutamyl aminopeptidase
112	118.4	120.2	104.2	108.1	103.2	121.9	113.4	112.8	112.1	107.4	111.7	112.9	127	110.1	117.3	105.2	112	104.9	104.6	108.1	106.8	109.3	105.3	120.6	114	2029	ENSA	endosulfine alpha
56.4	46.2	58.6	48.1	59.9	66.8	53.9	59.4	45.5	55.7	53.8	58.7	51.3	40.5	47.6	33.9	58.9	49.3	45.9	23.4	49.8	55.1	45.4	59.3	53.6	45.4	2030	SLC29A1	solute carrier family 29 member 1 (Augustine blood group)
125.7	124	119.3	124.5	109.9	121.2	100	123.7	123.2	123.7	128.9	126.2	109.5	140.4	142.8	98.4	135.9	135.8	115.4	121.6	114.4	137.2	117	113.2	123	91.7	2033	EP300	E1A binding protein p300
69.3	95.8	44.1	56.7	88.3	82	62.2	57.8	79.7	64.2	72.9	59.1	49.4	55.7	35	49.9	86.1	68.3	52.3	32.4	75	63.2	65.8	78.4	86.8	59.4	2034	EPAS1	endothelial PAS domain protein 1
88.1	59.5	85.1	79.3	79.2	78	95.4	78.7	70.9	79.2	104.9	92.7	91.3	68.5	98.7	78.6	81.3	63.3	85.7	92.4	78.4	94.6	79.5	70.3	85.8	61.4	2035	EPB41	erythrocyte membrane protein band 4.1
39.6	44.8	52.1	44.7	37.6	48.5	55.6	26.5	41.5	41.5	55.3	48.7	44.8	45.8	43.2	47.4	42.7	52.7	46.2	48.3	36.7	44.3	47.4	35.3	44.9	45.3	2036	EPB41L1	erythrocyte membrane protein band 4.1 like 1
73.5	74.5	64.3	46.1	73.5	68.4	58.7	71	71.9	69.1	72.4	64.9	68.9	64.1	70.6	57.7	66	58.7	72.5	68.4	77	75.9	74.6	74.2	63.7	61.3	2037	EPB41L2	erythrocyte membrane protein band 4.1 like 2
5	5	5	5	5	5	5	5	5	5	5	5	5	5	5	5	5	5	5	5	5	5	5	5	5	5	2038	EPB42	erythrocyte membrane protein band 4.2
5	5	5	5	5	5	5	5	5	5	5	5	5	5	5	5	5	5	5	5	5	5	5	5	5	5	2039	DMTN	dematin actin binding protein
165.2	143.7	171.2	176.2	174.8	147.2	145.1	141.6	149.6	158.4	180.4	161.4	153	68.7	119.2	79.3	157.7	50.2	166.2	147.8	185	139.5	154.2	170.2	179.4	154	2040	STOM	stomatin
5	5	5	5	5	5	5	5	5	5	5	5	5	5	5	5	5	5	5	5	5	5	5	5	5	5	2041	EPHA1	EPH receptor A1
5	5	5.1	5	5	5	5	5.5	5.5	5	5.4	5	5	5	5	5	5	5	5.4	5	5	5	5	5	5	5.7	2042	EPHA3	EPH receptor A3
5	5	5	5	5	5	5	5	5	5	5	5	5	5	5	5	5	5	5	5	5	5	5	5	5	5	2043	EPHA4	EPH receptor A4
6.8	6.8	8.2	10.4	8.2	7.8	10	11.7	5.6	5.7	9.9	9.7	6.5	9.9	5.3	10.2	7.6	11.3	6.7	6.5	9.7	8.4	6.4	12.3	6.6	7.6	2044	EPHA5	EPH receptor A5
5	5	5	5.5	5	5	5	5	5	5	5	5.8	5	5.8	5.2	5	5	5	6.2	5	5	5.3	6.3	5.3	5	5.3	2045	EPHA7	EPH receptor A7
5	5	5	5	5	5	5	5	5	5	5	5	5	5	5	5	5	5	5	5	5	5	5	5	5	5	2046	EPHA8	EPH receptor A8
5	5	5	5	5	5	5	5	5	5	5	5	5	5	5	5	5	5	5	5	5	5	5	5	5	5	2047	EPHB1	EPH receptor B1
38.1	46.4	28.5	23.3	37.9	49.1	27.6	37.3	32.5	22.6	32.5	35.6	54.6	34	24.1	35.3	20.7	24.2	27.9	12.7	41.6	25.1	30.4	43.9	38	21.6	2048	EPHB2	EPH receptor B2
5	5	5	5	5	5	5	5	5	5	5	5	5	5	5	5	5	5	5	5	5	5	5	5	5	5	2049	EPHB3	EPH receptor B3
67.6	80.6	66.3	72.6	65.4	73.5	70.5	76.1	63.2	78.6	62	82.5	67.8	53.8	58.6	75.5	66.5	49.4	73.2	81.8	42.7	81.4	79.5	54.7	89.5	66.5	2050	EPHB4	EPH receptor B4
5	5	5	5	5	5	5	5	5	5	5	5	5	5	5	5	5	5	5	5	5	5	5	5	5	5	2051	EPHB6	EPH receptor B6
50.8	62.4	56.7	46.9	50.4	51	66.2	51.6	58.3	66.5	63	57.2	60.3	64.3	62.4	56.5	56.9	56.9	54.3	56.9	50.5	63.8	55.2	53.7	57.9	49.1	2052	EPHX1	epoxide hydrolase 1
5	5	5	5	5	5	5	5	5	5	5	5	5	5	5	5	5	5	5	5	5	5	5	5	5	5	2053	EPHX2	epoxide hydrolase 2
26.4	23.6	29	28.1	22.2	23.7	30.5	21.6	22.9	19.4	29.8	24	20.4	14.9	23	29	17.6	23.9	27.2	26.7	22.3	15.9	23.4	27	25.6	28.2	2054	STX2	syntaxin 2
14.3	18.7	20.4	23.2	18.1	19.5	29.7	25.4	17.7	12.9	20	21.1	16.8	23.2	23.4	19.3	16.6	17.8	16.3	19.1	26.3	19.3	16	17.2	16.5	25.9	2055	CLN8	ceroid-lipofuscinosis, neuronal 8
5	5	5	5	5	5	5	5	5	5	5	5	5	5	5	5	5	5	5	5	5	5	5	5	5	5	2056	EPO	erythropoietin
5	5	5	5	5	5	5	5	5	5	5	5	5	5	5	5	5	5	5	5	5	5	5	5	5	5	2057	EPOR	erythropoietin receptor
311.1	317.8	261.4	303.3	326.6	301.6	302.1	329.5	338.4	301.9	297.7	316.5	307	301.6	339.9	321.4	341.8	302.3	339	314.5	317.5	296.4	314.3	286.6	295.4	312.9	2058	EPRS	glutamyl-prolyl-tRNA synthetase
35.8	39.4	30.2	41.5	39.8	36	27.7	26.3	32.4	37	36.6	27.2	37.4	29.8	24.2	26.9	32.8	34	20	31.1	45.1	31.5	24.5	35.7	33.4	22.1	2059	EPS8	epidermal growth factor receptor pathway substrate 8
36.2	48.3	60.6	60	57.9	58.6	55.6	55.6	59.5	57.1	62.6	47.3	68.6	63.5	61.8	51.6	58.2	49.6	52	52.6	52.1	54.3	57	56.1	29.4	49	2060	EPS15	epidermal growth factor receptor pathway substrate 15
63.3	46.2	54.5	76	46	57.1	53.4	66.2	53.3	68.3	45.6	64.1	66	73.9	68.7	74.6	54.9	60.5	65.1	54.4	41.1	21.5	72.8	62	72.2	28.7	2063	NR2F6	nuclear receptor subfamily 2 group F member 6
26.8	35.3	37.8	29.5	37.7	37	45.2	28.2	28.6	34.2	43.4	34.9	30.1	36.9	33.1	34.7	22.6	44.4	35	32.8	33.4	38.6	35.1	29.4	41.5	22.2	2064	ERBB2	erb-b2 receptor tyrosine kinase 2
8.2	5.7	5.7	5.1	6.2	5.5	8.9	6.4	5.5	5.5	7.6	7.5	5.3	5	7.6	8	6.4	5	5.5	6.7	5.3	5.4	5.4	6.3	5	14.8	2065	ERBB3	erb-b2 receptor tyrosine kinase 3
14.4	20.9	16.2	18.2	17.7	19.5	24.5	21.4	19	18.1	25.7	26.6	16.1	20.2	28	20.9	18.2	19.3	17.1	26.6	20.5	15.4	16.5	14.3	13.9	16.8	2066	ERBB4	erb-b2 receptor tyrosine kinase 4
68.7	68.7	60.9	77.7	55.8	65.3	53.9	65.1	65.4	58	53.9	56.4	52.8	53.1	54.6	55	67.7	52	46.6	56.7	64.4	54.5	51	67.3	64.5	58.9	2067	ERCC1	ERCC excision repair 1, endonuclease non-catalytic subunit
19.1	27.7	24	34.8	28.9	29.5	24	30.5	24.2	27.9	25.6	26.4	24.1	27	25	23.2	23.6	30.5	25.7	31.2	34.6	21.8	27.6	27.2	37.1	27.6	2068	ERCC2	ERCC excision repair 2, TFIIH core complex helicase subunit
11.3	11.1	12.4	6.9	7	5.8	5.9	8.3	11.6	8.1	6	7.6	8	5.9	5	6.3	15.3	6.8	5.5	5	9.5	7	5	13.7	9.9	9.9	2069	EREG	epiregulin
85.6	81.3	57.1	74.1	77.8	96.6	79.6	70.4	89.2	88.3	98	83.4	87	74	83.5	88.6	96.4	85.7	71	87.2	93.3	95.8	74.8	85.3	78.1	80.7	2070	EYA4	EYA transcriptional coactivator and phosphatase 4
28.2	31.2	32.9	36.6	35.6	34.7	36.9	37.1	31	27.8	29.9	32.4	30.7	35.5	33.5	30.8	31.2	41.2	35.2	34.3	34.7	34.9	34.6	31	37.9	29.3	2071	ERCC3	ERCC excision repair 3, TFIIH core complex helicase subunit
24.6	27.9	26.9	24.6	16.8	26	29.8	33.9	27.5	24.9	33.8	24.7	25.9	26.8	26.1	26.8	26	30	23.2	36.1	24.9	28.3	24.3	25.7	26	31.8	2072	ERCC4	ERCC excision repair 4, endonuclease catalytic subunit
29.2	27.6	30.4	28.9	27.1	26.2	34.9	28.4	24.8	26	33.9	28.8	27.2	28.4	28.8	29.2	23.6	31.2	23.3	31.9	28	28.8	26.9	22.8	24.8	30.4	2073	ERCC5	ERCC excision repair 5, endonuclease
32.2	45.4	43.8	33.4	33.9	42.8	40.5	35	42.2	28.6	39.7	39.2	45.6	35.8	39.1	49.5	29.6	46.5	40.9	48.2	30.2	46.5	38.5	38.6	41.4	40.9	2074	ERCC6	ERCC excision repair 6, chromatin remodeling factor
85.2	80.1	89.7	90	85.2	99.5	102.6	91.9	74.7	103.5	97.9	99.5	83.6	68.5	85.7	93.1	76.8	82.9	84.4	103.5	75.4	84.5	88.5	95.8	76.4	108.9	2077	ERF	ETS2 repressor factor
23.8	17.1	15.1	12.5	19.4	19.1	18.5	26.1	21.1	19.6	22.4	18.5	12.4	10.3	16.2	21.7	17.3	14.2	13.3	18.5	13.9	11.8	17.9	19.2	17.3	22.8	2078	ERG	ERG, ETS transcription factor
76.3	85.7	73.8	82.2	80.1	80.2	77.5	79.2	83.3	80.6	81.3	77.4	76.3	82.2	74.8	78.8	75.4	81.7	79.4	82.2	83	82.2	86.2	82.4	75	85.7	2079	ERH	enhancer of rudimentary homolog (Drosophila)
5	5.7	5	5	5.3	5	5.8	5	5	5	5	5	5.2	5	5.6	5	5	5	5	5	5	5	5	5.2	5	6.6	2081	ERN1	endoplasmic reticulum to nucleus signaling 1
5	5	5	5	5	5	5	5	5	5	5	5	5	5	5	5	5	5	5	5	5	5	5	5	5	5	2086	ERV3-1	endogenous retrovirus group 3 member 1
34.8	25.3	33.1	28.8	33.8	30	43.9	31.6	21.9	32.2	32	32	29	26.1	27.5	27.5	27.3	27.4	34.6	30.6	35.5	28.8	35.3	27.2	29	29.8	2091	FBL	fibrillarin
30.5	32.4	28	23.3	28.1	22.8	22.6	27	31.1	25.6	27.6	27.4	25.4	29	33.6	30.7	29.2	27.7	32.2	28.3	25.6	28.1	31.1	27.5	26.3	25.2	2098	ESD	esterase D
5	5	5	5	5	5	5.4	5	5	5	5	5	5	5	5	5	5	5	5	5	5	5	5	5	5	5	2099	ESR1	estrogen receptor 1
5	5	5	5	5	5	5	5	5	5	5	5	5	5	5	5	5	5	5	5	5	5	5	5	5	5	2100	ESR2	estrogen receptor 2
46.2	40.7	37.9	64.5	42	33.5	43.1	41.6	41.4	40.7	37.7	52.3	44.7	54.4	45.4	49.6	49.7	55.6	50.9	45.8	46.2	33.5	56	40.4	44.6	49.9	2101	ESRRA	estrogen related receptor alpha
5	5	5	5	5	5	5	5	5	5	5	5	5	5	5	5	5	5	5	5	5	5	5	5	5	5	2103	ESRRB	estrogen related receptor beta
5	5	5	5	5	5	5	5	5	5	5	5	5	5	5	5	5	5	5	5	5	5	5	5	5	5	2104	ESRRG	estrogen related receptor gamma
270.7	284.7	296.8	342.3	319.4	314.4	281.8	308.5	309.3	285.7	295.6	296.5	291.6	277.1	324.8	304.7	244.9	315.8	287	295.2	354.9	271.1	305.2	321.3	287.8	354.5	2107	ETF1	eukaryotic translation termination factor 1
61.2	58.2	60.1	59.3	58.4	54.9	55.8	62.9	58.3	58.6	59.4	61	57.6	61	54.2	66.5	57.9	56.8	59.8	58.8	55.3	66.1	62.4	56.6	65.1	64.8	2108	ETFA	electron transfer flavoprotein alpha subunit
46	38.9	45.4	43	33.8	40.6	63.3	40.3	37.6	40.9	48.6	43.5	40.1	40.9	36.6	47.6	40.9	41.2	36.2	47.7	36.6	43	42.5	37.1	43.3	42.4	2109	ETFB	electron transfer flavoprotein beta subunit
11.9	11.4	15.4	13.9	14.2	16.5	15	17.9	19.5	15.6	15.3	15.3	17.2	10.8	14.7	14.5	16.5	16.5	14.7	16.9	11.1	12.9	15.8	12.9	11.9	21.3	2110	ETFDH	electron transfer flavoprotein dehydrogenase
17.9	18.7	10.5	8.9	19.9	18.6	22.1	18.5	14	15.6	20.8	10.1	12.6	18	13.5	16	14	13.1	7.1	11.7	10.9	19.3	6.9	24.3	11.1	7.8	2113	ETS1	ETS proto-oncogene 1, transcription factor
127.5	135.6	159.8	190.8	141.5	151.9	165.3	134.3	105.7	134.2	174	141.8	157.2	136.7	122.8	119.5	126.4	174.7	144.6	118.3	148.1	198.1	145.1	149.1	112.4	116.3	2114	ETS2	ETS proto-oncogene 2, transcription factor
7.5	16.4	10.8	14	9.5	13.4	12.5	12.5	17.1	10.5	19.3	11.6	14.8	13.1	12	7.1	9.3	9.1	13.1	11.2	18.2	13.5	11.2	11.4	12.9	11.5	2115	ETV1	ETS variant 1
5	5	5	5	5	5	5	5	5	5	5	5	5	5	5	5	5	5	5	5	5	5	5	5	5	5	2116	ETV2	ETS variant 2
22.7	18.2	14.3	15.5	23.2	23.9	16.8	20.1	22.9	19.1	16.7	21.3	17.3	19.4	15	18.8	22	18.3	19.3	16.3	22.8	20.2	18.7	22.3	19.3	20.5	2117	ETV3	ETS variant 3
38.5	25.2	33.6	24.6	30.1	26.4	14.4	25.3	28.3	28.1	19.7	26.3	31.6	18.8	25	20.6	30.8	19.6	28.5	19.8	25.7	26	29.6	34	27.1	27.1	2118	ETV4	ETS variant 4
10.3	17.7	7	6.8	12.6	11.2	10.3	11	11.2	13.2	8.8	10.3	13.9	10.7	10	6.2	15	5.3	6.1	9.3	13.1	5.3	5.1	10.2	12.2	11.8	2119	ETV5	ETS variant 5
32.5	29.9	31	22.2	25	30.2	34.7	28.9	24	34.5	37.4	27.7	30.2	25	26.9	28.6	29.1	28.1	32.9	26	21.6	29.4	32.3	25.9	30	21.1	2120	ETV6	ETS variant 6
14.6	15.7	20.4	9.8	15.8	14.9	19.9	17.1	12.7	15.2	17.7	18.9	16.4	16.1	13.9	18.7	14.1	16.3	14.8	19.1	14	15.1	14.8	15.3	18.6	17.7	2121	EVC	EvC ciliary complex subunit 1
37.2	36.9	34.1	34.1	33.3	43.5	42.6	36.5	34.9	38.3	34.8	51	32	36.8	28.2	35.6	40.8	24.7	30.6	28.6	40	33	29	35.8	31.9	33.2	2122	MECOM	MDS1 and EVI1 complex locus
5	5	5	5	5	5	5	5	5	5	5	5	5	5	5	5	5	5	5	5	5	5	5	5	5	5	2123	EVI2A	ecotropic viral integration site 2A
5	5	5	5	5	5	5	5	5	5	5	5	5	5	5	5	5	5	5	5	5	5	5	5	5	5	2124	EVI2B	ecotropic viral integration site 2B
45.9	49.5	55.3	46.5	40.8	50.5	45.7	43.5	40.5	42.8	42.1	46.3	51.8	50.8	39.9	38.8	40.3	40.5	52.3	45.6	39.5	41.6	53	39.2	50.3	46.7	2125	EVPL	envoplakin
5	5	5	5	5	5	5	5	5	5	5	5	5	5	5	5	5	5	5	5	5	5	5	5	5	5	2128	EVX1	even-skipped homeobox 1
247.7	226.7	213	226.9	231.9	220.7	232.7	197.3	225.7	233.6	212.3	220.9	214.7	222.8	224.9	229.2	204	206.3	204.7	234.1	235.6	233.9	232.8	224.1	221.3	225.3	2130	EWSR1	EWS RNA binding protein 1
68.9	58.4	50	43.6	66.4	63.4	46.1	52.5	61	70.4	41.5	63	56.1	47.3	43.5	46.8	72.8	52.6	38.7	42.5	73.4	54.1	41.5	64.4	57	54.4	2131	EXT1	exostosin glycosyltransferase 1
44.1	46.9	48.8	36.2	50.7	44.7	40.8	46.5	48	51.3	35.3	50	47.1	45.9	51.9	47.1	48.5	42.1	46.6	37.2	43.5	44	49	48.7	55.8	40.4	2132	EXT2	exostosin glycosyltransferase 2
5	5	5	5	5	5	5	5	5	5	5	5	5	5	5	5	5	5	5	5	5	5	5	5	5	5	2134	EXTL1	exostosin like glycosyltransferase 1
28.2	20.4	20.8	14.3	24.1	20.5	21.7	19.6	21.5	21	20.5	20.9	16.7	17.8	19.9	19.2	17.8	20.3	16.6	16.7	21.4	19.6	17.5	17.7	19.5	9.7	2135	EXTL2	exostosin like glycosyltransferase 2
30.1	27	33.6	20.1	33.4	28.9	26.2	24.1	19.3	31.4	23.3	23.9	38.2	25.7	29.3	24	32	38.2	23.9	26.7	34	28.5	25.7	29.6	28.9	18.2	2137	EXTL3	exostosin like glycosyltransferase 3
12.2	8.1	7.7	12	9.5	9.7	9.5	6.9	12.3	10.2	12.5	11.9	10	15.7	13.3	10	12.8	8.9	13.8	11.2	7.8	11.1	10.4	10.1	11	9.9	2138	EYA1	EYA transcriptional coactivator and phosphatase 1
5	5	5	5	5	5	5	5	5	5	5	5	5	5	5	5	5	5	5	5	5	5	5	5	5	5	2139	EYA2	EYA transcriptional coactivator and phosphatase 2
65.3	44.6	62	55.6	61.1	57.8	51.6	49.6	51.7	53.2	56.7	61.1	61.2	40.4	67	60.2	54.3	60.9	61.9	55.5	58.8	46	58.6	52.8	43.6	62.8	2140	EYA3	EYA transcriptional coactivator and phosphatase 3
28.4	23.1	23.6	19.6	19.5	19.7	25.1	20.4	21.1	19	23.1	23.2	24	31.3	24.6	22.8	19.5	23.8	22.1	25.2	18	22.5	22.1	19.1	25.5	24.7	2145	EZH1	enhancer of zeste 1 polycomb repressive complex 2 subunit
20.6	16.9	24.7	23.5	24	18.5	35.8	20.7	20.6	17.4	21.7	20.7	17.8	22.3	19.9	22.6	18.9	18.3	19.6	18.6	20.3	23.7	22.1	19.8	16.6	25.7	2146	EZH2	enhancer of zeste 2 polycomb repressive complex 2 subunit
5	5	5	5	5	5	5	5	5	5	5	5	5	5	5	5	5	5	5	5	5	5	5	5	5	5	2147	F2	coagulation factor II, thrombin
32.5	26.4	26.5	33.6	19.5	29.1	36.6	38	23.6	28.2	28.1	26.8	23.2	35.4	19.1	27.9	19	25.1	17.2	27.2	39.5	18.3	16	33.2	26.8	34.2	2149	F2R	coagulation factor II thrombin receptor
5	5.6	7.4	6	5.4	5	5	6.4	5	5	5.1	5	6.7	7.9	5	5	5	5	5	5	6.2	5	5.3	7.8	5	6.3	2150	F2RL1	F2R like trypsin receptor 1
5.9	5.6	7.3	6.8	5.2	7.4	10.4	8.4	6.7	5	7	8.3	5	6	9.3	8.4	6.5	5.4	5.3	6.1	5.9	6.9	5.3	5.6	5	8.3	2151	F2RL2	coagulation factor II thrombin receptor like 2
20.9	42.1	20.2	22.8	55.2	47.8	26.6	35.2	42.9	29.2	25.8	18	50	18.6	16.2	28.9	16.5	32.3	26.5	34.9	59	18.6	30.7	57.1	39.3	29.7	2152	F3	coagulation factor III, tissue factor
8.4	6.9	8.7	7.4	7.1	6.6	11.7	10.1	7.4	6.1	11.1	8.8	7.7	7.6	10.9	8.1	8.5	6.4	6.8	7	5.8	6.1	5.7	8.5	5	17.2	2153	F5	coagulation factor V
5	5	5	5	5	5	5	5	5	5	5	5	5	5	5	5	5	5	5	5	5	5	5	5	5	5	2155	F7	coagulation factor VII
5	5	5.7	5	5	5	5.4	5	5.3	5	6.1	5	5	5	5	5	5.1	5	5	5	5	5	5	5	5	5	2157	F8	coagulation factor VIII
5	5	5	5	5	5	5	5	5	5	5	5	5	5	5	5	5	5	5	5	5	5	5	5	5	5	2158	F9	coagulation factor IX
5	5	5	5	5	5	5	5	5	5	5	5	5	5	5	5	5	5	5	5	5	5	5	5	5	5	2159	F10	coagulation factor X
5	5	5	5	5	5	5	5	5	5	5	5	5	5	5	5	5	5	5	5	5	5	5	5	5	5	2160	F11	coagulation factor XI
5	5	5	5	5	5	5	5	5	5	5	5	5	5	5	5	5	5	5	5	5	5	5	5	5	5	2161	F12	coagulation factor XII
5	5	5	5	5	5	5	5	5	5	5	5	5	5	5	5	5	5	5	5	5	5	5	5	5	5	2162	F13A1	coagulation factor XIII A chain
5	5	5	5	5	5	5	5	5	5	5	5	5	5	5	5	5	5	5	5	5	5	5	5	5	5	2165	F13B	coagulation factor XIII B chain
5	5	5	5	5	5	5	5	5	5	5	5	5	5	5	5	5	5	5	5	5	5	5	5	5	5	2166	FAAH	fatty acid amide hydrolase
5	5	5	5	5	5	5	5	5	5	5	5	5	5	5	5	5	5	5	5	5	5	5	5	5	5	2167	FABP4	fatty acid binding protein 4
5	5	5	5	5	5	5	5	5	5	5	5	5	5	5	5	5	5	5	5	5	5	5	5	5	5	2168	FABP1	fatty acid binding protein 1
5	5	5	5	5	5	5	5	5	5	5	5	5	5	5	5	5	5	5	5	5	5	5	5	5	5	2169	FABP2	fatty acid binding protein 2
5	5	5	5	5	5	5	5	5	5	5	5	5	5	5	5	5	5	5	5	5	5	5	5	5	5	2170	FABP3	fatty acid binding protein 3
45.1	41.7	57.4	43.3	53.1	46.5	50.1	46.6	46.2	44	42.1	42.4	41	40.2	34.5	42.3	53.4	37.4	53.8	32.7	45.6	42.3	54.5	47.5	48.8	47.4	2171	FABP5	fatty acid binding protein 5
5	5	5	5	5	5	5	5	5	5	5	5	5	5	5	5	5	5	5	5	5	5	5	5	5	5	2172	FABP6	fatty acid binding protein 6
5	5	5	5	5	5	5	5	5	5	5	5	5	5	5	5	5	5	5	5	5	5	5	5	5	5	2173	FABP7	fatty acid binding protein 7
57	60.5	52.7	55.7	50.2	50.9	57.4	53.5	52.2	54.3	57.6	51.1	54	58.3	48	65.3	52.1	61.8	49.2	59	49.8	60.1	55.9	48.5	63	60.9	2175	FANCA	Fanconi anemia complementation group A
24.6	28.1	27.6	20.9	25.9	23.8	23.1	23.7	21.8	18.2	31.6	26.1	24.4	23.7	26.4	21.9	29.4	26.4	25.4	22.8	21.2	28.8	22.4	26.2	24.5	30.6	2176	FANCC	Fanconi anemia complementation group C
91.3	95.6	93	82.9	103.9	95.2	86.1	93.4	102.7	90.3	95.3	91.8	100.1	89	102.1	98	93.9	90.5	107.5	84.6	95.7	101.7	104.4	89.6	92.2	98.2	2177	FANCD2	Fanconi anemia complementation group D2
10.9	10.3	13.5	14	12.7	9.8	14.5	10.2	9.5	11.9	13.4	11.7	9.6	11.1	14.4	12.2	14.2	15.2	15.8	11.9	12.3	16	17.2	9.3	13.6	10.7	2178	FANCE	Fanconi anemia complementation group E
10.7	10.4	16.7	18.1	15.4	10.5	15.9	12.4	15.8	13.8	13.6	11.6	12.8	10.9	14.4	11.9	13.5	12.1	16.2	12.6	13	8.5	19	13.5	16.2	14.7	2180	ACSL1	acyl-CoA synthetase long-chain family member 1
119.4	129.8	143.1	143	150.7	142	126	179.1	157.7	150.2	127.7	145	130.1	202.4	175.4	160.3	151.5	163.7	173.6	155.7	169.3	148.4	168.9	150.2	156.3	148.8	2181	ACSL3	acyl-CoA synthetase long-chain family member 3
144.3	137.3	127.8	128.4	131.2	139.3	103.7	146.3	142.3	130.8	104	104.2	141.5	112.8	82	79.2	55.3	103.9	85.8	49.5	113.6	59.7	95	121	79	139.8	2182	ACSL4	acyl-CoA synthetase long-chain family member 4
6.9	8.3	7.5	7	8.3	6	7	7.8	6.6	6.9	8.3	9.4	8.1	8	10.8	9.2	8	8.3	6.6	7.1	6.8	9.6	8.1	7.9	8	6	2184	FAH	fumarylacetoacetate hydrolase
7.5	8.6	8.2	8.4	7.3	8.8	10.2	6.4	5	6	8.4	7.7	11.6	6.9	8.2	7.8	5	7.6	10.4	8.4	5	11.1	9.7	7.2	7.3	10	2185	PTK2B	protein tyrosine kinase 2 beta
194.2	166	219.3	195.1	178.5	165.5	162.4	177.9	177.4	178.2	178.3	206.6	189	221.5	201.6	198	196	171.4	194.9	184.4	174.9	194.6	176.6	183.5	162.6	188.8	2186	BPTF	bromodomain PHD finger transcription factor
20.1	21.1	21.2	16.3	23.3	18.6	18.5	22.9	18.8	18.9	20.6	22.9	20.9	20.1	22.8	24.4	22.1	18	20.4	18	17.5	22.4	18.1	20.4	19.9	20.7	2187	FANCB	Fanconi anemia complementation group B
8.4	7.7	9.8	7.4	8.2	9.1	11	9.4	5.9	7.9	10.6	8.6	9	7.8	9.5	9.3	5.1	7.3	9.3	10	7.3	8.3	10.5	7.8	8.1	10.7	2188	FANCF	Fanconi anemia complementation group F
32.1	42.1	37.8	37.9	38.3	35.9	42.7	36.6	35.5	39.6	38.7	35	31.2	40.9	33.2	47.9	39.4	42.4	42.7	32.4	36.4	49.6	40.6	33.4	40.1	37.8	2189	FANCG	Fanconi anemia complementation group G
9	8	5	5	6.3	6.9	5.8	5.8	5.2	7	7.7	5.3	5	5	5	5.3	5	5.7	5	5	6.6	5	5	5.2	5.1	5	2191	FAP	fibroblast activation protein alpha
184.6	207.3	160.1	156.2	174.4	216.9	238.4	152.9	179.3	201.9	212.3	145.9	175.5	184.6	151.4	152.2	146.9	197.8	165.2	202.1	166.3	214.1	179.2	173.3	237.2	139.6	2192	FBLN1	fibulin 1
116.9	108.8	112.5	137.3	115.4	112.9	96.1	113.2	118.7	118	84.9	119	101.7	107	112.8	118.4	123.1	118.7	112	141	126.9	118.6	126.7	114.6	113.1	91.1	2193	FARSA	phenylalanyl-tRNA synthetase alpha subunit
750.2	772.5	797.2	1145.6	704.8	801.9	457.3	874.6	749.8	770.3	388.3	853.7	779.3	896	932.9	1008.5	699.2	389.5	752.1	710.9	989.3	693.1	847.5	762	1105.2	711.1	2194	FASN	fatty acid synthase
483	412.8	468.6	420.3	477.9	462.2	353	405.8	540.3	498.4	425.4	483.8	450.5	426.9	442.6	426.4	504	456.2	370.5	370.9	446.6	588.7	386.9	475.3	467.5	325.1	2195	FAT1	FAT atypical cadherin 1
5.4	5.2	6.1	5.1	5.2	6.4	11.2	9.1	5.7	5	8.6	10	5	5.3	8.3	7.4	5	5.7	5.3	5	5	5	5.1	5	5	12.5	2196	FAT2	FAT atypical cadherin 2
149.5	141.3	131.3	151.7	131.8	144.2	164.1	135.6	133	126.8	137	135	132.7	132.5	123.2	137	123.5	140.9	136.3	129.7	134.7	134.6	141.3	132.7	136.6	132.9	2197	FAU	FAU, ubiquitin like and ribosomal protein S30 fusion
5	5	5	5	5	5	5	5	5	5	5	5	5	5	5	5	5	5	5	5	5	5	5	5	5	5	2199	FBLN2	fibulin 2
216.4	333.7	296.7	249.1	223.6	377.1	390.4	273.6	324.2	319.8	359.6	316.1	298	286.2	243.1	330.2	293.5	153.2	233.7	308.1	50.2	305.3	235.2	336.2	353.6	252.2	2200	FBN1	fibrillin 1
202.7	192.6	164.8	157.5	187.6	243.3	217.7	153	205.8	211.1	209.8	196.6	208.1	185.5	204.3	176.5	189.6	81.4	200.2	183.2	100.3	214.7	207	244.9	236.7	166.1	2201	FBN2	fibrillin 2
57	57	49.8	45.9	53	67.2	45.3	41.1	59.2	58.3	67.3	36.3	66.2	54.1	39.9	40.8	45.9	29	65.1	38.4	51.3	61.5	61.4	59.2	69.8	34.1	2202	EFEMP1	EGF containing fibulin like extracellular matrix protein 1
5	5	5	5	5	5	5	5	5	5	5	5	5	5	5	5	5	5	5	5	5	5	5	5	5	5	2203	FBP1	fructose-bisphosphatase 1
15.3	13.9	16.5	16.8	14.2	12.7	28.4	20.5	12.3	14.1	20.4	20.8	13.6	14.8	18.2	15.1	11.6	11.2	12.8	12.9	15.1	15.6	13	14.8	11.1	28.2	2204	FCAR	Fc fragment of IgA receptor
5	5	5	5	5	5	5	5	5	5	5	5	5	5	5	5	5	5	5	5	5	5	5	5	5	5	2205	FCER1A	Fc fragment of IgE receptor Ia
5	5	5	5	5	5	5	5	5	5	5	5	5	5	5	5	5	5	5	5	5	5	5	5	5	5	2206	MS4A2	membrane spanning 4-domains A2
5	5	5	5	5	5	5	5	5	5	5	5	5	5	5	5	5	5	5	5	5	5	5	5	5	5	2207	FCER1G	Fc fragment of IgE receptor Ig
5	5	5	5	5	5	5	5	5	5	5	5	5	5	5	5	5	5	5	5	5	5	5	5	5	5	2208	FCER2	Fc fragment of IgE receptor II
5	5	5	5	5	5	5	5	5	5	5	5	5	5	5	5	5	5	5	5	5	5	5	5	5	5	2209	FCGR1A	Fc fragment of IgG receptor Ia
5	5	5	5	5	5	5	5	5	5	5	5	5	5	5	5	5	5	5	5	5	5	5	5	5	5	2210	FCGR1B	Fc fragment of IgG receptor Ib
5	5	5	5	5	5	5	5	5	5	5	5	5	5	5	5	5	5	5	5	5	5	5	5	5	5	2212	FCGR2A	Fc fragment of IgG receptor IIa
5	5	5	5	5	5	5	5	5	5	5	5	5	5	5	5	5	5	5	5	5	5	5	5	5	5	2213	FCGR2B	Fc fragment of IgG receptor IIb
5	5	5	5	5	5	5	5	5	5	5	5	5	5	5	5	5	5	5	5	5	5	5	5	5	5	2214	FCGR3A	Fc fragment of IgG receptor IIIa
5	5	5	5	5	5	5	5	5	5	5	5	5	5	5	5	5	5	5	5	5	5	5	5	5	5	2215	FCGR3B	Fc fragment of IgG receptor IIIb
5	5	5	5	5	5	5	5	5	5	5	5	5	5	5	5	5	5	5	5	5	5	5	5	5	5	2217	FCGRT	Fc fragment of IgG receptor and transporter
21.1	23.3	40.6	29.2	30.6	39.7	40.8	38.7	31.6	36	47	32.7	41.6	36.5	28.6	48.3	34.6	35.2	43.5	36.2	38.5	39.9	42.6	39.7	20.8	44.4	2218	FKTN	fukutin
10.7	10.1	13.6	13.1	11.7	8.9	20.6	15.7	11.3	7.2	15.5	14.5	7.8	8.9	16	13.3	8.1	6.8	8.3	10.5	13.3	9.7	10.3	8.3	6.8	19.9	2219	FCN1	ficolin 1
5	5	5	5	5	5	5	5	5	5	5	5	5	5	5	5	5	5	5	5	5	5	5	5	5	5	2220	FCN2	ficolin 2
78.3	79.6	75.1	110.8	85.7	82.4	75.2	97	59	82	73.5	77.4	83	105.5	122.3	88.1	66.6	94.7	71	94.1	125	74.8	77.5	79	121.8	71.4	2222	FDFT1	farnesyl-diphosphate farnesyltransferase 1
89.2	95.9	95.4	90.2	91.3	99.9	114.8	87.8	88.5	92.9	99.6	87.9	91.4	95.5	95.1	110.7	83.6	103.1	92.3	103.5	109.8	88.2	95.2	92.3	113.2	85.2	2224	FDPS	farnesyl diphosphate synthase
12.8	12.7	16.1	14.6	18.8	18.6	17.7	17	14.9	13.6	20.5	14.3	15.2	15	15.7	16.4	8.9	17.1	19.1	16.1	13.6	14.5	20.4	14.8	10.2	18.3	2230	FDX1	ferredoxin 1
9.1	6.2	7.6	6.1	7	7.6	10.7	7.4	5.7	7.2	7.8	8.3	6.1	8	7.5	8	5.9	8	7.9	10.4	5.6	7.8	6.8	5.3	8.7	6.1	2232	FDXR	ferredoxin reductase
21.5	36.7	43.1	38.5	41.1	35.7	42.3	36.7	39.3	41.7	40.1	36.8	31	22.5	48.4	34.3	37.3	39.3	44.7	42.3	35.3	48.9	39.2	32.7	38.1	35.4	2235	FECH	ferrochelatase
72.2	104.6	113.5	115.3	115.8	102.5	111.9	101.8	103.2	107.9	110.9	101.7	93.6	99.4	93.8	113.7	113.7	119.6	112.9	94.6	108.9	113.6	110.2	89	106.6	110.5	2237	FEN1	flap structure-specific endonuclease 1
5	5	5	5	5	5	5	5	5	5	5	5	5	5	5	5	5	5	5	5	5	5	5	5	5	5	2239	GPC4	glypican 4
70.6	100.3	80.9	56.2	79.9	78.7	68.7	83.1	69.7	64.4	81.4	79.3	90	77.9	77.4	79.6	94	86.6	75.5	85.8	77.2	78.2	72.8	81.7	67.4	99	2241	FER	FER tyrosine kinase
5	5	5	5	5	5	5	5	5	5	5	5	5	5	5	5	5	5	5	5	5	5	5	5	5	5	2242	FES	FES proto-oncogene, tyrosine kinase
5	5	5	5	5	5	5	5	5	5	5	5	5	5	5	5	5	5	5	5	5	5	5	5	5	5	2243	FGA	fibrinogen alpha chain
5	5	5.1	5	5	5	6.8	5	5	5	5	5.4	5	5.2	6.5	5	5	5	5	5.1	5	5	5	5	5	6.3	2244	FGB	fibrinogen beta chain
12.5	10.4	10	10.1	12.1	10.3	13.4	10.6	10.2	13.9	14	10.8	11.1	10.5	12.7	10.2	10.7	10.6	8.3	12	9.4	10.7	9.9	11.2	12.9	6.9	2245	FGD1	FYVE, RhoGEF and PH domain containing 1
5	5	5	5	5	5	5	5	5	5	5	5	5	5	5	5	5	5	5	5	5	5	5	5	5	5	2246	FGF1	fibroblast growth factor 1
124.8	121.9	78.1	124.5	56.2	93.2	49.6	129.1	119.3	112.5	51.9	67.6	141.7	100.5	93.2	116.3	46.1	117.1	62.5	146	146.3	90.5	50.5	155.8	116.2	109.7	2247	FGF2	fibroblast growth factor 2
5	5	5	5	5	5	5	5	5	5	5	5	5	5	5	5	5	5	5	5	5	5	5	5	5	5	2248	FGF3	fibroblast growth factor 3
5	5	5	5	5	5	5	5	5	5	5	5	5	5	5	5	5	5	5	5	5	5	5	5	5	5	2249	FGF4	fibroblast growth factor 4
40.2	33.1	47.9	61	52.8	34.7	87.7	69.4	53.1	35	86.3	66.4	40.6	43.5	84.1	58.9	38.6	43.7	58.9	42.2	39.6	39.7	40.9	50.1	29.1	90.6	2250	FGF5	fibroblast growth factor 5
5	5	5	5	5	5	5	5	5	5	5	5	5	5	5	5	5	5	5	5	5	5	5	5	5	5	2251	FGF6	fibroblast growth factor 6
5	5	5	5	5	5	5	5	5	5	5	5	5	5	5	5	5	5	5	5	5	5	5	5	5	5	2252	FGF7	fibroblast growth factor 7
5	5	5	5	5	5	5	5	5	5	5	5	5	5	5	5	5	5	5	5	5	5	5	5	5	5	2253	FGF8	fibroblast growth factor 8
5	5	5	5	5	5	5	5	5	5	5	5	5	5	5	5	5	5	5	5	5	5	5	5	5	5	2254	FGF9	fibroblast growth factor 9
5	5	5	5	5	5	5	5	5	5	5	5	5	5	5	5	5	5	5	5	5	5	5	5	5	5	2255	FGF10	fibroblast growth factor 10
5	5	5	5	5	5	5	5	5	5	5	5	5	5	5	5	5	5	5	5	5	5	5	5	5	5	2256	FGF11	fibroblast growth factor 11
5	5	5.6	5.1	5.1	6.9	8.3	5	5.6	6.6	7.7	6.7	5.9	6.4	7.2	5.4	6	6.3	7.4	5	6.5	8	5.2	5	7.2	5	2257	FGF12	fibroblast growth factor 12
5	5	5	5	5	5	5	5	5	5	5	5	5	5	5	5	5	5	5	5	5	5	5	5	5	5	2258	FGF13	fibroblast growth factor 13
5	5	5	5	5	5	5	5	5	5	5	5	5	5	5	5	5	5	5	5	5	5	5	5	5	5	2259	FGF14	fibroblast growth factor 14
24.9	21.8	22	19	19.8	19	14.4	20.5	20.9	23	11.9	16.9	18.7	13.5	14	12.8	23.6	11.5	16.7	12.8	20.6	16.8	17.5	26.1	22.8	14.7	2260	FGFR1	fibroblast growth factor receptor 1
5	5	5	5	5	5	5	5	5	5	5	5	5	5	5	5	5	5	5	5	5	5	5	5	5	5	2261	FGFR3	fibroblast growth factor receptor 3
18.9	18.5	19.9	18	15.4	16	26.9	16.9	17.3	17.7	20	18.2	19.2	21.1	22.3	16	19.6	17	12.5	14.3	20.3	20.2	17.2	16.8	17.1	17.5	2262	GPC5	glypican 5
5.9	5	6.1	5	5	5	15.3	7	5.6	5	6.2	7.2	5	5	5.7	6.2	5.1	5	5.4	6.1	5	5	5	5	5	9	2263	FGFR2	fibroblast growth factor receptor 2
5	9.1	6.9	9.8	7.6	6.1	5	8.5	6.9	7.6	5	7.1	10.1	8.5	10.3	7	6.8	6.1	8.2	5	8.5	5.9	8.3	7.4	9.1	7.7	2264	FGFR4	fibroblast growth factor receptor 4
5	5	5	5	5	5	5	5	5	5	5	5	5	5	5	5	5	5	5	5	5	5	5	5	5	5	2266	FGG	fibrinogen gamma chain
5	5	5	5	5	5	5	5	5	5	5	5	5	5	5	5	5	5	5	5	5	5	5	5	5	5	2267	FGL1	fibrinogen like 1
5	5	5	5	5	5	5	5	5	5	5	5	5	5	5	5	5	5	5	5	5	5	5	5	5	5	2268	FGR	FGR proto-oncogene, Src family tyrosine kinase
55.9	60.6	65.3	62.4	62.8	64.8	53.4	65.8	66.1	62.5	64.9	57.6	59.3	62.9	64.7	73.4	69.8	69.6	74.1	61.8	61	62.8	74.8	60.2	63.4	61.6	2271	FH	fumarate hydratase
5	5	5	5	5	5	8.6	5	5	5	5	6.6	5	5	6	5.5	5.2	5	7.1	5	5	5	5	5	5	6.5	2272	FHIT	fragile histidine triad
27.6	27.4	26.7	23.7	26.3	26.5	27.8	27.5	17.5	23.4	30.7	24.7	26.3	25.4	26.6	21	28	28	19	22.7	28.1	25	19.7	26.2	26	24	2273	FHL1	four and a half LIM domains 1
12.3	15.7	14	12.5	12.2	17.9	14.5	16.3	18	15.8	14.5	16.1	17.6	8.3	10.7	8.3	17.7	11.7	10.1	10	21	12.4	10.8	21.6	25.3	10.4	2274	FHL2	four and a half LIM domains 2
17.1	18.9	20	20.5	19.2	27.3	25.6	26.5	17.8	20.9	23.3	21	21.2	18.5	19.6	19.1	18.9	20.5	14.2	19.2	20.4	19.2	16.9	27.2	28.9	17	2275	FHL3	four and a half LIM domains 3
5	5	5	5	5	5	5	5	5	5	5	5	5	5	5	5	5	5	5	5	5	5	5	5	5	5	2277	VEGFD	vascular endothelial growth factor D
118	115.5	111.1	106.3	110.5	118.3	119.4	104.5	108.4	116.2	127.2	105.6	117.7	114.3	99.5	121.8	109.1	115.7	114.8	105.8	116.8	87.3	108.2	109.1	119.8	108.6	2280	FKBP1A	FK506 binding protein 1A
5	5	5	5	5	5	5	5	5	5	5	5	5	5	5	5	5	5	5	5	5	5	5	5	5	5	2281	FKBP1B	FK506 binding protein 1B
8.3	6.3	9.5	9.7	8.8	7.8	6.5	8.6	9.7	6.6	7.9	6.7	8.5	7.4	8.3	9.6	9.3	6.8	8.3	7.7	8.5	6.9	7.8	8.4	6.2	9.4	2282	FKBP1AP1	FK506 binding protein 1A pseudogene 1
17.1	18.2	12.9	16.2	12.6	16	25	14.4	15.7	14.1	16.9	17.1	12.7	17.2	13.7	18.8	15.5	11.8	16.3	13.8	13.9	10.9	18.4	15.2	16.6	15.4	2286	FKBP2	FK506 binding protein 2
17.9	15.3	20.1	23.6	17.4	16.9	31	18.5	21.5	17	20.2	18	13.1	18.7	21	24.1	19.2	18.3	18.8	19.7	16.6	18.1	21.3	14.7	18.6	19.3	2287	FKBP3	FK506 binding protein 3
317.6	331	351	393.2	330.8	362	285.6	358.9	343.3	336.5	283.2	335	327.4	363.2	336.8	346.8	386	385	404.1	226.3	405.1	325.6	433.6	338.9	347.5	336.1	2288	FKBP4	FK506 binding protein 4
44.7	37	49.1	33.7	47.2	36.8	43.4	42	35.7	36.3	42.6	40.2	31.8	49.7	38.7	40.5	42	41.8	51	40.2	32.2	39.3	44.4	40.6	46.9	36.5	2289	FKBP5	FK506 binding protein 5
5	5	5	5	5	5	5	5	5	5	5	5	5	5	5	5	5	5	5	5	5	5	5	5	5	5	2290	FOXG1	forkhead box G1
17.1	16.1	16.2	14.2	12.4	12.3	26.8	15.2	12	13.5	14.7	17.5	10.8	15.5	12.7	17.4	15.9	9.8	8.9	12.8	15.9	17.2	12.1	13.1	16.6	19.4	2294	FOXF1	forkhead box F1
16.8	11.2	11	14	15.1	16.5	19	10.2	13.9	13	17	12.9	12.6	10.8	9.7	6.7	11.9	13.5	7.9	13	8.4	7.9	9.1	14.2	14.2	9.6	2295	FOXF2	forkhead box F2
11.5	12.2	14.6	9.4	14.7	13.8	16	11.1	10.5	15	12.7	11.6	9.6	8.9	11.6	7.2	11.4	7.5	12.4	7.8	8.9	6.8	9.4	12.5	8.4	11.2	2296	FOXC1	forkhead box C1
5	5	5	5	5	5	5	5	5	5	5	5	5	5	5	5	5	5	5	5	5	5	5	5	5	5	2297	FOXD1	forkhead box D1
5	5	5	5	5	5	5	5	5	5	5	5	5	5	5	5	5	5	5	5	5	5	5	5	5	5	2298	FOXD4	forkhead box D4
5	5	5	5	5	5	5	5	5	5	5	5	5	5	5	5	5	5	5	5	5	5	5	5	5	5	2299	FOXI1	forkhead box I1
26.8	28.5	20.8	24.8	21.2	25	21.8	22.8	19.7	25.3	18.9	20.6	22	17.3	15.4	21.3	20.9	12.3	12.8	18.1	17.1	16.8	16.8	28.5	18.9	22.3	2300	FOXL1	forkhead box L1
5	5	5	5	5	5	5	5	5	5	5	5	5	5	5	5	5	5	5	5	5	5	5	5	5	5	2301	FOXE3	forkhead box E3
5	5	5	5	5	5	5	5	5	5	5	5	5	5	5	5	5	5	5	5	5	5	5	5	5	5	2302	FOXJ1	forkhead box J1
12.1	14.9	11	11.9	11.5	18.5	13.6	14	13.4	16.9	13.3	12.5	12	12.3	8.3	9.8	14.9	5.4	8.2	6.6	11.8	9.6	12.1	15	10.5	10.1	2303	FOXC2	forkhead box C2
5.9	8.1	7.2	8.6	8.8	11	13.4	10.3	7	6.8	14.6	7	9.6	5	5.9	11.1	5	10.6	8.3	7.1	5.3	7.9	11.2	9.4	9.2	10.3	2304	FOXE1	forkhead box E1
152.3	173.3	177.7	178.4	171.6	167.9	121.2	160.5	157.6	161.3	144	139.6	159.1	175.6	163.6	129.4	167	192.4	166.8	119.4	175.2	161.7	179.4	158.2	189.3	166.3	2305	FOXM1	forkhead box M1
5	5	5	5	5	5	5.8	5	5	5	5	5	5	5	5	5	5	5	5	5	5	5	5.3	5	5	5.6	2306	FOXD2	forkhead box D2
5	5	5	5	5	5	5	5	5	5	5	5	5	5	5	5	5	5	5	5	5	5	5	5	5	5	2307	FOXS1	forkhead box S1
30.8	19.1	15.4	16.4	18.1	22.4	15	18.9	17.3	19.6	15.1	17.2	18.3	16	17.8	13.2	26.1	16.8	17.6	13.7	20.8	20.6	15.6	14.2	13.9	17.6	2308	FOXO1	forkhead box O1
30.9	34.5	21.1	26.4	31.8	37.3	39	29.7	35.8	34.1	41.4	32	36.2	31.7	35.7	26	30.5	30.9	31.8	27.3	36	37.7	30.8	32	33.6	34.2	2309	FOXO3	forkhead box O3
10.7	12.9	9.8	10.6	13.5	13.5	16.9	12.9	12	12.3	14.7	12.3	10.5	10.1	12.2	8.5	11.5	10.5	12.3	11.9	12.8	13.1	10.8	13.1	13.5	14	2310	FOXO3B	forkhead box O3B pseudogene
5	5	6.8	5.5	5.3	5	10.2	7.7	6.5	5	6.7	7	5	5.7	7.9	5.6	5	5.7	5.4	6.2	5	5.6	5	5	5	9.6	2312	FLG	filaggrin
5	5	5	5	5	5	5	5	5	5	5	5	5	5	5	5	5	5	5	5	5	5	5	5	5	5	2313	FLI1	Fli-1 proto-oncogene, ETS transcription factor
152.9	166.7	153.5	174.4	153.4	185.2	158.1	148.4	150	159.7	158.1	169.4	164.3	155.6	155.9	167.7	139.7	186.1	158.6	174.2	164.8	162.6	187.1	168.1	206	156	2314	FLII	FLII, actin remodeling protein
6.7	5.9	8.7	10.4	5.2	8.5	15.7	10.8	6.5	6.5	8.2	10.6	7.6	6.8	9.8	11.1	7.1	6.3	5.7	6.1	6.8	6	6.3	7	6.6	12.1	2315	MLANA	melan-A
2930.4	3885	3225.6	3108.2	3245.4	4282	3940.3	3452.8	3343.2	3612	3958.3	3409.9	3458.3	3454.7	2922	3371.5	2941	3413.4	2619.5	3436.1	3487.2	3253.2	2960.2	4128.9	4971.2	3051.5	2316	FLNA	filamin A
398.8	705.4	587.2	615.2	566.1	788	513.7	561.3	579.6	548.2	539.7	461.1	675.1	476.2	436.4	528.3	449.1	594.5	477.2	554.1	373	533.6	532.5	792.7	502.2	464.3	2317	FLNB	filamin B
19.4	15.2	17	16.1	21	26.4	24.5	8.4	16.5	21.2	21.2	20.4	20.4	18.3	16.5	18.4	15.3	27.1	18.9	19.8	24.3	9.2	24.5	23.8	26.5	12.8	2318	FLNC	filamin C
76.9	75.3	69.3	64.8	69.1	76.7	75.1	64	36.4	73.6	66.6	61.4	76.3	43	68.7	77.6	57.5	74.7	76.9	30	76.4	78.7	84	61.9	82	70.8	2319	FLOT2	flotillin 2
6.9	5.4	6.1	5.6	5	5.6	13.3	7.8	5.7	6.1	7.7	9.4	7.7	5.6	7.9	6.8	5	5.8	5.3	5.1	5.5	5.8	5	5.1	5	9.3	2321	FLT1	fms related tyrosine kinase 1
5	5	5	5	5	5	5	5	5	5	5	5	5	5	5	5	5	5	5	5	5	5	5	5	5	5	2322	FLT3	fms related tyrosine kinase 3
5	5	5	5	5	5	5	5	5	5	5	5	5	5	5	5	5	5	5	5	5	5	5	5	5	5	2323	FLT3LG	fms related tyrosine kinase 3 ligand
5	5	5	5	5	5	5	5	5	5	5	5	5	5	5	5	5	5	5	5	5	5	5	5	5	6.5	2324	FLT4	fms related tyrosine kinase 4
5	5	5	5	5	5	5	5	5	5	5	5	5	5	5	5	5	5	5	5	5	5	5	5	5	5	2326	FMO1	flavin containing monooxygenase 1
5	5	5	5	5	5	5	5	5	5	5	5	5	5	5	5	5	5	5	5	5	5	5	5	5	5	2327	FMO2	flavin containing monooxygenase 2
5	5	5	5	5	5	5	5	5	5	5	5	5	5	5	5	5	5	5	5	5	5	5	5	5	5	2328	FMO3	flavin containing monooxygenase 3
5	5	5	5	5	5	5	5	5	5	5	5	5	5	5	5	5	5	5	5	5	5	5	5	5	5	2329	FMO4	flavin containing monooxygenase 4
5	5	5	5	5	5	5	5	5	5	5	5	5	5	5	5	5	5	5	5	5	5	5	5	5	5	2330	FMO5	flavin containing monooxygenase 5
5	5	5	5	5	5	5	5	5	5	5	5	5	5	5	5	5	5	5	5	5	5	5	5	5	5	2331	FMOD	fibromodulin
22.2	26.8	31	28.8	22.5	27.6	75.4	29.6	26.9	24.7	33.1	19	18.2	27.2	27.3	34.9	23.5	27.6	28.9	28.4	29.3	27.8	25.1	24.1	24.6	28.9	2332	FMR1	fragile X mental retardation 1
5	5	5	5	5	5	5	5	5	5	5	5	5	5	5	5	5	5	5	5	5	5	5	5	5	5	2334	AFF2	AF4/FMR2 family member 2
129.3	160.5	119.9	97.2	113.4	177.9	145.5	160.1	125.2	148.8	137.8	146.8	119.2	166.4	97.1	136	94.4	109.7	22.1	125.2	105.7	117.5	34.4	163.6	178.7	114.1	2335	FN1	fibronectin 1
25.4	27.6	25.9	37.1	29.3	27.7	21.5	27.7	26.3	26.5	26	30.4	32.9	26.3	34.3	27	32.8	32.5	31	31.6	20.5	28.7	32.1	26.2	29.8	29.5	2339	FNTA	farnesyltransferase, CAAX box, alpha
5	5	5	5	5	5	5	5	5	5	5	5	5	5	5	5	5	5	5	5.4	5	5	5	5	5	5	2342	FNTB	farnesyltransferase, CAAX box, beta
5	5	5	5	5	5	5	5	5	5	5	5	5	5	5	5	5	5	5	5	5	5	5	5	5	5	2346	FOLH1	folate hydrolase 1
282.2	258.4	188.8	179.9	223.2	211.9	179.1	138.5	249.3	220.6	208.5	183.6	192.6	204.8	161.2	121.5	153.7	228.1	185	173.5	173	233.7	204	197.9	200.1	154.1	2348	FOLR1	folate receptor 1
5	5	5	5	5	5	5	5	5	5	5	5	5	5	5	5	5	5	5	5	5	5	5	5	5	5	2350	FOLR2	folate receptor beta
5	5	5	5	5	5	5	5	5	5	5	5	5	5	5	5	5	5	5	5	5	5	5	5	5	5	2352	FOLR3	folate receptor 3
17.9	11.1	6.2	9.2	15.4	10.6	7.8	8.9	12.4	9.8	7.3	9.7	10.3	5.5	8.5	10.4	14	6.6	9.7	6.8	9.3	6.9	8.4	12.6	8.4	21.8	2353	FOS	Fos proto-oncogene, AP-1 transcription factor subunit
29.5	12.8	8.2	8.6	17.5	15.2	8.3	13.2	13.9	16	7.8	12	11.3	9.2	7.2	11.8	15.4	7.7	8.5	9.1	13.5	6	8.8	18.6	9.5	23.9	2354	FOSB	FosB proto-oncogene, AP-1 transcription factor subunit
107.5	95.4	74.1	76.5	99	108	92.7	82.7	75.6	85.8	89.2	77.3	109.9	91	77.3	87.1	88.9	96.7	86.9	75	85.8	120.8	107.2	95	110.3	82.9	2355	FOSL2	FOS like 2, AP-1 transcription factor subunit
56.5	69.7	53.9	57.4	54.3	60.1	55.4	49.9	52.7	59.7	46.2	58.7	55.7	40.4	54.7	36.7	54.6	59	59.3	59.8	55.8	57.9	66.4	63.3	70.2	56.5	2356	FPGS	folylpolyglutamate synthase
5	5	5	5	5	5	5	5	5	5	5	5	5	5	5	5	5	5	5	5	5	5	5	5	5	5	2357	FPR1	formyl peptide receptor 1
5	5	5	5	5	5	5	5	5	5	5	5	5	5	5	5	5	5	5	5	5	5	5	5	5	5	2358	FPR2	formyl peptide receptor 2
5	5	5	5	5	5	5	5	5	5	5	5	5	5	5	5	5	5	5	5	5	5	5	5	5	5	2359	FPR3	formyl peptide receptor 3
33.5	29.1	30.6	30.8	27.6	30.3	41.8	35.1	32.2	27.5	34	35.4	34.7	29.2	38	26.7	33.7	29.1	29.6	31.2	31.1	28	29.8	32	29	44.9	2395	FXN	frataxin
5	5	5	5	5	5	5	5	5	5	5	5	5	5	5	5	5	5	5	5	5	5	5	5	5	5	2444	FRK	fyn related Src family tyrosine kinase
202.3	195.3	202.6	205.9	196	210.8	136.5	161.6	197	195.3	142.6	218	218.3	220.4	200.3	221.1	193.6	220.1	219.4	217	215.8	168	222.5	203.2	217.7	174.3	2475	MTOR	mechanistic target of rapamycin
19.2	18.8	18.6	14.8	17.8	17.9	15.9	19.3	21.8	16.5	15.3	15.5	15.3	16	16.5	19.2	15.8	15.1	19.5	17.1	15.8	15.2	21.5	14.9	15.4	20	2483	FRG1	FSHD region gene 1
5	5	5	5	5	5	5	5	5	5	5	5	5	5	5	5	5	5	5	5	5	5	5	5	5	5	2487	FRZB	frizzled-related protein
5	5	5	5	5	5	5	5	5	5	5	5	5	5	5	5	5	5	5	5	5	5	5	5	5	5	2488	FSHB	follicle stimulating hormone beta subunit
23.5	28.7	34.6	21.3	27.5	29.1	33.1	25.9	30.2	28.4	30.9	29.7	35.5	35.4	30.6	31.8	30.2	27.3	36.9	23.3	33.2	30.5	27.1	25.3	29.3	30.7	2491	CENPI	centromere protein I
5	5	5	5	5	5	5	5	5	5	5	5	5	5	5	5	5	5	5	5	5	5	5	5	5	5	2492	FSHR	follicle stimulating hormone receptor
5	5	5	5	5	5	5	5	5	5	5	5	5	5	5	5	5	5	5	5	5	5	5	5	5	5	2494	NR5A2	nuclear receptor subfamily 5 group A member 2
5588.7	5497.7	4871.1	4203.1	4920.2	4793.9	4589.4	3714	5118.3	4982	4488.9	4567.8	4105.4	4573	4367	4199	4641.6	4646.1	3543.8	4249.2	5023.2	4510.8	4377.1	4623.7	4676.3	4018.2	2495	FTH1	ferritin heavy chain 1
449.3	343.6	406.1	413.1	417.3	335.5	275.4	263.3	425.3	401.7	282.4	337.5	364.4	411.3	340.6	308.9	303.8	336.1	347.9	260.3	234.3	306.5	292.2	321.4	261.5	312.1	2498	FTH1P3	ferritin heavy chain 1 pseudogene 3
1704.6	1597.1	1621.2	1957	1759.3	1785.4	1530.9	1613.1	1943.1	1968.1	1692.2	1818.8	1681.6	1825.6	1644.8	1403.8	1847.6	333.7	1493.3	1922	1822.3	1728.9	1695.8	1743.6	1977.5	1444.1	2512	FTL	ferritin light chain
5	5	5	5	5	5	5	5	5	5	5	5	5	5	5	5	5	5	5	5	5	5	5	5	5	5	2515	ADAM2	ADAM metallopeptidase domain 2
5	5	5	5	5	5	5	5	5	5	5	5	5	5	5	5	5	5	5	5	5	5	5	5	5	5	2516	NR5A1	nuclear receptor subfamily 5 group A member 1
5.9	5	5	5	5.6	5	5.1	5	5	5	5.3	5.4	8	7.4	5.9	5	5.5	5	6.7	6.1	5.7	6.5	6.5	5	5.1	5	2517	FUCA1	fucosidase, alpha-L- 1, tissue
87.2	78.5	81.2	71.6	77.7	76.7	79.7	73.6	86.2	79.6	77.8	80.8	83.8	80.1	78.5	84.6	84.2	83.4	93.7	65.7	86.7	71.3	94	87.7	47.1	91.1	2519	FUCA2	fucosidase, alpha-L- 2, plasma
5	5	5	5	5	5	5	5	5	5	5	5	5	5	5	5	5	5	5	5	5	5	5	5	5	5	2520	GAST	gastrin
108.7	108.9	109.6	124.4	107.2	107.2	163.9	137.6	102.3	89.6	107	103.4	91	111.5	113.8	103.5	103.2	107.9	95	106.6	106.4	91.3	99	103.8	92.2	123.4	2521	FUS	FUS RNA binding protein
9	8.4	11.7	9.1	7.6	7.1	15.5	10.8	9.4	5.5	10.2	12.7	9.3	7.3	14.7	9.8	8.4	7.3	7.5	8.4	8.4	9.7	7.4	8.7	5.6	14.2	2523	FUT1	fucosyltransferase 1 (H blood group)
8.5	8.6	8.7	9.3	9.6	8.4	17.4	12.5	8.1	6.6	11.2	11.9	8.8	8.3	8.2	11.2	5.8	8.6	8.6	9.5	8.6	7.9	8.2	8.7	7.1	15.4	2524	FUT2	fucosyltransferase 2
5	5	5	5	5	5	5	5	5	5	5	5	5	5	5	5	5	5	5	5	5	5	5	5	5	5	2525	FUT3	fucosyltransferase 3 (Lewis blood group)
25.7	15.1	21.2	27.8	22.9	21.4	21.2	23.4	22.2	21.5	22.3	18.9	29.7	14.9	26.7	21.5	17.4	22.2	24.1	21.9	28.1	17.8	17.8	26.6	15.1	37.8	2526	FUT4	fucosyltransferase 4
5	5	5	5	5	5	5	5	5	5	5	5	5	5	5	5	5	5	5	5	5	5	5	5	5	5	2527	FUT5	fucosyltransferase 5
5.9	5	6.5	6.5	5	5.3	12.4	7.5	6.9	5	7.1	8.3	5	6.1	8.2	6.6	5	5	5	5.9	5.7	5.4	5.9	5.6	5.2	10.1	2528	FUT6	fucosyltransferase 6
5	5	5	5	5	5	5	5	5	5	5	5	5	5	5	5	5	5	5	5	5	5	5	5	5	5	2529	FUT7	fucosyltransferase 7
8.9	10.1	14.2	8.6	11.8	10.3	14.4	9.9	9.7	10.5	13.5	9.7	10.4	10.4	11.5	10.3	13.8	7.7	11.4	6.3	9.5	8.8	9.6	10.7	10	10.4	2530	FUT8	fucosyltransferase 8
67.3	79.5	58.4	56.4	83.4	63.2	47.8	63.1	67.9	75.4	43.6	64.4	77.9	67.5	76.6	69.2	59.3	54.4	47.2	57.4	60.4	79.9	47.9	74.9	64.6	70.1	2531	KDSR	3-ketodihydrosphingosine reductase
5	5	5	5	5	5	5	5	5	5	5	5	5	5	5	5	5	5	5	5	5	5	5	5	5	5	2532	ACKR1	atypical chemokine receptor 1 (Duffy blood group)
5	5	5	5	5	5	5.4	7.2	5	5	6.5	5	5	5	5	5	5	5	5	5	5	5	5	5	5	7.2	2533	FYB	FYN binding protein
5.9	5	5	5	5.9	5	5	5	5	5	5	5	5	5	5	5	5	5	5	5	5	5	5	5	5	5	2534	FYN	FYN proto-oncogene, Src family tyrosine kinase
19	16.8	15.3	17.4	14.3	23.1	29.3	22.4	15.8	20.7	26.3	25.5	16.2	20.6	20.2	21.3	14.2	17.9	17	28.3	24	18.9	14.9	21.1	22.2	19.7	2535	FZD2	frizzled class receptor 2
6.5	5	5	5	5	5.2	7.2	5	5	5	5	5	5	5	5	5	5	5	5	5	5	6	5	5	5.9	5	2537	IFI6	interferon alpha inducible protein 6
5	5	5	5	5	5	5.9	5	5	5	5	5	5	5	6.2	5	5	5	5	5	5	5	5	5	5	5	2538	G6PC	glucose-6-phosphatase catalytic subunit
167.8	174.9	180.5	44.6	174.8	193.9	131.4	201	187.4	212.8	163.8	219.3	203	234	221.4	235.2	179.4	196	164	229.5	196.6	190.5	190.6	187	227	156.8	2539	G6PD	glucose-6-phosphate dehydrogenase
15.5	11.4	15.7	12.2	15.9	16.8	13.5	16	14.5	12.8	13.5	12.9	13	15.2	16.2	16.4	15.8	16.9	17.2	15	15.3	12.1	18.4	11.7	18.1	11.5	2542	SLC37A4	solute carrier family 37 member 4
5	5	5	5	5	5	5	5	5	5	5	5	5	5	5	5	5	5	5	5	5	5	5	5	5	5	2543	GAGE1	G antigen 1
386.2	423.1	416.2	450.2	433.5	413.5	372.6	437.7	421.2	428.9	428.3	418.5	385.9	401.9	415.3	429.3	399.6	382.5	436.7	274.6	434.1	430.5	436.6	414.2	437.5	343.7	2547	XRCC6	X-ray repair cross complementing 6
27.3	23.5	24.3	15.7	19.1	23.9	31.9	20.5	16.7	26.2	28.2	24.8	24.1	17.9	20	28	19.5	26.4	22.5	28.8	20.4	25.6	23.3	19	26	18.9	2548	GAA	glucosidase alpha, acid
8.9	10.1	8.7	6.6	10.5	10.1	13.7	13.2	8.6	8.6	16.3	11.4	7.5	8	10.4	8.3	13.4	12.3	9.3	11.7	9	7.1	8.2	9.3	11.2	11.9	2549	GAB1	GRB2 associated binding protein 1
7.5	7.3	8.6	5	5.2	7.9	8.9	6	5	5	7.1	6.4	5.8	6.7	8	7.9	6.9	7.8	5	7.6	5	5.9	5.7	5.3	7.8	7.3	2550	GABBR1	gamma-aminobutyric acid type B receptor subunit 1
35.7	26.9	28.2	26.3	40.9	30.6	30.3	27.8	25.1	34	31.6	36	32	30.5	37.4	30.3	34.7	29.2	26.9	32.3	25.2	34	21.5	29.8	27.8	18.3	2551	GABPA	GA binding protein transcription factor alpha subunit
19.3	24.7	24.9	20.9	21.1	22	17.5	23.4	23.1	22.1	19.8	18.9	17.4	19.2	21.1	15.9	22.6	20.5	20.9	21.9	17.4	20.4	19.5	20.7	20.4	44.8	2553	GABPB1	GA binding protein transcription factor beta subunit 1
5	5	5	5	5	5	5	5	5	5	5	5	5	5	5	5	5	5	5	5	5	5	5	5	5	5	2554	GABRA1	gamma-aminobutyric acid type A receptor alpha1 subunit
5	5	5	5	5	5	5	5	5	5	5	5	5	5	5	5	5	5	5	5	5	5	5	5	5	5	2555	GABRA2	gamma-aminobutyric acid type A receptor alpha2 subunit
5	5	5	5	5	5	5	5	5	5	5	5	5.4	5	5	5	5	5	5	5	5	5	5	5	5	5	2556	GABRA3	gamma-aminobutyric acid type A receptor alpha3 subunit
5	5	5	5	5	5	5	5	5	5	5	5	5	5	5	5	5	5	5	5	5	5	5	5	5	5	2557	GABRA4	gamma-aminobutyric acid type A receptor alpha4 subunit
5	5	5	5	5	5	5	5	5	5	5	5	5	5	5	5	5	5	5	5	5	5	5	5	5	5	2558	GABRA5	gamma-aminobutyric acid type A receptor alpha5 subunit
5	5	5	5	5	5	5	5	5	5	5	5	5	5	5	5	5	5	5	5	5	5	5	5	5	5	2559	GABRA6	gamma-aminobutyric acid type A receptor alpha6 subunit
5	5	5	5	5	5	5	5	5	5	5	5	5	5	5	5	5	5	5	5	5	5	5	5	5	5	2560	GABRB1	gamma-aminobutyric acid type A receptor beta1 subunit
5	5	5	5	5	5	5	5	5	5	5	5	5	5	5	5	5	5	5	5	5	5	5	5	5	5	2561	GABRB2	gamma-aminobutyric acid type A receptor beta2 subunit
5	5	5	5	5	5	5	5	5	5	5	5	5	5	5	5	5	5	5	5	5	5	5	5	5	5	2562	GABRB3	gamma-aminobutyric acid type A receptor beta3 subunit
5	5	5	5	5	5	5	5	5	5	5	5	5	5	5	5	5	5	5	5	5	5	5	5	5	5	2563	GABRD	gamma-aminobutyric acid type A receptor delta subunit
112	101.9	97.6	87.5	77.5	102.6	83.3	86.3	80.7	111	91.9	110.3	81.4	94.2	81	123.2	78.8	99.4	80.7	120.8	65	113.1	85.2	77.6	115.6	71.4	2564	GABRE	gamma-aminobutyric acid type A receptor epsilon subunit
5	5	5	5	5	5	5	5	5	5	5	5	5	5	5	5	5	5	5	5	5	5	5	5	5	5	2565	GABRG1	gamma-aminobutyric acid type A receptor gamma1 subunit
5	5	5	5	5	5	5	5	5	5	5	5	5	5	5	5	5	5	5	5	5	5	5	5	5	5	2566	GABRG2	gamma-aminobutyric acid type A receptor gamma2 subunit
5	5	5	5	5	5	5	5	5	5	5	5	5	5	5	5	5	5	5	5	5	5	5	5	5	5	2567	GABRG3	gamma-aminobutyric acid type A receptor gamma3 subunit
5	5	5	5	5	5	5	5	5	5	5	5	5	5	5	5	5	5	5	5	5	5	5	5	5	5	2568	GABRP	gamma-aminobutyric acid type A receptor pi subunit
5	5	5	5	5	5	5	5	5	5	5	5	5	5	5	5	5	5	5	5	5	5	5	5	5	5	2569	GABRR1	gamma-aminobutyric acid type A receptor rho1 subunit
5	5	5	5	5	5	5.8	5.2	5	5	5	5	5	5	6.3	5	5	5	5	5	5	5	5	5	5	6.1	2570	GABRR2	gamma-aminobutyric acid type A receptor rho2 subunit
5	5	5	5	5	5	5	5	5	5	5	5	5	5	5	5	5	5	5	5	5	5	5	5	5	5	2571	GAD1	glutamate decarboxylase 1
5	5	5	5	5	5	5	5	5	5	5	5	5	5	5	5	5	5	5	5	5	5	5	5	5	5	2572	GAD2	glutamate decarboxylase 2
5	5	5	5	5	5	5	5	5	5	5	5	5	5	5	5	5	5	5	5	5	5	5	5	5	5	2574	GAGE2C	G antigen 2C
5	5	5	5	5	5	5	5	5	5	5	5	5	5	5	5	5	5	5	5	5	5	5	5	5	5	2576	GAGE4	G antigen 4
5	5	5	5	5	5	5	5	5	5	5	5	5	5	5	5	5	5	5	5	5	5	5	5	5	5	2577	GAGE5	G antigen 5
5	5	5	5	5	5	5	5	5	5	5	5	5	5	5	5	5	5	5	5	5	5	5	5	5	5	2578	GAGE6	G antigen 6
5	5	5	5	5	5	5	5	5	5	5	5	5	5	5	5	5	5	5	5	5	5	5	5	5	5	2579	GAGE7	G antigen 7
58.9	53.5	56.1	34.9	56.7	58.8	52.5	55.6	54.5	60.8	51.5	51.9	54.5	63.6	39.7	58	51.6	60.9	56	68.5	54.3	58.6	68.4	47.8	63.8	58.1	2580	GAK	cyclin G associated kinase
5	5	5	5	5	5	5	5	5	5	5	5	5	5	5	5	5	5	5	5	5	5	5	5	5	5	2581	GALC	galactosylceramidase
25.2	18.2	25	26.6	26.9	27.2	29.1	25	22.5	26.3	24.2	26.2	28.7	27.2	21.1	24.6	30.5	20.3	23.9	27.7	25.5	32.3	25.7	27.4	19.3	29.5	2582	GALE	UDP-galactose-4-epimerase
11.7	14.5	20.4	12	13.2	14.1	10.1	9.9	12.2	16.6	12.7	16.1	12.7	20.1	10.9	17.9	17.7	15.5	16	14.5	12.5	15.7	15.8	13.5	14.5	9.7	2583	B4GALNT1	beta-1,4-N-acetyl-galactosaminyltransferase 1
9	7.1	11.5	8.4	9	12.1	15.1	11.4	8.2	10.1	14.6	12.7	11.2	9.5	9.3	12.7	10.6	8	10.3	9.4	9.6	9.8	12.4	7.4	11.8	8.3	2584	GALK1	galactokinase 1
12.8	13.8	14	13.4	11.9	10.9	15.5	13.6	11.7	11	15.8	16.2	17.2	10.4	12	14.1	15.3	13	17	14.1	14.3	13.5	16.2	9.9	11.3	15.5	2585	GALK2	galactokinase 2
5	5	5	5	5	5	5	5	5	5	5	5	5	5	5	5	5	5	5	5	5	5	5	5	5	5	2587	GALR1	galanin receptor 1
16.2	16	13.5	14.9	16.1	15.2	17.9	14.7	13.9	14	16.8	14.7	15.2	16	15.4	16.1	13.4	17.7	12.3	20	15.9	14.6	15.6	14.7	17.1	15.1	2588	GALNS	galactosamine (N-acetyl)-6-sulfatase
152.7	158.3	164.3	186.4	224.2	215.4	144	178	237	110.9	155.5	164.6	229.5	184.9	195.6	191.3	157.2	152.3	135.6	156.5	208.6	173.4	166.5	214.7	144.8	102.1	2589	GALNT1	polypeptide N-acetylgalactosaminyltransferase 1
359.8	236.5	475.9	447.4	456.6	571.6	452.4	310.8	482.2	539.2	449	353.8	501.8	455.1	424.9	541.3	410.4	539.1	400.9	321.8	468.3	519.8	496.5	161.1	573.9	150.3	2590	GALNT2	polypeptide N-acetylgalactosaminyltransferase 2
11.2	7.3	8.6	5.4	8.7	8.6	10.2	5	10.6	8.7	9.2	6.9	9	5	5	5	8.3	8.6	15.2	5	5	6.5	15.2	5.4	8.2	6.3	2591	GALNT3	polypeptide N-acetylgalactosaminyltransferase 3
7.1	5	5	6.1	5	7	8	5.5	5.5	6	7.9	6.8	5.4	7	7.4	5.4	5	5.6	7	6.7	6.3	7.4	7.3	5	7.9	5	2592	GALT	galactose-1-phosphate uridylyltransferase
6.5	6.6	5	5.6	6	7.5	8.2	7.9	5	6.3	6	6.9	6.8	7	6.6	5	6.2	6.2	6.7	7.7	7.3	8	7.5	5	6.4	5.2	2593	GAMT	guanidinoacetate N-methyltransferase
12	11	10.9	10.8	9.7	12.2	14.3	9.7	11.3	10.8	12.7	13	12.8	7.8	13.8	12.9	10.3	12.5	10.5	11	7	12.3	12.6	10	11.6	12.2	2595	GANC	glucosidase alpha, neutral C
5	5	5	5	5	5	5	5	5	5	5	5	5	5	5	5	5	5	5	5	5	5	5	5	5	5	2596	GAP43	growth associated protein 43
2210.2	2365.8	2224.4	2366.8	2046.7	2299.3	1892.6	2150.6	2038.6	2152.7	2038.1	2234.9	2063.3	2204.5	2012.4	2332.9	2035.9	2350.6	2066.6	2087.6	2114.8	2275.8	2121	2121.2	2559	1999.5	2597	GAPDH	glyceraldehyde-3-phosphate dehydrogenase
5	5	5	5	5	5	5	5	5	5	5	5	5	5	5	5	5	5	5	5	5	5	5	5	5	5	2615	LRRC32	leucine rich repeat containing 32
142.7	139.8	183.9	115.3	155.5	141.8	79.8	141.7	158.7	127.7	84.7	146.1	161.5	129.1	161.7	120.1	186.4	137.2	125.2	133.7	151.9	130	130.8	143.8	125.3	129.4	2617	GARS	glycyl-tRNA synthetase
109.6	112.6	119	133.1	125.3	129.2	123.5	123.3	106.1	112.1	120.5	120.6	120	104.7	120.8	132.4	133.8	127.7	122.4	127	125.3	129.2	125.6	103.2	115.6	92.9	2618	GART	phosphoribosylglycinamide formyltransferase, phosphoribosylglycinamide synthetase, phosphoribosylaminoimidazole synthetase
82.1	47.3	42.9	57.8	60.1	62.9	78.8	50.2	51.5	61.5	69.1	67.1	38.3	55.1	69.8	44.3	43.3	68.2	50.4	30.7	52.4	89.4	51.5	65.6	57.9	36.8	2619	GAS1	growth arrest specific 1
5	5	5	5	5	5	5	5	5	5	5	5	5	5	5	5	5	5	5	5	5	5	5	5	5	5	2620	GAS2	growth arrest specific 2
11.3	12.4	11	10.3	14.8	12	18.1	8.3	8.5	9.8	15.5	10.6	13.4	10.9	8.6	13.2	8.5	11.6	12	11.1	9	14.5	12.3	11.2	15.5	9.1	2621	GAS6	growth arrest specific 6
14.5	14.7	15.6	11.8	12.7	13.8	16.3	14.3	10.2	13.8	13.7	14.7	15.7	14.2	11.2	13.6	12.9	11.9	19	21.8	13.2	13.2	15.4	11	15.6	18.9	2622	GAS8	growth arrest specific 8
5	5	5	5	5	5	5	5	5	5	5	5	5	5	5	5	5	5	5	5	5	5	5	5	5	5	2623	GATA1	GATA binding protein 1
32.5	28.4	29	24.7	28	30.6	28.3	23.7	32	39.5	26.2	32.7	28.7	36.4	37.3	29.4	36.6	24.7	20.4	26.5	31.4	34.5	21.5	29.5	31	33.6	2624	GATA2	GATA binding protein 2
5	5	5	5	5	5	5	5	5	5	5	5	5	5	5	5	5	5	5	5	5	5	5	5	5	5	2625	GATA3	GATA binding protein 3
5	5	5	5	5	5	5	5	5	5	5	5	5	5	5	5	5	5	5	5	5	5	5	5	5	5	2626	GATA4	GATA binding protein 4
19.8	24.4	23.1	27.5	22.2	31.7	24.4	27.4	22.4	17	26.6	21.9	19.4	16.1	19.1	18	27.3	25.3	19.6	27.8	35.8	21.2	22.3	27.4	22.3	22.7	2627	GATA6	GATA binding protein 6
5	5	5	5	5	5	5	5	5	5	5	5	5	5	5	5	5	5	5	5	5	5	5	5	5	5	2628	GATM	glycine amidinotransferase
47.9	46.8	45.8	35.2	44.1	47.3	48.8	39.3	39.2	44.7	50.6	45.1	37.5	45.6	38.6	43.5	44.7	46.8	48	47.2	45.6	48.9	47.9	39.5	41.2	39.4	2629	GBA	glucosylceramidase beta
8.4	7.1	8.3	5	7.1	7.8	9.3	7.3	6.3	7.1	8.6	7.7	8.5	6.9	6	7.7	8.2	7.1	8.8	8.7	7.3	9.1	8.1	6.8	8.1	7.8	2630	GBAP1	glucosylceramidase beta pseudogene 1
27.8	30	37.2	24.7	30.1	22.9	23.2	27.5	28.1	27.4	33.5	23.5	27.2	27.4	22.8	36.8	32.8	24.8	29.1	31.8	23.3	25.5	28.8	27.5	24	27.6	2631	GBAS	glioblastoma amplified sequence
60.1	79.6	77.5	71.2	76.6	73.6	76.2	77.5	77.6	77.2	81.5	83.8	75.6	90.9	85.7	83.8	86.1	98.3	66.3	74.5	78.2	89.5	70.5	78.1	81.8	42.7	2632	GBE1	1,4-alpha-glucan branching enzyme 1
6	6.5	7.6	5	5	7.1	14.1	6	5	5	14.9	6.1	7.8	5	5	5	5	5.7	5.2	7.7	7.3	9.2	7.1	7.8	14.5	8.5	2633	GBP1	guanylate binding protein 1
8.6	7.9	10	5.1	6.5	6.6	11.9	5.4	9.3	8.7	10.2	9.9	7.8	13.5	9.2	6.1	6.5	8.7	6.9	5.1	6.5	12.3	7.6	5	13.2	5.3	2634	GBP2	guanylate binding protein 2
10.5	6.5	5.1	5	6.2	7.9	6.4	5	5	5.9	7.7	5	7.7	5	5	5	5.4	5.4	7.4	5.1	7.6	11.2	7	5	6.4	5	2635	GBP3	guanylate binding protein 3
5	5	5	5	5	5	5	5	5	5	5	5	5	5	5	5	5	5	5	5	5	5	5	5	5	5	2636	GBX1	gastrulation brain homeobox 1
5	5	5	5	5	5	5	5	5	5	5	5	5	5	5	5	5	5	5	5	5	5	5	5	5	5	2637	GBX2	gastrulation brain homeobox 2
5	5	5	5	5	5	5	5	5	5	5	5	5	5	5	5	5	5	5	5	5	5	5	5	5	5	2638	GC	GC, vitamin D binding protein
20.4	23	16.2	22.8	18.4	20.6	22.3	21.5	18.5	18.8	18	21.4	18.8	14.2	24.3	19.2	16.6	17.6	18	21.3	19.8	22.1	17.8	19.1	24.4	23.1	2639	GCDH	glutaryl-CoA dehydrogenase
5	5	5	5	5	5	5	5	5	5	5	5	5	5	5	5	5	5	5	5	5	5	5	5	5	5	2641	GCG	glucagon
5	5	5	5	5	5	5	5	5	5	5	5	5	5	5	5	5	5	5	5	5	5	5	5	5	5	2642	GCGR	glucagon receptor
5.7	5	5	5	5	5	5	5	5	5	5	5	6.8	5	5	5	5	5	6.3	5	5	5.1	5	5	5	5	2643	GCH1	GTP cyclohydrolase 1
5	5	5	5	5	5	5.1	5	5	5	5	5	5	5	5	5	5	5	5	5	5	5	5	5	5	5	2644	GCHFR	GTP cyclohydrolase I feedback regulator
5	5	5	5	5	5	5	5	5	5	5	5	5	5	5	5	5	5	5	5	5	5	5	5	5	5	2645	GCK	glucokinase
5	5	5	5	5	5	5	5	5	5	5	5	5	5	5	5	5	5	5	5	5	5	5	5	5	5	2646	GCKR	glucokinase regulator
13.5	13.5	12.3	10.8	12	14.8	12.6	11.7	10.5	11.4	11.3	11.1	10.8	12.3	12.2	15.3	11.2	13.6	13	12.3	11.1	14	12.3	8.5	14.7	11.2	2647	BLOC1S1	biogenesis of lysosomal organelles complex 1 subunit 1
63	61.1	47.2	62.5	57.4	62.7	59.2	65.4	51.1	56.4	54.6	60.2	59.1	59.3	62.2	56.3	62	59.9	72.7	60.4	66.1	57.3	74.5	55.4	70.5	60.3	2648	KAT2A	lysine acetyltransferase 2A
33.9	25.1	30	28.3	28.5	27.7	44.4	38.2	26.8	26	36.8	35.9	29.2	31.1	40	33.8	28.4	25.8	31.8	30.9	29	32.3	33.2	27.5	27.3	47.9	2649	NR6A1	nuclear receptor subfamily 6 group A member 1
9	6.1	5.4	6.2	5.3	6.6	8.8	7	5.3	6	10.6	10.2	7.9	5.4	5.3	7.3	7.2	5	7	5	5	6.5	8	5.8	5.2	5.4	2650	GCNT1	glucosaminyl (N-acetyl) transferase 1, core 2
23.3	18.9	28.2	24.1	20.9	25.1	29.2	20.1	19.9	25.2	25.8	17.4	13.9	27.2	25	20.9	19.6	13.3	16.7	19.5	30.8	16.1	19	25.6	13.8	23.7	2651	GCNT2	glucosaminyl (N-acetyl) transferase 2, I-branching enzyme (I blood group)
5	5	5	5	5	5	5	5	5	5	5	5	5	5	5	5	5	5	5	5	5	5	5	5	5	5	2652	OPN1MW	opsin 1 (cone pigments), medium-wave-sensitive
44.8	45.3	38.3	46.8	44.9	46.2	39.5	46.5	46.9	45.5	38	45	46.4	48.7	49.5	51.4	49.4	49.5	47.2	43.6	48.5	42.3	44.1	41.3	21.9	47.8	2653	GCSH	glycine cleavage system protein H
5	5	5	5	5	5	5	5	5	5	5	5	5	5	5	5	5	5	5	5	5	5	5	5	5	5	2657	GDF1	growth differentiation factor 1
5	5	5	5	5	5	5	5	5	5	5	5	5	5	5	5	5	5	5	5	5	5	5	5	5	5	2658	GDF2	growth differentiation factor 2
5	5	5	5	5	5	5	5	5	5	5	5	5	5	5	5	5	5	5	5	5	5	5	5	5	5	2660	MSTN	myostatin
5	5	5	5	5	5	5	5	5	5	5	5	5	5	5	5	5	5	5	5	5	5	5	5	5	5	2661	GDF9	growth differentiation factor 9
5	5	5	5	5	5	5	5	5	5	5	5	5	5	5	5	5	5	5	5	5	5	5	5	5	5	2662	GDF10	growth differentiation factor 10
24.6	42.2	44.4	27.6	28.9	32	48.1	34.4	26.6	29.6	30.5	34.1	27.1	42.9	34.3	42.9	38.9	26.9	31.3	41.1	36.3	35.7	31.7	32.8	41	36.4	2664	GDI1	GDP dissociation inhibitor 1
175	179.1	206.2	181.9	201.7	178.4	145.2	182.8	180.4	193	178.8	191.2	173.7	173.7	166.7	170.8	206.6	136.3	156.8	184.6	168.4	182.8	171.5	177	171.7	148.1	2665	GDI2	GDP dissociation inhibitor 2
5	5	5	5	5	5	5	5	5	5	5	5	5	5	5	5	5	5	5	5	5	5	5	5	5	5.1	2668	GDNF	glial cell derived neurotrophic factor
8.2	8.8	5.4	5	5.2	6.1	5	6.9	7.1	6.9	5	5	5	7	5	5	6.2	5	5	5	5.6	5	5	7.9	5	5	2669	GEM	GTP binding protein overexpressed in skeletal muscle
5	5	5	5	5	5	5	5	5	5	5	5	5	5	5	5	5	5	5	5	5	5	5	5	5	5	2670	GFAP	glial fibrillary acidic protein
16.9	16.2	16	16.2	14.4	20	16.4	16.3	14.1	17.1	16	18	12.6	16	14.6	17.4	18.6	18.1	14.4	17.3	16	16	13.4	16.9	14.6	14.4	2671	GFER	growth factor, augmenter of liver regeneration
5	5	5	5	5	5	5	5	5	5	5	5	5	5	5	5	5	5	5	5	5	5	5	5	5	5	2672	GFI1	growth factor independent 1 transcriptional repressor
88.5	92.8	89.7	139.7	69.1	72.7	59	56.4	101.3	77.8	62.6	64.6	79.9	104.6	115.4	85.3	59	110.3	68.5	112.3	86.4	100.3	76.4	109.4	107.8	51.7	2673	GFPT1	glutamine--fructose-6-phosphate transaminase 1
5	5	5	5	5	5	5	5	5	5	5	5	5	5	5	5	5	5	5	5	5	5	5	5	5	5	2674	GFRA1	GDNF family receptor alpha 1
5	5	5	5	5	5	5	5	5	5	5	5	5	5	5	5	5	5	5	5	5	5	5	5	5	5	2675	GFRA2	GDNF family receptor alpha 2
5	5	5	5	5	5	5	5	5	5	5	5	5	5	5	5	5	5	5	5	5	5	5	5	5	5	2676	GFRA3	GDNF family receptor alpha 3
67.7	71.1	71.1	65	63.8	71.2	72.9	63.9	65.1	71	68.2	66.2	66.9	60.5	68.3	73.6	68.3	69	61.2	63.4	63.5	66.1	57.7	72.6	72.5	65.9	2677	GGCX	gamma-glutamyl carboxylase
9.2	6.6	10.1	8.5	6.6	9.1	8.8	7.6	6.5	7.5	9.5	11.2	7.6	12.8	7.2	8.8	6.2	7.3	7.1	8.9	8.2	11.1	8.3	8.9	11.5	9.7	2678	GGT1	gamma-glutamyltransferase 1
5	5	5	5	5	5	5	5	5	5	5	5	5	5	5	5	5	5	5	5	5	5	5	5	5	5	2679	GGT3P	gamma-glutamyltransferase 3 pseudogene
5	5	5	5	5	5	5	5	5	5	5	5	5	5	5	5	5	5	5	5	5	5	5	5	5	5	2681	GGTA1P	glycoprotein, alpha-galactosyltransferase 1 pseudogene
483	561	399.2	330.6	495.6	594.6	378.2	429.5	450.3	515	414.6	452	479.3	122	454.3	498.3	444.1	460.2	434.5	246.2	312.6	512.7	473	402.1	564.4	441.1	2683	B4GALT1	beta-1,4-galactosyltransferase 1
5	5	5	5	5	5	5	5	5	5	5	5.3	5	5	5	5	5	5	5	5	5	5	5	5	5	5	2686	GGT7	gamma-glutamyltransferase 7
5	5	5	5	5	5	5	5	5	5	5	5	5	5	5	5	5	5	5	5	5	5	5	5	5	5	2687	GGT5	gamma-glutamyltransferase 5
5	5	5	5	5	5	5	5	5	5	5	5	5	5	5	5	5	5	5	5	5	5	5	5	5	5	2688	GH1	growth hormone 1
5	5	5	5	5	5	5	5	5	5	5	5	5	5	5	5	5	5	5	5	5	5	5	5	5	5	2689	GH2	growth hormone 2
7.1	5.4	7.7	8	6.9	5	14.4	10.2	7.1	5.1	8.1	8.5	7.3	5.1	12.2	5.1	6.2	5.8	5	5.4	5.8	6.6	6.3	5	5	12	2690	GHR	growth hormone receptor
5	5	5	5	5	5	5	5	5	5	5	5	5	5	5	5	5	5	5	5	5	5	5	5	5	5	2691	GHRH	growth hormone releasing hormone
5	5	5	5	5	5	5	5	5	5	5	5	5	5	5	5	5	5	5	5	5	5	5	5	5	5	2692	GHRHR	growth hormone releasing hormone receptor
5	5	5	5	5	5	5	5	5	5	5	5	5	5	5	5	5	5	5	5	5	5	5	5	5	5	2693	GHSR	growth hormone secretagogue receptor
5	5	5	5	5	5	5	5	5	5	5	5	5	5	5	5	5	5	5	5	5	5	5	5	5	5	2694	GIF	gastric intrinsic factor
5	5	5	5	5	5	5	5	5	5	5	5	5	5	5	5	5	5	5	5	5	5	5	5	5	5	2695	GIP	gastric inhibitory polypeptide
5.3	5	5	5.2	5	5	7.7	5.7	5	5	6.1	5.3	5	5	5.8	5	5	5	5	5	5	5	5	5	5	6.3	2696	GIPR	gastric inhibitory polypeptide receptor
18.3	16.6	20.6	5	16.9	23	18.7	14.8	26.3	27	19.4	29.6	18.3	20.6	20.7	18.3	19.5	16.4	19.1	20.5	24.3	24.2	15.1	26.7	21.3	19.9	2697	GJA1	gap junction protein alpha 1
5	5	5	5	5	5	5	5	5	5	5	5	5	5	5	5	5	5	5	5	5	5	5	5	5	5	2700	GJA3	gap junction protein alpha 3
5	5	5	5	5	5	5	5	5	5	5	5	5	5	5	5	5	5	5	5	5	5	5	5	5	5	2701	GJA4	gap junction protein alpha 4
5	5	5	5	5	5	5	5	5	5	5	5	5	5	5	5	5	5	5	5	5	5	5	5	5	5	2702	GJA5	gap junction protein alpha 5
5	5	5	5	5	5	5	5	5	5	5	5	5	5	5	5	5	5	5	5	5	5	5	5	5	5	2703	GJA8	gap junction protein alpha 8
5	5	5	5	5	5	5	5	5	5	5	5	5	5	5	5	5	5	5	5	5	5	5	5	5	5	2705	GJB1	gap junction protein beta 1
5	5	5	5	5	5	5	5	5	5	5	5	5	5	5	5	5	5	5	5	5	5	5	5	5	5	2706	GJB2	gap junction protein beta 2
6.1	5.6	7.9	5.8	6.9	8.5	5	5	5.7	5.6	5.1	5	12.2	5.4	6.3	5	5	8.2	10.5	5	5.3	5	9.4	8.2	5	6.3	2707	GJB3	gap junction protein beta 3
5	5	5	5	5	5	5	5	5	5	5	5	5	5	5	5	5	5	5	5	5	5	5	5	5	5	2709	GJB5	gap junction protein beta 5
13.5	10.5	11.9	6.1	11.9	7.1	14.2	9.2	9.5	10.3	14.2	11.9	9.8	13	13.5	13.2	9.9	12.7	12.5	14	12	11.9	11.8	9.2	11.1	13.8	2710	GK	glycerol kinase
5	5	5	5	5	5	5	5	5	5	5	5	5	5	5	5	5	5	5	5	5	5	5	5	5	5	2712	GK2	glycerol kinase 2
5	5	5	5	5	5	5	5	5	5	5	5	5	5	5	5	5	5	5	5	5	5	5	5	5	5	2713	GK3P	glycerol kinase 3 pseudogene
38.3	44.5	42.8	48.2	44.2	49.2	37.3	46.1	50.1	49.8	43.5	44.1	42.6	46.7	50.9	41.5	43.1	43.7	46	45.8	48.1	47.8	46.2	44.4	46.8	37.8	2717	GLA	galactosidase alpha
5	5	5	5	5	5	5	5	5	5	5	5	5	5	5	5	5	5	5	5	5	5	5	5	5	5	2719	GPC3	glypican 3
43.3	21.7	32.7	27.8	39.2	39.1	37.7	35.2	37.7	37.7	36.3	40.4	37.4	36.5	32.7	31.3	28.3	36.6	39.4	37.3	37.2	37.7	41.5	38	38.6	31.5	2720	GLB1	galactosidase beta 1
57.3	80	57.3	59.8	85.1	58.4	47.7	71.4	97.1	84.2	50.1	81.2	84.4	92.8	91.9	78.5	101.1	66	81.2	77.6	76.3	94.6	90.2	72.5	67.7	67	2729	GCLC	glutamate-cysteine ligase catalytic subunit
93.7	147.2	152.6	136.5	202	126.5	136.9	147	196.6	92.4	154.9	123.9	176.9	146.6	188.8	111.7	225.4	154.7	152.6	158.8	88.8	154.7	141.3	137.2	77.7	153.3	2730	GCLM	glutamate-cysteine ligase modifier subunit
5	5	5	5	5	5	5	5	5	5	5	5	5	5	5	5	5	5	5	5	5	5	5	5	5	5	2731	GLDC	glycine decarboxylase
29.7	72.3	71	56	56.5	57.4	76.8	70.8	59.2	64.7	70	65.7	73.4	68.6	73.6	76.6	71.9	70.7	77.1	89.2	68.9	77	71.5	62.5	67.4	73.4	2733	GLE1	GLE1, RNA export mediator
168.7	159.7	117.7	149.6	159.9	167.9	170.2	163.4	168.5	175	181.3	181.3	179	173	161.3	162	165	157.8	152.4	156.6	151.9	179.8	160.6	164.7	165.7	164.8	2734	GLG1	golgi glycoprotein 1
5	5	5	5	5	5	5	5	5	5	5	5	5	5	5	5	5	5	5	5	5	5	5	5	5	5	2735	GLI1	GLI family zinc finger 1
14.8	20.7	31.3	18.4	25	33	26.6	24.3	23.2	27.9	34.5	20.3	18.5	26.2	20.2	15.2	20.3	25.1	20.8	24.4	24.7	24.4	21	23.2	29	16.8	2736	GLI2	GLI family zinc finger 2
20.2	14.5	21.3	12	18	16.7	20.5	16.9	15	20.3	24.9	20.4	20.2	15.1	18.5	16.2	19.8	17.4	15.6	18.4	18.1	22	13.6	16.2	23	17	2737	GLI3	GLI family zinc finger 3
5	5	5	5	5	5	5	5	5	5	5	5	5	5	5	5	5	5	5	5	5	5	5	5	5	5	2738	GLI4	GLI family zinc finger 4
76.6	86.7	86.9	93.1	100	83.7	80.1	91.7	100.4	97.9	99.1	81.8	86	85.8	60	93.5	52.8	108.2	99.1	87.2	107.4	93	90.9	87.3	99.3	49.9	2739	GLO1	glyoxalase I
5	5	5	5	5	5	5	5	5	5	5	5	5	5	5	5	5	5	5	5	5	5	5	5	5	5	2740	GLP1R	glucagon like peptide 1 receptor
5	5	5	5	5	5	5	5	5	5	5	5	5	5	5	5	5	5	5	5	5	5	5	5	5	5	2741	GLRA1	glycine receptor alpha 1
5	5	5	5	5	5	5	5	5	5	5	5	5	5	5	5	5	5	5	5	5	5	5	5	5	5	2742	GLRA2	glycine receptor alpha 2
5	5	5	5	5	5	5	5	5	5	5	5	5	5	5	5	5	5	5	5	5	5	5	5	5	5	2743	GLRB	glycine receptor beta
201.5	203.3	239.5	188.3	223.9	221.8	211.9	252.4	185.9	185.3	190.6	182.7	260.4	218.8	212.7	197	123.5	182.4	182.3	190.7	171.3	213.5	140.2	322.3	251.3	244.6	2744	GLS	glutaminase
9	10.1	8.7	9.8	8.5	9.1	7.8	6.8	6.8	9.4	9	8.9	7.7	10.4	9.8	7.7	9.1	8.2	9.2	6.6	5.9	9.8	7.3	6.3	7.8	6.8	2745	GLRX	glutaredoxin
116	124	125.9	118	100.1	116.7	94.8	100.9	112.2	118	84.8	115.1	120.2	93.7	129.1	122.4	108.9	114.5	109.8	110.3	106.6	97.7	107.3	125	116.5	111.9	2746	GLUD1	glutamate dehydrogenase 1
5.5	6.2	6.9	7.4	5.3	6.5	5	5.3	6.4	5.5	5	7.5	6.2	5.3	5.1	7.2	5	6.6	6.2	6.7	5	6.4	6.1	6.2	7.3	6.7	2747	GLUD2	glutamate dehydrogenase 2
5	5	5	5	5	5	5	5	5	5	5	5	5	5	5	5	5	5	5	5	5	5	5	5	5	5	2749	GLUD1P3	glutamate dehydrogenase 1 pseudogene 3
115.4	106.5	108.6	82	101.4	94.3	126.2	82.6	94.4	92.4	137.3	99.8	97.6	109.4	100.8	76.8	95.4	103.6	93.7	94.3	82.8	117.7	93.4	94.3	115.5	100.9	2752	GLUL	glutamate-ammonia ligase
36.2	40.5	35.1	33.3	35.5	38.1	57.7	40.3	43.8	43.9	53.5	45.8	36.7	50.6	47.1	41.1	33.1	26.4	34.3	41.2	34.9	38.9	32.1	34.7	37.2	36.4	2760	GM2A	GM2 ganglioside activator
16.9	17.4	17.6	16.8	15.5	19.5	21.7	18.1	19.5	15.3	18.4	14.4	16.9	10.4	17.2	18.7	16.4	18.2	19.9	15.7	15.4	17.3	22.5	15.4	17.4	12.1	2762	GMDS	GDP-mannose 4,6-dehydratase
55.5	69.5	83.2	27.3	55.5	71.3	66.2	69.2	64.3	72.1	78.2	55.8	66.3	69	55.6	73.9	39.1	81.4	53.1	48.1	65.3	63.3	49.8	74.9	20.9	69.2	2764	GMFB	glia maturation factor beta
5	5	5	5	5	5	5	5	5	5	5	5	5	5	5	5	5	5	5	5	5	5	5	5	5	5	2765	GML	glycosylphosphatidylinositol anchored molecule like
5	5	5	5	5	5	5	5	5	5	5	5	5	5	5	5	5	5	5	5	5	5	5	5	5	5	2766	GMPR	guanosine monophosphate reductase
46.5	49.3	51.3	53.2	44.3	44.3	46.9	37.3	38.3	43.6	38.9	41.7	46.8	39.6	21.9	47.2	53.7	52.7	42.5	38.3	56.7	24.8	49.8	44.6	55.8	39.6	2767	GNA11	G protein subunit alpha 11
48.3	58.2	51.6	26.4	56.3	55.2	42.9	52.8	42.8	58.8	44.6	52	54.8	31.8	40.7	57.4	60	51.6	45.1	34.8	57.6	49.1	42.1	48.9	70.5	57.3	2768	GNA12	G protein subunit alpha 12
5	5	5	5	5	5	5	5	5	5	5	5	5	5	5	5	5	5	5	5	5	5	5	5	5	5	2769	GNA15	G protein subunit alpha 15
48.5	38	33.9	51	44.8	39.7	46	40.4	45.7	43.7	44	48.1	37.5	45.8	44.2	39.7	31.8	31.3	42.5	39.5	38.7	47.2	42.3	37.9	45.8	33.4	2770	GNAI1	G protein subunit alpha i1
89.4	102.3	97.4	68	78.4	90.7	88.5	44	75.2	91.6	88.8	86.4	82.9	63.1	77.1	93.7	80	79.8	92.1	26.4	77.9	88.4	87.9	89.7	97.2	87.1	2771	GNAI2	G protein subunit alpha i2
119.8	123.6	131.8	99.5	132.6	108.9	85	111.1	122.2	116.9	96.6	114.9	128.3	105.7	125.7	109.3	133.8	122.3	79.7	122.1	131.4	128.4	74.9	126.4	124.2	58.3	2773	GNAI3	G protein subunit alpha i3
50.1	37.2	43.6	50.7	44.6	42.6	50.6	43.3	49.3	49.6	51	53	45.6	45.6	58.1	49.5	52.8	48.7	55.9	45.8	55.2	37.1	51.9	44	46.2	61.7	2774	GNAL	G protein subunit alpha L
5	5	5	5	5	5	5	5	5	5	5	5	5	5	5	5	5	5	5	5	5	5	5	5	5	5	2775	GNAO1	G protein subunit alpha o1
25.8	31.5	36.8	34.1	33.2	27.8	33.6	33	30	33.6	35.6	29.1	23.5	40.5	40.5	31	32	34.7	39.1	24.8	36.3	24.8	35.3	31.9	34.2	35.9	2776	GNAQ	G protein subunit alpha q
542.2	508	309.4	431.2	475.2	518.9	585.4	464.3	467.4	518.3	513.2	454.1	479.5	482.6	458.7	455.8	453.5	498.7	471.9	396.8	494.2	471.3	462.4	465.4	519.7	435.7	2778	GNAS	GNAS complex locus
5	5	5	5	5	5	5	5	5	5	5	5	5	5	5	5	5	5	5	5	5	5	5	5	5	5	2779	GNAT1	G protein subunit alpha transducin 1
5	5	5	5	5	5	5	5	5	5	5	5	5	5	5	5	5	5	5	5	5	5	5	5	5	5	2780	GNAT2	G protein subunit alpha transducin 2
15.5	17.1	27.6	21.2	18.9	14.1	19.3	19.2	18.2	14.4	20.9	26.1	17.1	24.4	23.8	24.9	18.8	19.6	20.9	26.3	10	21.8	20.8	13	20.6	27.6	2781	GNAZ	G protein subunit alpha z
86.4	114.8	133.9	95.6	94.5	110.5	147.7	112.8	103.8	107.9	100.4	94.6	102.9	130.6	122.1	113.7	98.9	116.1	127.8	117.3	111.6	88.7	120.3	96.8	116.5	77.3	2782	GNB1	G protein subunit beta 1
87.7	101.6	84.5	90.9	82.9	98.6	97.3	97.7	78.6	89.8	96.7	93	84.8	86.9	85	100.1	87.4	96.8	91.2	112.9	90.2	41.4	87.7	104.5	97.4	92.1	2783	GNB2	G protein subunit beta 2
5	5	5.1	5	5	5.4	5.2	5	5	5	5.1	5	5	5	5	5	5.3	5	5	5	5	6.1	5	5	5	5	2784	GNB3	G protein subunit beta 3
5	5	5	5	5	5	5	5	5	5	5	5	5	5	5	5	5	5	5	5	5	5	5	5	5	5	2785	GNG3	G protein subunit gamma 3
12.1	9.4	14.6	12.1	10.7	10.9	23.2	13.7	13.4	10.2	16.8	15	9.5	9.9	16.6	15.3	10.4	10.4	9.1	10.2	10.4	8.8	12.3	10.2	7.7	22.7	2786	GNG4	G protein subunit gamma 4
37.1	20.4	35.2	43.9	32.3	34.7	30.3	33.5	35.6	28	39	32.4	32.3	38.4	34.2	33	36.7	39.7	33.4	32.4	35	32.3	34.1	30.7	38.2	28.7	2787	GNG5	G protein subunit gamma 5
5	5	5	5	5	5	5	5	5	5	5	5	5	5	5	5	5	5	5	5	5	5	5	5	5	5	2788	GNG7	G protein subunit gamma 7
24	20.1	20.3	21.7	26.6	22.7	30	20.3	19.2	23.1	24.2	20.2	21.2	10.4	23.1	26.9	12	23.5	26.7	17.7	23.1	18.9	21	20.6	21.3	20.5	2790	GNG10	G protein subunit gamma 10
57.8	57.3	61.6	66.4	52.7	51.9	62.6	56.9	68.8	53.7	55.6	60.5	48.5	65.4	61.3	62.9	55.1	60.6	51.6	56	57.9	46.5	43	51.4	50.3	59.4	2791	GNG11	G protein subunit gamma 11
5	5	5	5	5	5	5	5	5	5	5	5	5	5	5	5	5	5	5	5	5	5	5	5	5	5	2792	GNGT1	G protein subunit gamma transducin 1
5	5	5	5	5	5	5	5	5	5	5	5	5	5	5	5	5	5	5	5	5	5	5	5	5	5	2793	GNGT2	G protein subunit gamma transducin 2
37.2	36.1	31	35.9	38.3	37.5	59	37.9	33.5	34.8	47.5	38.1	37.1	39	34.9	45.7	34.3	38.2	40.3	41.5	43.7	42.3	42.3	30.4	42.6	43.5	2794	GNL1	G protein nucleolar 1 (putative)
5	5	6.6	5.6	5.3	5	6.3	5	5	5	5.2	6.4	5	5	5.6	5.1	5	5.9	5	5	5	5	5	5	5.3	5	2796	GNRH1	gonadotropin releasing hormone 1
5	5	5	5	5	5	5	5	5	5	5	5	5	5	5	5	5	5	5	5	5	5	5	5	5	5	2797	GNRH2	gonadotropin releasing hormone 2
5	5	5	5	5	5	5	5	5	5	5	5	5	5	5	5	5	5	5	5	5	5	5	5	5	5	2798	GNRHR	gonadotropin releasing hormone receptor
110.1	92.7	85.8	79.9	96.9	71.5	87.1	88.3	94.4	97.2	103.7	91.2	92.1	83.3	46.6	93.7	65.1	90.7	92.2	96.4	90	96.6	84.6	94.2	102.2	87.5	2799	GNS	glucosamine (N-acetyl)-6-sulfatase
43.3	41.4	46.5	33.3	36.8	40.7	36.6	43.6	34.9	36.3	34.9	36.3	39	38.9	24.7	46.6	26.9	36.4	24.9	47.8	30.3	20.6	29.8	35	26.5	47.4	2800	GOLGA1	golgin A1
78.3	93.7	101.1	94.7	72.7	82	96.2	95.8	80	71.7	89.5	86.8	79	92.4	82.2	89.1	77.8	85.4	93.2	100.1	67.9	77	93.1	67.1	84.6	91.3	2801	GOLGA2	golgin A2
171.3	194.4	157.4	183.3	150.6	173.2	209.3	191.9	155.5	122.9	192	170.8	186.3	172.4	184.3	194.3	154.6	166.7	175.8	185.6	182.8	168.6	194.3	175.3	184.3	203	2802	GOLGA3	golgin A3
189	172.5	221.5	248	206.2	187.3	184.7	223.7	226.4	164.5	192.1	176.3	196.8	216.8	216.2	210.9	181.3	223	215.1	203.3	237.7	108	135.8	189	171.5	244.8	2803	GOLGA4	golgin A4
152	138.8	172.7	128.1	124.1	135.3	169.7	146.9	135.3	132.2	171.9	153.2	132.7	123.5	141.9	139.8	137.7	117.7	166.2	135.9	94.4	141.2	155.7	132.6	116.7	152.3	2804	GOLGB1	golgin B1
29.2	27.5	25.7	34.1	29.5	28.9	29.5	29.3	25.6	27.2	25.8	30.8	34.6	36.3	34.9	30.2	34.1	37.8	26.7	26.6	17.2	28.9	30.8	27.8	32.7	32.6	2805	GOT1	glutamic-oxaloacetic transaminase 1
108.5	114.9	115.2	128.1	117.8	108.7	91.6	113.7	115.7	123	102.3	112.3	128	127.8	125.3	122.9	100.7	133.2	132.5	118.1	115.9	118.4	127.8	115.4	119.6	112.7	2806	GOT2	glutamic-oxaloacetic transaminase 2
32.7	44.3	44.3	25.8	38.9	41.8	42	18.5	32.1	34.2	36.4	29.8	54.7	31.5	24.6	31.8	35.5	42.5	52	34.9	27.3	34.9	56.8	36	38.5	43.8	2810	SFN	stratifin
5	5	5	5	5	5	5	5	5	5	5.4	5	5	5	5	6	5	5	5	5	5	5.3	5	5	5	5	2811	GP1BA	glycoprotein Ib platelet alpha subunit
5	5	5	5	5	5	5	5	5	5	5	5	5	5	5	5	5	5	5	5	5	5	5	5	5	5	2812	GP1BB	glycoprotein Ib platelet beta subunit
5	5	5	5	5	5	6.4	5	5	5	5.7	5.7	5	5	5.1	5	5	5	5	5	5	5	5	5	5	7.9	2813	GP2	glycoprotein 2
5	5	5	5	5	5	5	5	5	5	5	5	5	5	5	5	5	5	5	5	5	5	5	5	5	5	2814	GP5	glycoprotein V platelet
5	5	5	5	5	5	5	5	5	5	5	5	5	5	5	5	5	5	5	5	5	5	5	5	5	5	2815	GP9	glycoprotein IX platelet
135.8	150.8	179.4	194.6	172.6	153	168.4	160.8	181.7	192.5	142.7	164.4	176.7	166.4	192.5	182.5	162	220.1	158.1	129.3	154.3	162.9	197.9	173.9	180.4	86.7	2817	GPC1	glypican 1
5	5	5	5	5	5	5	5	5	5	5	5	5	5	5	5	5	5	5	5	5	5	5	5	5	5	2819	GPD1	glycerol-3-phosphate dehydrogenase 1
96.9	123.8	151.8	49.1	125.8	98.6	113.1	88.6	116.5	141.6	133.7	92.3	122.3	72.2	75.8	72.5	78.5	125.2	169.8	113.2	127.6	125.4	155.6	117	45.2	137.1	2820	GPD2	glycerol-3-phosphate dehydrogenase 2
594.7	599.1	598.1	633.2	612.1	669.2	588.6	594.2	585.2	487	628.7	642.5	647.8	620.4	607.8	544.5	591.2	627.5	595.8	586.9	621.7	622.8	637.5	604.9	508.6	557.7	2821	GPI	glucose-6-phosphate isomerase
11	10.6	8.2	10.2	8.8	7	15.2	12.6	8.4	7.4	11.8	10.2	8.8	9.9	11.9	10.5	9.9	8	8.9	10.1	9.4	9.5	7.1	9.3	8	14.7	2822	GPLD1	glycosylphosphatidylinositol specific phospholipase D1
5	5	5	5	5	5	5	5	5	5	5	5	5	5	5	5	5	5	5	5	5	5	5	5	5	5	2823	GPM6A	glycoprotein M6A
6.9	7.5	5.9	5.1	7.1	7.3	5.7	5	5.9	6.7	7.7	6.4	6	6.1	7.7	5.4	5.8	7.1	8.6	5.8	8.1	6.4	6.7	5.5	6.3	8	2824	GPM6B	glycoprotein M6B
5	5	5	5	5	5	5	5	5	5	5	5	5	5	5	5	5	5	5	5	5	5	5	5	5	5	2825	GPR1	G protein-coupled receptor 1
5	5	5	5	5	5	5	5	5	5	5	5	5	5	5	5	5	5	5	5	5	5	5	5	5	5	2826	CCR10	C-C motif chemokine receptor 10
5	5	5	5	5	5	5	5	5	5	5	5	5	5	5	5	5	5	5	5	5	5	5	5	5	5	2827	GPR3	G protein-coupled receptor 3
5	5	5	5	5	5	5	5	5	5	5	5	5	5	5	5	5	5	5	5	5	5	5	5	5	5	2828	GPR4	G protein-coupled receptor 4
5	5	5	5	5	5	5	5	5	5	5	5	5	5	5	5	5	5	5	5	5	5	5	5	5	5	2829	XCR1	X-C motif chemokine receptor 1
5	5	5	5	5	5	5	5	5	5	5	5	5	5	5	5	5	5	5	5	5	5	5	5	5	5	2830	GPR6	G protein-coupled receptor 6
5	5	5	5	5	5	5	5	5	5	5	5	5	5	5	5	5	5	5	5	5	5	5	5	5	5	2831	NPBWR1	neuropeptides B and W receptor 1
5	5	5	5	5	5	5	5	5	5	5	5	5	5	5	5	5	5	5	5	5	5	5	5	5	5	2832	NPBWR2	neuropeptides B and W receptor 2
5	5	5	5	5	5	5	5	5	5	5	5	5	5	5	5	5	5	5	5	5	5	5	5	5	5	2833	CXCR3	C-X-C motif chemokine receptor 3
5	5	5	5	5	5	5	5	5	5	5	5	5	5	5	5	5	5	5	5	5	5	5	5	5	5	2834	PRLHR	prolactin releasing hormone receptor
5	5	5	5	5	5	5.4	5	5	5	5	5	5	5	5	5	5	5	5	5	5	5	5	5	5	5	2835	GPR12	G protein-coupled receptor 12
5	5	5	5	5	5	5	5	5	5	5	5	5	5	5	5	5	5	5	5	5	5	5	5	5	5	2837	UTS2R	urotensin 2 receptor
5	5	5	5	5	5	5	5	5	5	5	5	5	5	5	5	5	5	5	5	5	5	5	5	5	5	2838	GPR15	G protein-coupled receptor 15
5	5	5	5	5	5	5	5	5	5	5	5	5	5	5	5	5	5	5	5	5	5	5	5	5	5	2840	GPR17	G protein-coupled receptor 17
5	5	5	5	5	5	5	5	5	5	5	5	5	5	5	5	5	5	5	5	5	5	5	5	5	5	2841	GPR18	G protein-coupled receptor 18
5	5	5	5	5	5	5	5	5	5	5	5	5	5	5	5	5	5	5	5	5	5	5	5	5	5	2842	GPR19	G protein-coupled receptor 19
5	5	5	5	5	5	5	5	5	5	5	5	5	5	5	5	5	5	5	5	5	5	5	5	5	5	2843	GPR20	G protein-coupled receptor 20
5	5	5	5	5	5	5	5	5	5	5	5	5	5	5	5	5	5	5	5	5	5	5	5	5	5	2844	GPR21	G protein-coupled receptor 21
5	5	5	5	5	5	5	5	5	5	5	5	5	5	5	5	5	5	5	5	5	5	5	5	5	5	2845	GPR22	G protein-coupled receptor 22
5	5	5	5	5	5	5	5	5	5	5	5	5	5	5	5	5	5	5	5	5	5	5	5	5	5	2846	LPAR4	lysophosphatidic acid receptor 4
5	5	5	5	5	5	5	5	5	5	5	5	5	5	5	5	5	5	5	5	5	5	5	5	5	5	2847	MCHR1	melanin concentrating hormone receptor 1
5	5	5	5	5	5	5	5	5	5	5	5	5	5	5	5	5	5	5	5	5	5	5	5	5	5	2848	GPR25	G protein-coupled receptor 25
5	5	5	5	5	5	5	5	5	5	5	5	5	5	5	5	5	5	5	5	5	5	5	5	5	5	2849	GPR26	G protein-coupled receptor 26
5	5	5	5	5	5	5	5	5	5	5	5	5	5	5	5	5	5	5	5	5	5	5	5	5	5	2850	GPR27	G protein-coupled receptor 27
5	5	5	5	5	5	5.5	5	5	5	5	5	5	5	5	5	5	5	5	5	5	5	5	5	5	5	2852	GPER1	G protein-coupled estrogen receptor 1
5	5	5	5	5	5	5	5	5	5	5	5	5	5	5	5	5	5	5	5	5	5	5	5	5	5	2853	GPR31	G protein-coupled receptor 31
5	5	5	5	5	5	5	5	5	5	5	5	5	5	5	5	5	5	5	5	5	5	5	5	5	5	2854	GPR32	G protein-coupled receptor 32
5	5	5	5	5	5	5	5	5	5	5	5	5	5	5	5	5	5	5	5	5	5	5	5	5	5	2856	GPR33	G protein-coupled receptor 33 (gene/pseudogene)
5	5	5	5	5	5	5	5	5	5	5	5	5	5	5	5	5	5	5	5	5	5	5	5	5	5	2857	GPR34	G protein-coupled receptor 34
5	5	5	5	5	5	5	5	5	5	5	5	5	5	5	5	5	5	5	5	5	5	5	5	5	5	2859	GPR35	G protein-coupled receptor 35
13.7	8.9	11.9	12	13.8	13.8	13.7	10.2	9.9	8.7	10.1	14.8	12.7	12.4	12.9	11.5	11.4	13.2	13.2	10.7	16.6	16.1	13.6	11.7	17	10.6	2861	GPR37	G protein-coupled receptor 37
5	5	5	5	5	5	5	5	5	5	5	5	5	5	5	5	5	5	5	5	5	5	5	5	5	5	2862	MLNR	motilin receptor
5	5	5	5	5	5	5	5	5	5	5	5	5	5	5	5	5	5	5	5	5	5	5	5	5	5	2863	GPR39	G protein-coupled receptor 39
5	5	5	5	5	5	5	5	5	5	5	5	5	5	5	5	5	5	5	5	5	5	5	5	5	5	2864	FFAR1	free fatty acid receptor 1
5	5	5	5	5	5	5	5	5	5	5	5	5	5	5	5	5	5	5	5	5	5	5	5	5	5	2865	FFAR3	free fatty acid receptor 3
5	5	5	5	5	5	5	5	5	5	5	5	5	5	5	5	5	5	5	5	5	5	5	5	5	5	2867	FFAR2	free fatty acid receptor 2
5	5	5	5	5	5	5	5	5	5	5	5	5	5	5	5	5	5	5	5	5	5	5	5	5	5	2868	GRK4	G protein-coupled receptor kinase 4
7.6	7.9	12	10.2	10.2	8.8	12	7.8	5.7	5.7	9.9	9.9	8	9	6.6	5.9	5.7	5.8	7.3	10.7	7.9	6.3	8.6	8	9.8	9.9	2869	GRK5	G protein-coupled receptor kinase 5
34.6	35.2	36.5	31.9	38.7	38.8	46.3	39	37.9	36.6	44.5	33.7	36.4	44.8	35.7	39.6	39.9	34	44.1	33.9	39.1	38.7	39.5	38	47.6	30.7	2870	GRK6	G protein-coupled receptor kinase 6
79.4	51.5	59	49.4	57.9	62.6	76.4	61.5	58.9	43.8	67	48.9	66.4	63.9	41.1	58.7	64	69.8	65.4	67.4	49.5	66.7	75.8	56.7	57.6	51.2	2872	MKNK2	MAP kinase interacting serine/threonine kinase 2
62.2	62.9	57.4	70.7	64.2	69.5	59.1	58.9	57.7	68.3	56.7	64.4	63.8	60.7	66.1	69.1	62	73.6	60.2	74.8	63.3	65.5	64	50.3	76.6	60.2	2873	GPS1	G protein pathway suppressor 1
50.4	49.1	52.7	53.7	46.2	59.6	42.2	43.5	47.9	44.4	53.6	51.3	48.6	43.7	48.7	54.3	56.2	52.1	53.1	48.4	52.1	49.7	59.5	45.3	52.2	58.4	2874	GPS2	G protein pathway suppressor 2
5	5	5	5	5	5	5	5	5	5	5	5	5	5	5	5	5	5	5	5	5	5	5	5	5	5	2875	GPT	glutamic--pyruvic transaminase
57.2	57.6	51.6	49.6	43.3	56.1	52.2	43	48.6	43.8	44.1	53.4	44.8	52.4	43.6	47.6	43.6	50.1	40.3	55.6	40.6	36.5	48.6	44.2	44.8	49.9	2876	GPX1	glutathione peroxidase 1
5	5	5	5	5	5	5	5	5	5	5	5	5	5	5	5	5	5	5	5	5	5	5	5	5	5	2877	GPX2	glutathione peroxidase 2
5	5	5	5	5	5	5	5	5	5	5	5	5	5	5	5	5	5	5	5	5	5	5	5	5	5	2878	GPX3	glutathione peroxidase 3
63.1	67.4	58.5	54.2	59.4	61.3	70.6	58.4	52.7	56.6	64.9	48.1	55.4	66.4	51.3	56.8	53.4	63.6	52.9	58.8	55.1	48.3	63.5	60.1	69	55.1	2879	GPX4	glutathione peroxidase 4
5	5	5	5	5	5	5	5	5	5	5	5	5	5	5	5	5	5	5	5	5	5	5	5	5	5	2880	GPX5	glutathione peroxidase 5
5	5	5	5	5	5	5	5	5	5	5	5	5	5	5	5	5	5	5	5	5	5	5	5	5	5	2882	GPX7	glutathione peroxidase 7
32.1	29.8	37	35.9	29.5	30.1	36.6	32.1	30	25.5	27.8	32.9	22.2	18.9	35.4	29.3	23.7	29.2	33.4	31	35.5	29.2	35.1	27.2	30.7	28.2	2885	GRB2	growth factor receptor bound protein 2
5	5	5	5	5	5	5	5	5	5	5	5	5	5	5	5	5	5	5	5	5	5	5	5	5	5	2886	GRB7	growth factor receptor bound protein 7
90.7	96	92.6	91.4	85.3	110.6	81.3	118.5	104.8	107.7	90.9	108.9	84.2	89.6	104.5	77.2	98.5	88.2	64.2	74.7	79.6	117.5	60	98.8	68.2	63.3	2887	GRB10	growth factor receptor bound protein 10
5	5	5	5	5	5	5	5	5	5	5	5	5	5	5	5	5	5	5	5	5	5	5	5	5	5	2888	GRB14	growth factor receptor bound protein 14
106.7	130.1	131.4	166.4	118.4	89.1	98.4	92.9	129.5	99.3	89.8	130.3	131.9	154.6	111.1	133.4	122.9	144.2	89.2	117.7	122.1	127.1	96.3	131.8	127.1	120.1	2889	RAPGEF1	Rap guanine nucleotide exchange factor 1
5	5	5	5	5	5	5	5	5	5	5	5	5	5	5	5	5	5	5	5	5	5	5	5	5	5	2890	GRIA1	glutamate ionotropic receptor AMPA type subunit 1
5	5	5	5	5	5	5	5	5	5	5	5	5	5	5	5	5	5	5	5	5	5	5	5	5	5	2891	GRIA2	glutamate ionotropic receptor AMPA type subunit 2
5	5	5	5	5	5	5	5	5	5	5	5	5	5	5	5	5	5	5	5	5	5	5	5	5	5	2892	GRIA3	glutamate ionotropic receptor AMPA type subunit 3
5	5	5	5	5	5	5	5	5	5	5	5	5	5	5	5	5	5	5	5	5	5	5	5	5	5	2893	GRIA4	glutamate ionotropic receptor AMPA type subunit 4
5	5	5	5	5	5	5	5	5	5	5	5	5	5	5	5	5	5	5	5	5	5	5	5	5	5	2894	GRID1	glutamate ionotropic receptor delta type subunit 1
5	5	5	5	5	5	5	5	5	5	5	5	5	5	5	5	5	5	5	5	5	5	5	5	5	5	2895	GRID2	glutamate ionotropic receptor delta type subunit 2
87.7	87.1	69.3	62.8	73.4	86.3	74.6	67.5	67	81.7	56	74.1	77.2	75.5	62.8	69.8	68.4	79.8	70.6	35.9	81.6	87.1	82.5	79	88.1	60.1	2896	GRN	granulin precursor
5	5	5	5	5	5	5	5	5	5	5	5	5	5	5	5	5	5	5	5	5	5	5	5	5	5	2897	GRIK1	glutamate ionotropic receptor kainate type subunit 1
12.2	10	9.2	9.7	5.4	12.2	14.2	11.6	11.2	9.3	15.7	10.8	12.2	9.4	12.2	7.6	11.7	13	13.6	10.3	10.4	12.3	10.6	11.6	11.9	11.7	2898	GRIK2	glutamate ionotropic receptor kainate type subunit 2
5	5	5	5	5	5	5.3	5	5	5	5	5	5	5	5	5	5	5	5	5	5	5	5	5	5	5	2899	GRIK3	glutamate ionotropic receptor kainate type subunit 3
5	5	5	5	5	5	5	5	5	5	5	5	5	5	5	5	5	5	5	5	5	5	5	5	5	5	2900	GRIK4	glutamate ionotropic receptor kainate type subunit 4
5	5	5	5	5	5	5	5	5	5	5	5	5	5	5	5	5	5	5	5	5	5	5	5	5	5	2901	GRIK5	glutamate ionotropic receptor kainate type subunit 5
5	5	5	5	5	5	5	5	5	5	5	5	5	5	5	5	5	5	5	5	5	5	5	5	5	5	2902	GRIN1	glutamate ionotropic receptor NMDA type subunit 1
5	5	5	5	5	5	7.6	6.2	5	5	8.2	5	5	5	5.4	5	5	5	5	5	5	5	5	5	5	9.1	2903	GRIN2A	glutamate ionotropic receptor NMDA type subunit 2A
5	5	5	5	5	5	5	5	5	5	5	5	5	5	5	5	5	5	5	5	5	5	5	5	5	5	2904	GRIN2B	glutamate ionotropic receptor NMDA type subunit 2B
5	5	5	5	5	5	5	5	5	5	5	5	5	5	5	5	5	5	5	5	5	5	5	5	5	5	2905	GRIN2C	glutamate ionotropic receptor NMDA type subunit 2C
5	5	5	5	5	5	5	5	5	5	5	5	5	5	5	5	5	5	5	5	5	5	5	5	5	5	2906	GRIN2D	glutamate ionotropic receptor NMDA type subunit 2D
75.7	74.5	60.5	60.1	58.5	66.6	83.7	67.1	58.2	56.4	84.5	62	66.2	75.9	67.6	54.4	64.2	69.3	60.1	72	75.2	52.5	58.1	61	79	54.8	2907	GRINA	glutamate ionotropic receptor NMDA type subunit associated protein 1
276.4	257.5	225.1	247.6	278.3	265.4	207.4	223.7	296.3	293	272	255.6	278.9	191.7	268.9	239.4	288.9	221.3	253.2	200.5	274	230.7	233.3	265.3	266.1	244.2	2908	NR3C1	nuclear receptor subfamily 3 group C member 1
147.1	189	209.2	162.1	195.7	178.6	170.3	174.9	197.5	195.6	173.1	195.5	207.6	235.4	210.1	211	206.4	247.2	200.4	189.7	215.6	203.8	202.5	157.9	227.6	186.8	2909	ARHGAP35	Rho GTPase activating protein 35
5	5	5	5	5	5	5	5	5	5	5	5.1	5	5	5.1	5	5	5	5	5	5	5	5	5	5	5	2911	GRM1	glutamate metabotropic receptor 1
5	5	5	5	5	5	5	5	5	5	5	5	5	5	5	5	5	5	5	5	5	5	5	5	5	5	2912	GRM2	glutamate metabotropic receptor 2
5	5	5	5	5	5	5	5	5	5	5	5	5	5	5	5	5	5	5	5	5	5	5	5	5	5	2913	GRM3	glutamate metabotropic receptor 3
5	5	5	5	5	5	5	5	5	5	5	5	5	5	5	5	5	5	5	5	5	5	5	5	5	5	2914	GRM4	glutamate metabotropic receptor 4
5	5	5	5	5	5	5	5	5	5	5	5	5	5	5	5	5	5	5	5	5	5	5	5	5	5	2915	GRM5	glutamate metabotropic receptor 5
7.5	5	6.6	5.8	6.4	5	8.5	8.7	5.6	5	6.9	8.6	5.7	5	8.1	5.4	5	5.3	5.7	5.1	5.7	5	5	5.4	5	12	2916	GRM6	glutamate metabotropic receptor 6
5	5	5	5	5	5	5	5	5	5	5	5	5	5	5	5	5	5	5	5	5	5	5	5	5	5	2917	GRM7	glutamate metabotropic receptor 7
5	5	5	5	5	5	5	5	5	5	5	5	5	5	5	5	5	5	5	5	5	5	5	5	5	5	2918	GRM8	glutamate metabotropic receptor 8
[truncated: 25,199 more rows]

## Sheet: RNA-Seq Replicate 2
Table S1: RNA-seq profiles for miRNA overexpression, replicate 2.
hsa-miR-126-3p	hsa-let-7c-5p	hsa-miR-155-5p	hsa-miR-206	hsa-miR-126-5p	hsa-miR-107	hsa-miR-15a-5p	hsa-miR-210-3p	hsa-miR-146a-5p	hsa-miR-10a-5p	hsa-miR-16-5p	hsa-miR-21-5p	hsa-miR-200a-3p	hsa-miR-124-3p	hsa-miR-17-5p	hsa-miR-31-5p	hsa-miR-9-3p	hsa-miR-133b	hsa-miR-200b-3p	hsa-miR-34a-5p	hsa-miR-9-5p	hsa-miR-142-3p	hsa-miR-200c-3p	NC	hsa-miR-145-5p	hsa-miR-193b-3p	NCBI Gene ID	Gene Symbol	Gene Description
5	5	5	5	5	5	5	5	5	5	5	5	5	5	5	5	5	5	5	5	5	5	5	5	5	5	1	A1BG	alpha-1-B glycoprotein
5	5	5	5	5	5	5	5	5	5	5	5	5	5	5	5	5	5	5	5	5	5	5	5	5	5	2	A2M	alpha-2-macroglobulin
5	5	5	5	5	5	5	5	5	5	5	5	5	5	5	5	5	5	5	5	5	5	5	5	5	5	3	A2MP1	alpha-2-macroglobulin pseudogene 1
5	5	5	5	5	5	5	5	5	5	5	5	5	5	5	5	5	5	5	5	5	5	5	5	5	5	9	NAT1	N-acetyltransferase 1
5	5	5	5	5	5	5	5	5	5	5	5	5	5	5	5	5	5	5	5	5	5	5	5	5	5	10	NAT2	N-acetyltransferase 2
5	5	5	5	5	5	5	5	5	5	5	5	5	5	5	5	5	5	5	5	5	5	5	5	5	5	12	SERPINA3	serpin family A member 3
5	5	5	5	5	5	5	5	5	5	5	5	5	5	5	5	5	5	5	5	5	5	5	5	5	5	13	AADAC	arylacetamide deacetylase
58.3	62.4	64.6	72.1	58.4	67.2	67.6	72.6	53	71.3	63.3	63.8	67.9	68.7	80.2	64.1	59.1	69.4	71.3	64	74.8	68.5	71.6	53	77	64.6	14	AAMP	angio associated migratory cell protein
5	5	5	5	5	5	5	5	5	5	5	5	5	5	5	5	5	5	5	5	5	5	5	5	5	5	15	AANAT	aralkylamine N-acetyltransferase
129.9	149.7	156.2	119.1	132.2	119.7	134.6	143.7	138	133.7	131.2	145.4	146	147.7	187.2	130.3	173	149.6	145.6	154.4	144.4	142.7	152.9	121.2	124.6	126.2	16	AARS	alanyl-tRNA synthetase
5	5	5	5	5	5	5	5	5	5	5	5	5	5	5	5	5	5	5	5	5	5	5	5	5	5	18	ABAT	4-aminobutyrate aminotransferase
40.3	31.8	31.3	21.8	16.5	35.9	29.5	55.2	29.9	28.9	24.4	31.6	22.2	63.7	16	34.5	29.8	18.3	26.2	40.3	13	19.1	24.5	27.5	19	21.6	19	ABCA1	ATP binding cassette subfamily A member 1
99.9	106.1	110.8	105.3	105.5	108.6	146	71.8	103.9	124.7	131	114.9	125.9	150.5	122.4	118.4	102.7	120.2	131	116	98.5	101.4	123.8	135.5	182.7	116.2	20	ABCA2	ATP binding cassette subfamily A member 2
5.3	5	6.2	5	7.1	5.9	9.8	5	6	6.1	8.1	5.2	7	5.9	7.2	6.8	5	6.7	5	6.9	6.9	5.7	5.3	5.7	6.5	6.1	21	ABCA3	ATP binding cassette subfamily A member 3
50.1	43.6	53.9	30.3	42.5	44.6	42.4	43.3	46.1	36	43.4	39.2	41.5	41.1	45.1	45.4	48.1	43.9	50.3	48.5	34.8	47.1	42.7	43.3	43.6	48	22	ABCB7	ATP binding cassette subfamily B member 7
104.2	79.1	98.8	120.8	97.7	76.3	78.4	112.5	84.6	93.9	80.8	108.9	100.9	99.6	117	93	114.6	141.4	107.9	59	121.5	97.8	106.9	75	112.4	116.5	23	ABCF1	ATP binding cassette subfamily F member 1
5	5	5	5	5	5	5	5	5	5	5	5	5	5	5	5	5	5	5	5	5	5	5	5	5	5	24	ABCA4	ATP binding cassette subfamily A member 4
142.7	167.7	167.5	190	165.5	179.1	188.2	89.2	168.9	190.4	171.8	175.6	176	163.5	204.4	156.3	140.3	177.2	186	138.6	180.8	211.6	191.4	170	227.7	115.9	25	ABL1	ABL proto-oncogene 1, non-receptor tyrosine kinase
5	5	5	5	5	5	5	5	5	5	5	5	5	5	5	5	5	5	5	5	5	5	5	5	5	5	26	AOC1	amine oxidase, copper containing 1
127.7	141.4	114	136.1	140.6	125.9	96.1	116.6	136.2	95.6	97.2	114.3	90.8	101.5	82.4	107.8	128	117.9	101.4	109.5	156.9	98.2	101.7	131.1	101.4	107	27	ABL2	ABL proto-oncogene 2, non-receptor tyrosine kinase
5	5	5	5	5	5	5	5	5	5	5	5	5	5	5	5	5	5	5	5	5	5	5	5	5	5	28	ABO	ABO, alpha 1-3-N-acetylgalactosaminyltransferase and alpha 1-3-galactosyltransferase
50.3	46.3	52	56.8	55.1	51.8	59.8	60.7	54.4	62.2	60.4	57.7	66.4	71.5	51.1	45.3	42.1	50.3	54	36.3	60.8	57.6	52.9	46	50.9	32.4	29	ABR	active BCR-related
19.2	18.1	17.9	21.1	15.4	19.8	24.3	20.1	14.6	18.6	20	20.5	22.1	20.1	24.4	18	17	16.3	18.3	21.1	20.6	18	19.4	14.5	21.9	21.5	30	ACAA1	acetyl-CoA acyltransferase 1
290.2	291.7	360.2	368.5	292.2	327.5	319.2	351.3	294.8	277.4	313.6	329.1	292.3	315	356.6	343.4	321.4	279.8	355.8	343.2	306.4	243.2	348	272.2	330.8	328	31	ACACA	acetyl-CoA carboxylase alpha
14.5	13	14.3	9.4	11.3	12.6	14.1	14.1	9.2	11.3	16	13.6	13.8	21	13.5	16.2	12.3	12	15.4	16.7	11	15.6	15.2	11.9	16.1	15.3	32	ACACB	acetyl-CoA carboxylase beta
5	5	5	5	5	5	5	5	5	5	5	5	5	5	5	5	5	5	5	5	5	5	5	5	5	5	33	ACADL	acyl-CoA dehydrogenase, long chain
48.8	51.3	54.7	46	48.5	37.6	52.6	55.2	44.5	43.1	52.2	44.4	42.3	45.8	49.6	41.8	42.5	54.1	34.8	58.9	42	53.1	38.6	46.2	38.9	63.7	34	ACADM	acyl-CoA dehydrogenase, C-4 to C-12 straight chain
5	5	5	5	5	5	5	5	5	5	5	5	5	5	5	5	5	5	5	5	5	5	5	5	5	5	35	ACADS	acyl-CoA dehydrogenase, C-2 to C-3 short chain
17.6	20.7	18.4	12.8	20.1	13.9	18.4	16.6	23.2	16.7	21.1	23.3	20	16.3	18.1	20.5	16	18.8	17.6	22	16.1	17.6	18.3	17.2	14.1	30.8	36	ACADSB	acyl-CoA dehydrogenase, short/branched chain
103.2	101.3	105.3	98.6	87.4	103.7	119.1	105.4	91.4	105.8	110.9	108.2	122.6	76.1	112.5	102.8	92.9	107.2	107.2	88.2	111.2	103.6	112.8	81.3	126.1	95.6	37	ACADVL	acyl-CoA dehydrogenase, very long chain
40.7	29.6	36.1	38.7	35.2	29.1	32	31	31	21.4	37.4	28.5	26.5	31	32.8	24.8	32.2	29.6	30.5	30.6	27.3	29.8	32.8	27	28.4	33	38	ACAT1	acetyl-CoA acetyltransferase 1
59.4	64.4	52	59	54.6	65.6	56.4	61.8	56.2	48.7	58.5	61.1	57	52.2	64.6	63.4	58	31.4	52.9	55.5	75.4	58.6	57.4	49.6	58.9	60.8	39	ACAT2	acetyl-CoA acetyltransferase 2
5	5	5	5	5	5	5	5	5	5	5	5	5	5	5	5	5	5	5	5	5	5	5	5	5	5	40	ASIC2	acid sensing ion channel subunit 2
17.8	12	19.3	11	13.6	13.3	21	13.5	12.6	14.7	18.1	17.4	17.9	17.8	19.5	13.8	15.6	16.9	17.6	11.1	15	11.7	15.9	15	17.9	13.3	41	ASIC1	acid sensing ion channel subunit 1
5	5	5	5	5	5	5	5	5	5	5	5	5	5	5	5	5	5	5	5	5	5	5	5	5	5	43	ACHE	acetylcholinesterase (Cartwright blood group)
630.6	554.7	681	763.1	601.6	713.1	774.6	726.6	511.4	664.8	734.3	584.6	636.8	755.6	772.6	616	626.8	563.5	624.8	678.6	700.5	575.1	622.8	627.4	789.7	635.3	47	ACLY	ATP citrate lyase
65.1	66.7	65.6	66.3	73.4	69.6	56.1	52.1	61.1	70.1	54.9	54.2	39	57	73.8	62.7	60.8	61.6	60.2	69.1	72.4	64.8	67.2	49.3	72.5	53.9	48	ACO1	aconitase 1
5	5	5	5	5	5	5	5	5	5	5	5	5	5	5	5	5	5	5	5	5	5	5	5	5	5	49	ACR	acrosin
72.5	68.7	76.1	90.6	65	84.9	81.6	88.4	76.8	84.5	79.6	85.9	79.3	95.3	96	92.3	74.9	67.9	83.5	80.9	83	77.5	83.2	61.5	84.3	88	50	ACO2	aconitase 2
59.8	48.2	65.4	53.7	52.7	54	65.1	58.6	56.7	59.7	57.3	63.6	51.9	58.7	75.6	57.4	50.7	62.7	54.5	62.1	53	60	58.2	55.9	52	62.9	51	ACOX1	acyl-CoA oxidase 1
54.3	44.8	58.8	53	51.1	58.5	54.1	44.7	57.7	47	56.8	64	52.4	45.6	55.9	56.1	61.6	53.8	59	58.5	47.3	56.2	56.7	60.1	45.4	56	52	ACP1	acid phosphatase 1, soluble
27.8	26.1	25.2	17.5	24	27.9	18.9	24.6	26.5	32.7	16.5	27.5	28.4	33.2	31.3	21.4	23.5	29.8	29.6	21.7	29.3	30.8	28.4	25.1	26.8	27.9	53	ACP2	acid phosphatase 2, lysosomal
5	5	5	5	5	5	5	5	5	5	5	5	5	5	5	5	5	5	5	5	5	5	5	5	5	5	54	ACP5	acid phosphatase 5, tartrate resistant
5	5	5	5	5	5	5	5	5	5	5	5	5	5	5	5	5	5	5	5	5	5	5	5	5	5	55	ACPP	acid phosphatase, prostate
5	5	5	5	5	5	5	5	5	5	5	5	5	5	5	5	5	5	5	5	5	5	5	5	5	5	56	ACRV1	acrosomal vesicle protein 1
7.6	9.6	23.8	5.7	10.1	10.3	13.6	5.7	12.1	18.1	16.6	10.9	13.2	12.1	5.1	5	14.6	13.7	16	11.7	8.5	10.8	14.7	16.1	11.3	6.7	58	ACTA1	actin, alpha 1, skeletal muscle
5	5	5	5	5	5	5	5	5	5	5	5	5	5	5	5	5	5	5	5	5	5	5	5	5	5	59	ACTA2	actin, alpha 2, smooth muscle, aorta
3336.3	3903.7	3847.5	2261.6	4102.3	4979.3	4343	3634.7	4420.1	4711.7	4107.5	3600.6	4646.6	4382.9	3886.2	3103.8	2855.8	3879.6	3548.4	3507.9	4605.9	3648.6	3607.8	3976.6	4037.1	2705.9	60	ACTB	actin beta
5	5	5	5	5	5	5.3	5	5	5	5	5	5.9	5	5.3	5	5	5	5	5	5	5	5	5	5	5	70	ACTC1	actin, alpha, cardiac muscle 1
1000.1	1378	1471.3	1547.9	1568.1	1716.5	1661.7	1536.8	1787.3	1135.4	1456.9	1148	1822.4	1533.3	1430.3	1250.6	1621	1125.2	1366.2	1072.6	1672.4	1107.9	1450.6	1469.5	1224	1598.3	71	ACTG1	actin gamma 1
5	5	5	5	5	5	5	5	5	5	5	5	5	5	5	5	5	5	5	5	5	5	5	5	5	5	72	ACTG2	actin, gamma 2, smooth muscle, enteric
538.1	648.3	639	694.5	621.9	778.6	885.1	610.9	693.8	714.7	800.4	583.3	748.5	523.2	661.3	378.5	555.2	587.6	589.6	615.5	686.5	516.5	665.4	489.7	954.7	514.5	81	ACTN4	actinin alpha 4
43.9	53.2	47.9	40.9	50.4	43.4	52.3	52.2	49.3	43.7	51.2	51	43.3	45.1	43.6	51.9	11.5	50.1	56.1	50.1	47.6	38.1	55.3	42.5	38.1	58.8	86	ACTL6A	actin like 6A
170.4	202.5	168.8	160.6	184.9	227.6	204.2	144.6	185.6	191.2	190.1	154.6	203.1	205.2	166.9	139.3	197	144.8	139.2	175.4	169.8	147.5	144.5	144.7	256.1	154.5	87	ACTN1	actinin alpha 1
5	5	5	5	5	5	5	5	5	5	5	5	5	5	5	5	5	5	5	5	5	5	5	5	5	5	88	ACTN2	actinin alpha 2
5	5	5	5	5	5	5	5	5	5	5	5	5	5	5	5	5	5	5	5	5	5	5	5	5	5	89	ACTN3	actinin alpha 3 (gene/pseudogene)
17.8	15	11.6	17.4	13.1	11.1	14.2	20.4	15.5	16.6	13.4	14.5	15.1	17.3	10.8	13.8	11.1	13.3	16.3	13.5	16.9	13.1	16.3	15	12.2	10.9	90	ACVR1	activin A receptor type 1
5.5	5.7	6.8	7.9	7.6	5.9	7.8	7.7	7.4	5.2	6.7	8.8	7.9	7.8	5.9	7.3	7.9	5.8	5.8	5.8	7.7	7.1	6.8	5.2	7.3	10.2	91	ACVR1B	activin A receptor type 1B
14.2	11.8	14.4	13.3	16.4	12.2	10.6	13.7	14.2	13.7	11.3	13.6	11.1	17	14.8	10.4	12.8	16.7	13.3	14.9	13.5	11.3	12.9	15.5	13.7	12.6	92	ACVR2A	activin A receptor type 2A
26.6	22.4	22.6	31.6	26.5	19.6	28.4	68.8	33.2	17.9	26.3	28.7	31.6	40.9	48.9	38.4	16.3	38.3	37.8	39.2	42.2	38.5	37.1	38.3	22	35.3	93	ACVR2B	activin A receptor type 2B
5	5	5	5	5	5	5	5	5	5	5	5	5	5	5	5	5	5	5	5	5	5	5	5	5	5	94	ACVRL1	activin A receptor like type 1
10.5	11	10.1	9.3	12.9	9.3	15.5	8.5	11.3	11.9	10.5	11.2	12.2	9.4	12.1	8.1	11	9	13.6	11.7	10.3	9.9	13.3	8.2	11.3	9.5	95	ACY1	aminoacylase 1
5	5	5	6.6	5	5	5	5	5	5	5.4	5	5.3	5	5	5	5	6.6	6.8	6.1	5	5.5	5	5	5	7.2	97	ACYP1	acylphosphatase 1
5.7	5.2	6.1	5.7	5.6	5.1	5	5.8	6.3	5	5.4	5	6	5	5.3	5.6	5	5	5	5.4	5.3	5.8	5	5.7	5.8	5.8	98	ACYP2	acylphosphatase 2
5	5	5	5	5	5	5.3	5	5	5	5	5	5	5	5	5	5	5	5	5.8	5	5	5	5	5	5	100	ADA	adenosine deaminase
5	5	5	5	5	5	5	5	5	5	5	5	5	5	5	5	5	5	5	5	5	5	5	5	5	5	101	ADAM8	ADAM metallopeptidase domain 8
38.1	38	26.5	36.4	28.6	35.9	33	32.1	35.6	34.8	31.1	40.6	28	31.8	27.4	37	33.3	34.4	37.2	30.2	28.3	33.4	37	27	28.7	38	102	ADAM10	ADAM metallopeptidase domain 10
251.2	259.7	275.4	89.5	250.5	275.7	271.9	152.6	261.6	241.7	275.4	256.3	261.4	303.1	288.8	252.8	296	183.7	310.1	303.1	240	286.2	292.2	217.6	289.1	260.9	103	ADAR	adenosine deaminase, RNA specific
27.2	25.8	17.5	19.7	28.2	30	23.8	22.3	22.9	24.4	28.7	25.3	21.8	17.3	22.9	15.9	15.6	21.1	24.8	18.3	36.4	32.9	23.2	23.6	28.1	18.8	104	ADARB1	adenosine deaminase, RNA specific B1
5	5	5	5	5	5	5	5	5	5	5	5	5	5	5	5	5	5	5	5	5	5	5	5	5	5	105	ADARB2	adenosine deaminase, RNA specific B2 (inactive)
5	5	5	5	6.1	5	5.5	5	5.4	5.8	5.8	7	5.1	5	5	8.1	5.9	5	5	5.1	6.4	5	5.7	5.9	5.5	7	107	ADCY1	adenylate cyclase 1
5	5	5	5	5	5	5	5	5	5	5	5	5	5	5	5	5	5	5	5	5	5	5	5	5	5.4	108	ADCY2	adenylate cyclase 2
54.9	45.3	65.1	57.2	71.9	59.3	64.5	57.5	65.3	71.7	57	45.3	78.5	43.4	72	49.2	34.2	62	73.2	53.6	70	62.1	74.2	72.6	79.1	47	109	ADCY3	adenylate cyclase 3
5	5	5	5	5	5	5	5	5	5	5	5	5	5	5	5	5	5	5	5	5	5	5	5	5	5	111	ADCY5	adenylate cyclase 5
20.6	33.4	23.5	28.9	27.1	22.9	41.9	28.2	27.4	27.9	35.2	27.9	41.4	29.2	26.1	19.7	28.5	37.8	32.9	29.8	21.6	33.2	32	34.6	34.5	26.4	112	ADCY6	adenylate cyclase 6
40.4	40.3	41	42.8	30.7	45	40.1	35.6	34.3	36.9	34.9	40.4	41.4	40.9	36.5	41.5	45.8	27.5	42.3	35.5	41.1	43.9	45.5	41.2	49	35.7	113	ADCY7	adenylate cyclase 7
5	5	5	5	5	5	5	5	5	5	5	5	5	5	5	5	5	5	5	5	5	5	5	5	5	5	114	ADCY8	adenylate cyclase 8
65.4	45.5	67.3	79.9	68.1	79.1	102.9	29.3	61.9	63.6	96.7	69	80.7	54.1	86.4	53.1	70.7	89.7	60.3	73.6	61.8	51	61.9	63.1	106.3	40.3	115	ADCY9	adenylate cyclase 9
5	5	5	5	5	5	5	5	5	5	5	5	5	5	5	5	5	5	5	5	5	5	5	5	5	5	116	ADCYAP1	adenylate cyclase activating polypeptide 1
5	5	5	5	5	5	5	5	5	5	5	5	5	5	5	5	5	5	5	5	5	5	5	5	5	5	117	ADCYAP1R1	ADCYAP receptor type I
69.3	80.8	92.8	83.7	75.7	72.5	57.3	77.7	75.1	86.7	50.2	75.7	83.9	88.8	82	75.7	73.1	77.8	79.7	93.7	69.4	90.1	81	73.9	92.8	75.6	118	ADD1	adducin 1
5	5	5	5	5	5	5	5	5	5	5	5	5	5	5	5	5	5	5	5	5	5	5	5	5	5	119	ADD2	adducin 2
26.2	34.1	12.9	34	32.3	28.9	33.2	27.5	29.9	33	38.9	33.4	27.5	31.1	31.7	22.1	22	29.9	25.9	32	22.7	44.4	25.3	29.1	20.3	26.4	120	ADD3	adducin 3
7.1	6.8	5	5.3	5.7	5	6.1	5	5	5	5.3	5.5	5.6	5	5.6	5	5	6.4	5.3	6.2	5.8	5.3	5	5	5.6	6.7	123	PLIN2	perilipin 2
5	5	5	5	5	5	5	5	5	5	5	5	5	5	5	5	5	5	5	5	5	5	5	5	5	5	124	ADH1A	alcohol dehydrogenase 1A (class I), alpha polypeptide
5	5	5	5	5	5	5	5	5	5	5	5	5	5	5	5	5	5	5	5	5	5	5	5	5	5	125	ADH1B	alcohol dehydrogenase 1B (class I), beta polypeptide
5	5	5	5	5	5	5	5	5	5	5	5	5	5	5	5	5	5	5	5	5	5	5	5	5	5	126	ADH1C	alcohol dehydrogenase 1C (class I), gamma polypeptide
5	5	5	5	5	5	5	5	5	5	5	5	5	5	5	5	5	5	5	5	5	5	5	5	5	5	127	ADH4	alcohol dehydrogenase 4 (class II), pi polypeptide
91.8	85.3	81.8	72.4	65	84.9	82.5	81.1	69	88.8	81.1	79.4	75.9	64.6	78.3	70.3	80.3	71.5	81.2	78.6	83.8	86.7	83.8	74.3	71.7	79	128	ADH5	alcohol dehydrogenase 5 (class III), chi polypeptide
5	5	5	5	5	5	5	5	5	5	5	5	5	5	5	5	5	5	5	5	5	5	5	5	5	5	130	ADH6	alcohol dehydrogenase 6 (class V)
5	5	5	5	5	5	5	5	5	5	5	5	5	5	5	5	5	5	5	5	5	5	5	5	5	5	131	ADH7	alcohol dehydrogenase 7 (class IV), mu or sigma polypeptide
35.8	39.1	42.7	41.7	37.1	38.5	34.8	43.6	39.9	29	36.1	38.4	34.1	39.7	38.7	39.1	41.9	31.4	39.7	22.4	32.4	39.2	42.3	40.5	29.5	42.5	132	ADK	adenosine kinase
29.6	16.3	15	19.4	30.1	21.6	18.7	16.8	26.9	26	19.7	21.6	27.1	30.6	20	15.1	25	19.3	13	17.5	37.7	21.8	13.7	20.9	25.5	28.2	133	ADM	adrenomedullin
5	5	5	5	5	5	5	5	5	5	5	5	5	5	5	5	5	5	5	5	5	5	5	5	5	5	134	ADORA1	adenosine A1 receptor
5	5	5	5	5	5	5	5	5	5	5	5	5	5	5	5	5	5	5	5	5	5	5	5	5	5	135	ADORA2A	adenosine A2a receptor
10.5	8.4	10.5	7.3	10	8.1	6.4	8.3	8.4	9.3	5.8	6.5	8.7	9.7	6.4	7.9	9.5	8.5	9.2	6.9	15.3	9.1	8.5	9.7	10.5	8.4	136	ADORA2B	adenosine A2b receptor
5	5	5	5	5	5	5	5	5	5	5	5	5	5	5	5	5	5	5	5	5	5	5	5	5	5	140	ADORA3	adenosine A3 receptor
5	5	5	5	5	5	5	5	5	5	5	5	5	5	5	5	5	5	5	5	5	5	5	5	5	5	141	ADPRH	ADP-ribosylarginine hydrolase
185.4	163.5	194.7	180.2	195.1	177.3	228.3	175	147.5	175.1	221.7	179.4	145.1	172.4	187.7	87.8	185.8	206.9	196	175.9	186.7	200.6	197.7	143.4	169	164.1	142	PARP1	poly(ADP-ribose) polymerase 1
103.8	94.8	95.9	88.1	86.2	88.3	89.9	70.2	80.1	75.3	88	79.1	79.9	84.2	84.1	83.9	92.9	76.9	96.5	92.3	72.1	97.8	84.6	67.2	82.3	81.5	143	PARP4	poly(ADP-ribose) polymerase family member 4
5	5	5	5	5	5	5	5	5	5	5	5	5	5	5	5	5	5	5	5	5	5	5	5	5	5	146	ADRA1D	adrenoceptor alpha 1D
5	5	5	5	5	5	5	5	5	5	5	5	5	5	5	5	5	5	5	5	5	5	5	5	5	5	147	ADRA1B	adrenoceptor alpha 1B
7.7	6.5	6.7	5.6	7.8	5	6.9	5.9	8.1	6.6	7.7	5.6	7.8	5.7	6.3	6.5	6.7	7.5	5.4	5.9	8.3	6	6.8	6.6	6.2	9.8	148	ADRA1A	adrenoceptor alpha 1A
45.4	35.5	39	37.1	35.6	35.6	28.8	32	30.2	41.4	22.5	41.8	29.1	31.6	33.9	36.8	38.4	30.7	24.1	17.9	45.6	34.8	28.8	51.6	48.9	36	150	ADRA2A	adrenoceptor alpha 2A
5	5	5	5	5	5	5	5	5	5	5	5	5	5	5	5	5	5	5	5	5	5	5	5	5	5	151	ADRA2B	adrenoceptor alpha 2B
5	5	5	5	5	5	5	5	5	5	5	5	5	5	5	5	5	5	5	5	5	5	5	5	5	5	152	ADRA2C	adrenoceptor alpha 2C
5	5	5	5	5	5	5	5	5	5	5	5	5	5	5	5	5	5	5	5	5	5	5	5	5	5	153	ADRB1	adrenoceptor beta 1
5.5	5.4	5	5.2	8.2	5	5	5.5	5	5	5.2	5	8.1	5	5	5	6.2	5	5	5	5	5	5	6.6	5	13.1	154	ADRB2	adrenoceptor beta 2
5	5	5	5	5	5	5	5	5	5	5	5	5	5	5	5	5	5	5	5	5	5	5	5	5	5	155	ADRB3	adrenoceptor beta 3
25.1	27.5	24.8	24.2	28.2	23.5	23.2	26.5	25.1	27.5	18.7	25.5	33.2	34	29.9	17.1	33.2	28.9	33	29.2	32.4	30.7	28.2	29.4	35.8	21.7	156	GRK2	G protein-coupled receptor kinase 2
9.1	10.3	10.8	8.6	15.1	7.6	10.2	9.8	12	9.5	9	9.7	13.8	9.1	9.3	11.3	11	13.6	9.2	9.7	12.7	9.4	11.4	9.4	7.4	13.7	157	GRK3	G protein-coupled receptor kinase 3
100.8	80.1	94.4	97.2	97.2	97	88.7	100.9	98.4	80.7	85.6	87.4	89.5	91.4	81.9	42.9	98.2	96.1	100.8	97.3	102.1	89.9	95	86.1	93.8	96	158	ADSL	adenylosuccinate lyase
103.9	80.9	99.6	89.3	86	83.6	53.8	97.5	86.6	84	52.1	89.9	84.6	80.4	103.5	92.5	91.8	102.8	105.8	102.2	78.3	92.2	99.8	91.1	82.5	75.1	159	ADSS	adenylosuccinate synthase
52.6	66.8	81.6	56.6	64.4	64.6	43.2	44.3	62.1	74	38.9	62.3	74.1	107.5	75.9	71.3	61.3	67.9	67.9	79.5	77.1	62.2	65.9	68.7	102.8	69.5	160	AP2A1	adaptor related protein complex 2 alpha 1 subunit
20	22.1	25.5	23.2	18.7	20.7	23.8	19.9	18.8	20.9	19.2	20	25.4	24.3	22.5	21.9	23.8	18.9	21.8	24.5	24.2	20.8	21.9	22.2	29.4	19.7	161	AP2A2	adaptor related protein complex 2 alpha 2 subunit
62.1	59.5	44	48	62.2	70.4	80.6	66.3	69.5	73.9	72.3	72.3	72.5	76.1	78.6	56.9	68.2	53	73.4	61.5	69.9	65.7	80.1	63.2	81.2	62.5	162	AP1B1	adaptor related protein complex 1 beta 1 subunit
383.1	406.7	409	282.3	355.9	408.6	320	330.4	332.3	352.6	325.4	341	346.1	374.1	318.7	330.2	380.6	366.2	376.6	321.8	374.5	377.7	335.8	381	217.4	346.3	163	AP2B1	adaptor related protein complex 2 beta 1 subunit
88.3	96	67.2	59	80.2	84.2	82.1	88.1	93.9	88.3	90.4	82	81.8	99.3	77.7	90.7	83.6	82.9	106.7	98.2	90	94.6	104.9	88.8	51.6	96.6	164	AP1G1	adaptor related protein complex 1 gamma 1 subunit
5	5	5	5	5	5	5	5	5	5	5	5	5	5	5	5	5	5	5	5	5	5	5	5	5	5	165	AEBP1	AE binding protein 1
26.8	84.9	98.1	88.6	89	86	108.6	69.2	92.1	71.3	92	82.3	109.3	106.2	107	85.7	86.8	110.2	88	93.1	93.2	76.4	86.7	83.9	109	63.9	166	AES	amino-terminal enhancer of split
5	5	5	5	5	5	5	5	5	5	5	5	5	5	5	5	5	5	5	5	5	5	5	5	5	5	167	CRISP1	cysteine rich secretory protein 1
18.4	16.3	15.3	16.6	12	17	14.8	15.8	14.2	14.2	16.8	14.9	18.9	17.1	12.8	17.2	17.5	14.7	13.4	11.1	19	14.9	14.7	13.9	18.8	16.3	172	AFG3L1P	AFG3 like matrix AAA peptidase subunit 1, pseudogene
5	5	5	5	5	5	5	5	5	5	5	5	5	5	5	5	5	5	5	5	5	5	5	5	5	5	173	AFM	afamin
5	5	5	5	5	5	5	5	5	5	5	5	5	5	5	5	5	5	5	5	5	5	5	5	5	5	174	AFP	alpha fetoprotein
5.6	5.5	6	5	5.4	5.3	5	5	6.3	6.2	5	5	5	5.8	5	5.4	5	5.3	5.5	5.8	5	5.9	5.7	5	5.6	6.1	175	AGA	aspartylglucosaminidase
5	5	5	5	5	5	5	5	5	5	5	5	5	5	5	5	5	5	5	5	5	5	5	5	5	5	176	ACAN	aggrecan
5	5	5	5	5	5	5	5	5	5	5	5	5	5	5	5	5	5	5	5	5	5	5	5	5	5	177	AGER	advanced glycosylation end-product specific receptor
66	56.5	56.8	47.6	48.2	56	62.7	46.2	48	51.9	66	68.9	46.5	57.9	66.8	66.2	50.8	45	52.6	61.6	49.6	66.6	62	59.8	47.9	56	178	AGL	amylo-alpha-1, 6-glucosidase, 4-alpha-glucanotransferase
5	5	5	5	5	5	5	5	5	5	5	5	5	5	5	5	5	5	5	5	5	5	5	5	5	5	181	AGRP	agouti related neuropeptide
32.7	39.9	18.5	24.9	35.1	41.6	28.1	42.5	36.6	36.5	30.5	28.3	31.2	17.9	17.1	17.5	19.4	21.4	23.9	13.1	34.6	25.8	26	38.5	32.6	17.4	182	JAG1	jagged 1
5	5	5	5	5	5	5	5	5	5	5	5	5	5	5	5	5	5	5	5	5	5	5	5	5	5	183	AGT	angiotensinogen
5	5	5	5	5	5	5	5	5	5	5	5	5	5	5	5	5	5	5	5	5	5	5	5	5	5	185	AGTR1	angiotensin II receptor type 1
5	5	5	5	5	5	5	5	5	5	5	5	5	5	5	5	5	5	5	5	5	5	5	5	5	5	186	AGTR2	angiotensin II receptor type 2
5	5	5	5	5	5	5	5	5	5	5	5	5	5	5	5	5	5	5	5	5	5	5	5	5	5	187	APLNR	apelin receptor
5	5	5	5	5	5	5	5	5	5	5	5	5	5	5	5	5	5	5	5	5	5	5	5	5	5	189	AGXT	alanine-glyoxylate aminotransferase
5	5	5	5	5	5	5	5	5	5	5	5	5	5	5	5	5	5	5	5	5	5	5	5	5	5	190	NR0B1	nuclear receptor subfamily 0 group B member 1
169.7	155	163.8	149	152.2	168.7	172.5	172.6	158.7	169.9	167.4	169	181.3	171.6	184.1	166.7	168.4	167	177.3	152.8	181.3	159.8	164	140.4	184	166.5	191	AHCY	adenosylhomocysteinase
106.3	77.3	77.6	64.1	89.9	75.9	69.3	76.7	94.1	90.6	71	77.4	70.1	42	65.7	57.2	78.9	60.9	72.4	55.5	98.2	90.2	72.1	75.9	86.7	80.1	196	AHR	aryl hydrocarbon receptor
5	5	5	5	5	5	5	5	5	5	5	5	5	5	5	5	5	5	5	5	5	5	5	5	5	5	197	AHSG	alpha 2-HS glycoprotein
5	5	5	5	5	5	5	5	5	5	5	5	5	5	5	5	5	5	5	5	5	5	5	5	5	5	199	AIF1	allograft inflammatory factor 1
11.3	7.4	8.2	9.9	9.3	5	5.5	5	10.7	6.1	6.1	7.7	8.1	8.8	7.2	6	7.2	16.6	8.6	7.3	5.4	13.4	7.9	13.5	6.2	9.5	202	AIM1	absent in melanoma 1
31.1	28.9	27.3	31.1	26.6	30.8	40.1	32.6	31.8	32.7	35.3	36.2	37.2	37.1	32.8	34.6	30.1	40.2	32.9	35	29.1	26.1	35	25	36.2	39.4	203	AK1	adenylate kinase 1
258.1	236.4	252.1	279.1	242	258.3	253.4	257.9	257.1	257.2	247	233.8	224.8	141.8	257.7	261.1	270.3	200.5	252.1	223.1	239.3	250.4	258.5	159.1	202.4	234.2	204	AK2	adenylate kinase 2
158.5	150	102.5	94.6	126.2	124.7	90.2	143.7	142.4	138.4	90.5	102.3	105.3	98	111	69.7	80.6	151	150.7	72.8	144.4	161.7	151.9	173.2	81.6	134.7	205	AK4	adenylate kinase 4
46.2	52.1	53.3	58.5	58.2	61.3	75.3	54	51.4	62.2	63.9	64.4	65.1	78.3	69.7	64.3	61.6	46.2	58.2	66.1	61	56.5	60.8	55.9	81.6	51.2	207	AKT1	AKT serine/threonine kinase 1
42.8	91	100.3	103.1	106.6	93.8	84.9	92.6	74.6	104.9	86.1	96.2	116.7	78.4	120.5	92.4	104.9	109.8	89.4	88.9	107.7	96.3	94.3	99.6	120	93.5	208	AKT2	AKT serine/threonine kinase 2
13.1	15.6	15.6	12.6	11.8	13	10.7	12.4	11.7	14.4	10.6	14	13.6	13.1	19.9	12.8	15.3	13.6	16.5	13.1	9.9	13.6	16.2	14.2	14.9	15	210	ALAD	aminolevulinate dehydratase
53.5	62.6	62.9	56.8	58.9	50	42.1	50.9	61.4	59.3	38.9	53.5	50.6	65.9	56.1	53.9	64.9	54.8	48.1	62.6	56.1	51.3	49.2	43.3	63.2	53	211	ALAS1	5'-aminolevulinate synthase 1
5	5	5	5	5	5	5	5	5	5	5	5	5	5	5	5	5	5	5	5	5	5	5	5	5	5	212	ALAS2	5'-aminolevulinate synthase 2
5	5	5	5	5	5	5	5	5	5	5	5	5	5	5	5	5	5	5	5	5	5	5	5	5	5	213	ALB	albumin
103	170.4	152.8	125.9	139.7	159	161.2	135.4	159.9	159.3	168.6	114.6	161.7	146.2	142.4	131	173.6	155.9	190.7	110	55.7	154.3	176.8	152.8	150.7	138.6	214	ALCAM	activated leukocyte cell adhesion molecule
62.3	65.7	93.9	122.9	69.7	85.7	91.9	64.3	98.4	91.2	81.5	85.6	90	69.2	93.4	47.7	90.4	94.7	82.3	36.6	47.3	70.2	85.9	81.6	108.5	61	215	ABCD1	ATP binding cassette subfamily D member 1
5	5	5	5	5	5	5	5	5	5	5	5	5	5	5	5	5	5	5	5	5	5	5	5	5	5	216	ALDH1A1	aldehyde dehydrogenase 1 family member A1
13.1	17.7	15	11	12.6	11.5	9.7	13	16.4	20.6	8.6	15.1	16.9	14	19.6	11.6	13.4	12.7	12.5	13.9	11.8	14.5	14.8	13.8	15.7	10	217	ALDH2	aldehyde dehydrogenase 2 family (mitochondrial)
63.5	118.1	106.7	80	76.8	79	114	85.2	97.5	110.7	121.1	122.9	105.2	103.8	111.5	108.5	88.4	75.1	88.3	137.3	64.9	100	101.6	94.3	103.9	89	218	ALDH3A1	aldehyde dehydrogenase 3 family member A1
62.3	65.3	71.9	76.7	73.5	81.1	95.4	79.7	66.5	64	84.9	74.7	91.9	68.9	76.1	50	83.9	72	82.1	78.1	76.1	64.4	80.8	60.3	108.2	78.6	219	ALDH1B1	aldehyde dehydrogenase 1 family member B1
21.3	19.2	29	27.2	17.7	18.5	17.3	23.1	21.9	14.9	16.8	19.9	26.2	24.6	23.5	32.4	10.7	21.3	21.8	29.3	15	21.4	25.8	17.8	28.5	17.4	220	ALDH1A3	aldehyde dehydrogenase 1 family member A3
56.6	50.1	71.7	62.5	52	53.1	81.6	40.8	47.9	61.5	73.4	63.8	68	72.9	68.3	81.8	42.8	75.1	73	95	46.1	73.1	70.7	62	79.5	56	221	ALDH3B1	aldehyde dehydrogenase 3 family member B1
5	5	5	5	5	5	5	5	5	5	5	5	5	5	5	5	5	5	5	5	5	5	5	5	5	5	222	ALDH3B2	aldehyde dehydrogenase 3 family member B2
52.8	50.7	29.6	31.1	44.3	48.5	47.3	53	44.1	54.9	50.1	40.1	40.9	16.7	26.9	37.7	43.3	50.2	41.8	56.4	44.2	17.8	40.6	41.7	40	21.2	223	ALDH9A1	aldehyde dehydrogenase 9 family member A1
176.4	239.4	232.5	233.1	198.1	201.7	205	183.8	223.1	216.2	212.1	226.7	214.2	179	242.2	235	242.1	212.6	217.1	255.9	172	209.6	205	176.1	186.5	242.5	224	ALDH3A2	aldehyde dehydrogenase 3 family member A2
5	5	5	5	5	5	5	5	5	5	5	5	5	5	5	5	5	5	5	5	5	5	5	5	5	5	225	ABCD2	ATP binding cassette subfamily D member 2
754.4	872.3	809	868.3	796.9	894.1	911	843.3	891.2	994.4	857.3	856.8	905.1	999.6	915.7	707.7	748	739.8	797.1	764.6	925.2	835.1	747.5	808.2	1041.7	824	226	ALDOA	aldolase, fructose-bisphosphate A
5	5	5	5	5	5	5	5	5	5	5	5	5	5	5	5	5	5	5	5	5	5	5	5	5	5	229	ALDOB	aldolase, fructose-bisphosphate B
5	5	5	5	5	5	5	5	5	5	5	5	5	5	5	5	5	5	5	5	5	5	5	5	5	5	230	ALDOC	aldolase, fructose-bisphosphate C
150.6	135.3	140.7	112.8	136.7	149.1	169.3	137.1	149	162.6	149.5	145.8	135.8	160.3	161.7	107.5	144.3	110.3	119.4	122.2	155	163.4	123.4	110.9	97.4	122.7	231	AKR1B1	aldo-keto reductase family 1 member B
5	5	5	5	5	5	5	5	5	5	5	5	5	5	5	5	5	5	5	5	5	5	5	5	5	5	238	ALK	anaplastic lymphoma receptor tyrosine kinase
5	5	5	5	5	5	5	5	5	5	5	5	5	5	5	5	5	5	5	5	5	5	5	5	5	5	239	ALOX12	arachidonate 12-lipoxygenase, 12S type
5	5	5	5	5	5	5	5	5	5	5	5	5	5	5	5	5	5	5	5	5	5	5	5	5	5	240	ALOX5	arachidonate 5-lipoxygenase
5	5	5	5	5	5	5	5	5	5	5	5	5	5	5	5	5	5	5	5	5	5	5	5	5	5	241	ALOX5AP	arachidonate 5-lipoxygenase activating protein
5	5	5	5	5	5	5	5	5	5	5	5	5	5	5	5	5	5	5	5	5	5	5	5	5	5	242	ALOX12B	arachidonate 12-lipoxygenase, 12R type
5	5	5	5	5	5	5	5	5	5	5	5	5	5	5	5	5	5	5	5	5	5	5	5	5	5	245	ALOX12P2	arachidonate 12-lipoxygenase pseudogene 2
5	5	5	5	5	5	5	5	5	5	5	5	5	5	5	5	5	5	5	5	5	5	5	5	5	5	246	ALOX15	arachidonate 15-lipoxygenase
5	5	5	5	5	5	5	5	5	5	5	5	5	5	5	5	5	5	5	5	5	5	5	5	5	5	247	ALOX15B	arachidonate 15-lipoxygenase, type B
5	5	5	5	5	5	5	5	5	5	5	5	5	5	5	5	5	5	5	5	5	5	5	5	5	5	248	ALPI	alkaline phosphatase, intestinal
5	5	5	5	5	5	5	5	5	5	5	5	5	5	5	5	5	5	5	5	5	5	5	5	5	5	249	ALPL	alkaline phosphatase, liver/bone/kidney
5	5	5	5	5	5	5	5	5.1	5	5	5	7.3	5	5	5	5	5.8	5	5	5	5	5	5	5	5	250	ALPP	alkaline phosphatase, placental
5	5	5	5	5	5	5	5	5	5	5	5	5	5	5	5	5	5	5	5	5	5	5	5	5	5	251	ALPPL2	alkaline phosphatase, placental like 2
5	5	5	5	5	5	5	5	5	5	5	5	5	5	5	5	5	5	5	5	5	5	5	5	5	5	257	ALX3	ALX homeobox 3
5	5	5	5	5	5	5	5	5	5	5	5	5	5	5	5	5	5	5	5	5	5	5	5	5	5	258	AMBN	ameloblastin
5	5	5	5	5	5	5	5	5	5	5	5	5	5	5	5	5	5	5	5	5	5	5	5	5	5	259	AMBP	alpha-1-microglobulin/bikunin precursor
45.1	40	52.5	56.5	52.2	47.5	45	41.6	45.7	44.2	42.3	55.6	41.8	46.4	41.8	52.4	49.8	37.3	54.6	45.9	51.7	50.6	56.7	31.9	32.3	59.6	262	AMD1	adenosylmethionine decarboxylase 1
5	5	5	5	5	5	5	5	5	5	5	5	5	5	5	5	5	5	5	5	5	5	5	5	5	5	265	AMELX	amelogenin, X-linked
5	5	5	5	5	5	5	5	5	5	5	5	5	5	5	5	5	5	5	5	5	5	5	5	5	5	266	AMELY	amelogenin, Y-linked
40.2	47.9	49.5	45.7	43.3	39	54.9	48.7	57.3	55	50.6	43.5	46.3	53.7	52.2	41.2	44.7	49.4	24.5	48.7	56.9	49.1	28.8	54.7	58.3	49.9	267	AMFR	autocrine motility factor receptor
5	5	5.4	6.4	5	5.4	5.9	5	7.2	6.9	5	5	6	7	6.4	5.8	5.9	6.3	5	5	6.4	6.5	5.9	5.9	8.8	5	268	AMH	anti-Mullerian hormone
5	5	5	5	5	5	5	5	5	5	5	5	5	5	5	5	5	5	5	5	5	5	5	5	5	5	269	AMHR2	anti-Mullerian hormone receptor type 2
5	5	5	5	5	5	5	5	5	5	5	5	5	5	5	5	5	5	5	5	5	5	5	5	5	5	270	AMPD1	adenosine monophosphate deaminase 1
69	60.1	88.8	60.8	70.6	66.4	76.1	69.2	64.1	75.4	69	68.4	61.2	90.3	61.3	65.5	80.3	72	68.4	71.6	78.7	60.9	71.2	67.6	93.9	74.2	271	AMPD2	adenosine monophosphate deaminase 2
5	5	5	5	5	5	5	5	5	5	5	5	5	5	5	5	5	5	5	5	5	5.1	5	5	5	5	272	AMPD3	adenosine monophosphate deaminase 3
5	5	5	5	5	5	5	5	5	5	5	5	5	5	5	5	5	5	5	5	5	5	5	5	5	5	273	AMPH	amphiphysin
48.8	64.7	59.8	69.8	59.4	69.7	54.6	82.3	77.3	71.9	55.6	68.6	53.4	75.4	84	34.6	56.1	68.5	71.4	69.2	55	52	69.2	61.9	88.3	58.4	274	BIN1	bridging integrator 1
5	5	5	5	5	5	5	5	5	5	5	5	5	5	5	5	5	5	5	5	5	5	5	5	5	5	275	AMT	aminomethyltransferase
5	5	5	5	5	5	5	5	5	5	5	5	5	5	5	5	5	5	5	5	5	5	5	5	5	5	276	AMY1A	amylase, alpha 1A (salivary)
5	5	5	5	5	5	5	5	5	5	5	5	5	5	5	5	5	5	5	5	5	5	5	5	5	5	277	AMY1B	amylase, alpha 1B (salivary)
5	5	5	5	5	5	5	5	5	5	5	5	5	5	5	5	5	5	5	5	5	5	5	5	5	5	278	AMY1C	amylase, alpha 1C (salivary)
5	5	5	5	5	5	5	5	5	5	5	5	5	5	5	5	5	5	5	5	5	5	5	5	5	5	279	AMY2A	amylase, alpha 2A (pancreatic)
5	5	5	5	5	5	5	5	5	5	5	5	5	5	5	5	5	5	5	5	5	5	5	5	5	5	280	AMY2B	amylase, alpha 2B (pancreatic)
5	5	5	5	5	5	5	5	5	5	5	5	5	5	5	5	5	5	5	5	5	5	5	5	5	5	283	ANG	angiogenin
10.7	9.1	7.8	7.5	5.2	6.7	10	7.9	6.2	10.6	11.2	9.3	6.9	9.4	8.7	8.2	8.1	10.1	5.9	5.9	5.9	7.9	7.9	12.5	6.6	11.1	284	ANGPT1	angiopoietin 1
6.7	5.8	5.4	5	6.6	5	5	5.9	5	5	6.9	5.3	6.5	5	5	8.2	5	5	5	6.8	5.1	5	5.2	5.5	5	7.8	285	ANGPT2	angiopoietin 2
5	5.2	5	5	5	5	5	5	5	5	5	5	5.6	6.5	5	5	5	5	5	5	5	5	5	5	5.6	5	286	ANK1	ankyrin 1
5	5	5	5	5	5	5	5	5	5	5	5	5	5	5	5	5	5	5	5	5	5	5	5	5	5.1	287	ANK2	ankyrin 2
6.2	6.2	8.8	8	5	5.4	5.6	6.1	6.5	5.6	8.1	9.4	6.6	5.8	7	6.3	6	5	8.2	5.9	6.7	6	5.8	6.8	6.2	6	288	ANK3	ankyrin 3
11.7	19.1	8.4	8.3	13.9	10.2	7	12.8	11.6	15.5	6.8	12.7	11.9	9.8	7.1	12.5	13.3	7.1	5	8.4	7.9	9.2	5	13.6	7.7	9	290	ANPEP	alanyl aminopeptidase, membrane
6.5	7.1	10.6	10.5	9	8.5	14.2	9.3	12.2	11.1	10.2	9.9	12.3	11.3	14	11.4	13.2	9.7	10.7	10.8	13.5	9.3	14.2	8.1	12.3	11.9	291	SLC25A4	solute carrier family 25 member 4
370.2	355.6	331.5	320.3	365.9	384.9	387	356.4	325.1	331.2	372.5	351	375.9	370	353.8	371.6	375.4	285.6	366.5	329.2	365.8	358.1	347	309.4	367.3	374.7	292	SLC25A5	solute carrier family 25 member 5
194	179.3	175.7	140.3	168.8	196.1	213.2	183.5	190.9	213.4	196.3	178.1	201.8	229.1	206.8	184.8	176.1	181.1	172.8	173.4	170.7	157.1	181.4	134.3	246.1	173.7	293	SLC25A6	solute carrier family 25 member 6
297.4	299.1	227.9	242	281.8	282.6	218	216.9	310.8	214.1	212.5	179	209.5	244.1	194	190.1	209	243.3	197	244.5	247.3	288.6	196.2	212.8	204.5	213.7	301	ANXA1	annexin A1
594.4	700.6	212.1	161.7	637.6	736.5	650.7	567	670.4	587.2	627.5	515.3	645.7	563.3	560.3	466.6	579.9	454.3	482.5	521.1	186.6	612.6	487.9	478.7	555.9	539.2	302	ANXA2	annexin A2
8.9	8.9	5	5	12.3	7.2	6.3	7.1	9.8	7.3	7	9	6.5	6.7	10.1	5.4	6.2	5.7	6.8	6.8	5	6.3	6.3	5.8	8.8	7.2	303	ANXA2P1	annexin A2 pseudogene 1
77.8	83.9	27.3	21.9	75.4	90.8	78.8	59.9	74.6	64.1	79.5	68.1	78.5	69	59.2	65.4	63.3	39.5	54.8	75.2	17.6	77	63.8	58.4	65.3	68.6	304	ANXA2P2	annexin A2 pseudogene 2
5	5	5	5	5	5	5	5	5	5	5	5	5	5	5	5	5	5	5	5	5	5	5	5	5	5	305	ANXA2P3	annexin A2 pseudogene 3
49.1	76.1	41.9	36	71.4	78.7	63.9	37.2	65.3	41.1	64.1	31.7	69.3	39.2	43.2	39	45.4	66.8	63.2	46.1	63.3	57.7	65.7	41.2	59.4	43.5	306	ANXA3	annexin A3
23.1	22.4	18.1	11.3	18.6	24.8	22	17.7	14.2	15.7	20.5	18.1	17.6	13.9	13.9	18.7	13.5	11.3	20.8	25.1	18.7	19.5	19.8	17.1	16.5	19.1	307	ANXA4	annexin A4
255.7	253.3	237.9	184.8	234.3	267.6	241.4	212.5	247.6	214.5	227	198.2	226.5	61.6	200.7	183.7	233.5	202.3	214.4	147.7	240.4	227.7	213.4	175.4	204.1	183.1	308	ANXA5	annexin A5
65.9	67.4	71.9	61.6	57	68.1	76.1	63.2	61.9	66.6	68.9	70.1	66.4	77.1	69.8	66.1	62.6	53.8	66.2	77.9	59.4	64.2	64.7	50.8	75.6	63.6	309	ANXA6	annexin A6
71.3	69.2	68.8	70.7	65	71.3	63	61.8	63.9	29.8	61.3	54.4	55.7	45.3	59.9	53	54.6	59.1	61.4	60.2	66.4	66.2	65.3	42.2	57.2	51.7	310	ANXA7	annexin A7
70.1	68.6	67.4	60.2	71.1	68.1	27.1	49.9	69.2	76.4	37.2	54.5	67	61.7	72.2	48.5	60.8	68.6	64.8	61.6	62.3	62.4	54.8	52.8	65.3	54.6	311	ANXA11	annexin A11
5	5	5	5	5	5	5	5	5	5	5	5	5	5	5	5	5	5	5	5	5	5	5	5	5	5	312	ANXA13	annexin A13
5	5	5	5	5	5	5	5	5	5	5	5	5	5	5	5	5	5	5	5	5	5	5	5	5	5	313	AOAH	acyloxyacyl hydrolase
5	5	5	5	5	5	6.5	5	5.6	5.6	5	5	5	5	5	5	5	6.2	5	5	5	5	5	5	5.4	5	314	AOC2	amine oxidase, copper containing 2
5.3	6	5	5	5.6	7.4	6.9	5	6.5	5	7.7	5.7	5	5.2	5.8	5	5	7.2	5.9	6	5	8.2	5	5.5	5	5	316	AOX1	aldehyde oxidase 1
43.9	26.3	24.2	45.4	36.2	36.6	48.2	36.8	29.8	21.8	51.1	28.3	28	44.8	30.2	39.8	17.6	36.7	26.9	48.2	36.2	39.8	28.8	37.3	20.8	30.1	317	APAF1	apoptotic peptidase activating factor 1
7.6	7.6	8.2	7.6	7.1	7	9.4	11.4	8.4	10.9	8.9	9.6	9.9	8.4	9.4	9.3	7.7	7.4	8.7	11.6	8.3	7.7	10.1	5	7.2	7.3	318	NUDT2	nudix hydrolase 2
5	5	5	5	5	5	5	5	5	5	5	5	5	5	5	5	5	5	5	5	5	5	5	5	5	5	319	APOF	apolipoprotein F
5	5	5	5	5	5	5	5	5	5	5	5	5	5	5	5	5	5	5	5	5	5	5	5	5	5	320	APBA1	amyloid beta precursor protein binding family A member 1
5	5	5	5	5	5	5	5	5	5	5	5	5	5	5	5	5	5	5	5	5	5	5	5	5	5	321	APBA2	amyloid beta precursor protein binding family A member 2
7.2	5	7.7	8.8	8.7	5.3	8.5	5.5	7.9	8.2	7.3	7	5.5	9.2	7.2	7.1	7.4	6	6.5	6.6	6.6	6.7	6.1	6.3	7.9	5	322	APBB1	amyloid beta precursor protein binding family B member 1
23	27.2	11.9	21.3	25.2	25.1	20.9	21.3	20.4	18.3	22.3	16.6	19.7	22.2	17	14.6	19.6	17.7	23.1	20.3	16	19.8	23.6	23.8	26	21.6	323	APBB2	amyloid beta precursor protein binding family B member 2
131.5	129.4	139.2	149.2	117.1	118.3	94.6	120.4	111	99.1	101.6	126.7	100.2	124.7	98.4	118.7	142.7	136.8	126.3	135.2	113	86.3	118.5	114.8	108.3	99	324	APC	APC, WNT signaling pathway regulator
5	5	5	5	5	5	5	5	5	5	5	5	5	5	5	5	5	5	5	5	5	5	5	5	5	5	325	APCS	amyloid P component, serum
5	5	5	5	5	5	5	5	5	5	5	5	5	5	5	5	5	5	5	5	5	5	5	5	5	5	326	AIRE	autoimmune regulator
99.3	85.1	97.3	94.5	92.2	83.9	122	87.4	95.9	114.9	104.3	92.2	111.6	94.6	108.4	99.6	89.4	84.7	116.2	80.4	104.1	109.8	106.9	91.1	121.5	96.3	327	APEH	acylaminoacyl-peptide hydrolase
100.8	84.7	102.8	85.3	88	98.8	106.4	94.2	88.2	90.6	99.8	109.7	92.4	79.4	106.3	100.5	103.5	93.8	102.5	104.2	88.8	90.3	103.5	52.5	89.6	99.5	328	APEX1	apurinic/apyrimidinic endodeoxyribonuclease 1
15.5	22.8	19.9	21.9	21.3	21.2	18.9	21.4	20.7	13.8	20	17.4	19	18	20.1	20.9	19.2	18.1	22.6	21.4	24.6	18.2	19.9	21.4	10.9	18.2	329	BIRC2	baculoviral IAP repeat containing 2
14.2	9.1	6.2	9.4	17.4	14.5	10.9	6	10.2	7.1	10.4	6.2	14.1	8.6	5	5.9	14.4	8.2	7.1	8.7	19	12.1	7.5	7.8	7.6	7.1	330	BIRC3	baculoviral IAP repeat containing 3
110	101.8	77.3	104.1	93.9	78.9	121.4	126.2	82	75.1	130.2	117.2	105.9	123.6	78.3	131.7	86.9	95.6	67.4	111.6	101.2	73.8	77.4	109	84.3	121.8	331	XIAP	X-linked inhibitor of apoptosis
85.1	109.3	108.6	98.7	98.7	87.7	69	55.9	98.5	105.5	73.1	81.1	103.8	104.1	100.5	94.3	112.1	117.4	106.8	71.9	112.8	90.9	96.1	92.1	95.3	114.9	332	BIRC5	baculoviral IAP repeat containing 5
5	6	5	5	5	5.4	5.1	5	5	5	5	5	5.2	6.8	5	6.4	5	5	5	5	5.5	5	5	5	5.8	5	333	APLP1	amyloid beta precursor like protein 1
147.5	146.4	134.1	110.5	131.4	150.4	152.4	125.3	134.4	137.9	131.3	137.8	135.3	133.3	137.1	123.5	149.6	152.6	114.5	118.1	135.3	152.5	124.7	111.4	158.3	109.7	334	APLP2	amyloid beta precursor like protein 2
5	5	5	5	5	5	5	5	5	5	5	5	5	5	5	5	5	5	5	5	5	5	5	5	5	5	335	APOA1	apolipoprotein A1
5	5	5	5	5	5	5	5	5	5	5	5	5	5	5	5	5	5	5	5	5	5	5	5	5	5	336	APOA2	apolipoprotein A2
5	5	5	5	5	5	5	5	5	5	5	5	5	5	5	5	5	5	5	5	5	5	5	5	5	5	337	APOA4	apolipoprotein A4
5	5	5	5	5	5	5	5	5	5	5	5	5	5	5	5	5	5	5	5	5	5	5	5	5	5	338	APOB	apolipoprotein B
5	5	5	5	5	5	5	5	5	5	5	5	5	5	5	5	5	5	5	5	5	5	5	5	5	5	339	APOBEC1	apolipoprotein B mRNA editing enzyme catalytic subunit 1
5	5	5	5	5	5	5	5	5	5	5	5	5	5	5	5	5	5	5	5	5	5	5	5	5	5	341	APOC1	apolipoprotein C1
5	5	5	5	5	5	5	5	5	5	5	5	5	5	5	5	5	5	5	5	5	5	5	5	5	5	342	APOC1P1	apolipoprotein C1 pseudogene 1
5	5	5	5	5	5	5	5	5	5	5	5	5	5	5	5	5	5	5	5	5	5	5	5	5	5	343	AQP8	aquaporin 8
5	5	5	5	5	5	5	5	5	5	5	5	5	5	5	5	5	5	5	5	5	5	5	5	5	5	344	APOC2	apolipoprotein C2
5	5	5	5	5	5	5	5	5	5	5	5	5	5	5	5	5	5	5	5	5	5	5	5	5	5	345	APOC3	apolipoprotein C3
5	5	5	5	5	5	5	5	5	5	5	5	5	5	5	5	5	5	5	5	5	5	5	5	5	5	346	APOC4	apolipoprotein C4
5	5	5	5	5	5	5	5	5	5	5	5	5	5	5	5	5	5	5	5	5	5	5	5	5	5	347	APOD	apolipoprotein D
5	5	5	5	5	5	5	5	5	5	5	5	5	5	5	5	5	5	5	5	5	5	5	5	5	5	348	APOE	apolipoprotein E
5	5	5	5	5	5	5	5	5	5	5	5	5	5	5	5	5	5	5	5	5	5	5	5	5	5	350	APOH	apolipoprotein H
185.8	175.8	163.5	165.7	148.1	193	127.5	158.1	153.6	170.3	118.6	177.2	158.7	161.9	154.3	154.4	82.5	199.7	158.5	162.8	169.3	167.5	171.9	141.2	179.7	155.9	351	APP	amyloid beta precursor protein
27.2	32.2	29.6	26	27.4	30.5	30.8	27.2	27.8	33.3	27.9	29.1	33	32	35.3	24.7	33.4	24.4	28.2	26.5	33.3	29.3	27.5	32.1	37.3	28.4	353	APRT	adenine phosphoribosyltransferase
5	5	5	5	5	5	5	5	5	5	5	5	5	5	5	5	5	5	5	5	5	5	5	5	5	5	354	KLK3	kallikrein related peptidase 3
13.4	6.4	9.9	10.1	12.2	10.2	13.2	8.6	10.8	8.9	12.7	12.4	11	10.6	7.9	10.9	11.1	11.1	14.9	10.6	13	15.3	16.1	12.3	12.3	14.1	355	FAS	Fas cell surface death receptor
5	5	5	5	5	5	5	5	5	5	5	5	5	5	5	5	5	5	5	5	5	5	5	5	5	5	356	FASLG	Fas ligand
5	5	5	5	5	5	5	5	5	5	5	5	5	5	5	5	5	5	5	5	5	5	5	5	5	5	357	SHROOM2	shroom family member 2
5	6.2	8.8	5.3	5.6	7.7	5.9	6.8	5	6.9	5	5	7.5	6.4	5	5.9	5.5	7.1	6.4	6.6	5	5.2	5	10.4	5	6	358	AQP1	aquaporin 1 (Colton blood group)
5	5	5	5	5	5	5	5	5	5	5	5	5	5	5	5	5	5	5	5	5	5	5	5	5	5	359	AQP2	aquaporin 2
73.9	70.1	114.5	75.5	78.5	67.2	84	49.6	79.5	56.6	79.5	77	97	79.1	95.1	55.5	67.2	110.8	100.9	57.8	62.8	118.3	99.4	87.6	93.9	75.5	360	AQP3	aquaporin 3 (Gill blood group)
5	5	5	5	5	5	5	5	5	5	5	5	5	5	5	5	5	5	5	5	5	5	5	5	5	5	361	AQP4	aquaporin 4
5	5	5	5	5	5	5	5	5	5	5	5	5	5	5	5	5	5	5	5	5	5	5	5	5	5	362	AQP5	aquaporin 5
5.9	5	5	5	5.2	5	5.1	5.7	6.1	5	5	5	5.3	6.3	5	5.5	5	5	5	6	5.6	5.9	5.1	5	5	6	363	AQP6	aquaporin 6
5	5	5	5	5	5	5	5	5	5	5	5	5	5	5	5	5	5	5	5	5	5	5	5	5	5	364	AQP7	aquaporin 7
5	5	5	5	5	5	5	5	5	5	5	5	5	5	5	5	5	5	5	5	5	5	5	5	5	5	366	AQP9	aquaporin 9
5	5	5	5	5.2	5	5	5	6	5	5	5	5	5	5	5	5.4	5.6	5	5	5	5	5	5	5	5.7	367	AR	androgen receptor
5	5	5	5	5	5	5	5	5	5	5	5	5	5	5	5	5	5	5	5	5	5	5	5	5	5	368	ABCC6	ATP binding cassette subfamily C member 6
60.1	47.2	62.5	54.5	62.6	37.2	47.7	46.9	58.1	55.7	38.6	55.7	60.8	23.8	68	35.4	51.5	73.6	60.8	21.6	50.7	49.4	59.3	58.9	65	61.5	369	ARAF	A-Raf proto-oncogene, serine/threonine kinase
112.8	75.6	114.9	53.6	108.6	100.8	75.1	103.9	98.7	93.4	75.1	98.3	104.7	106.5	104.9	104.1	125.8	115.2	110	130.6	82.2	98.2	103.8	93.9	85.9	104.2	372	ARCN1	archain 1
13.8	19.3	13	23.5	18.9	20.2	20.9	23.7	21.8	14.2	28.7	17.8	11	19.9	22.1	25.2	15.2	14.6	13.7	28.6	14.3	19.7	16.3	21	14.5	27.7	373	TRIM23	tripartite motif containing 23
5	5	5	5	5	5	5	5	5	5	5	5	5	5	5	5	5	5	5	5	5	5	5	5	5	5	374	AREG	amphiregulin
164.1	174.4	221.9	225.2	219.3	224.6	206.6	209.3	229.9	233.4	195.7	184	211.8	258.6	200.1	175.6	183.3	202	218.8	199.2	235.2	167.2	217	183.1	216	208.1	375	ARF1	ADP ribosylation factor 1
198.2	194.4	200.2	66.8	190.6	215.7	200.3	203.1	168.2	212.4	189.4	196.1	203.1	239	237.9	185.9	188.7	227.6	223.1	174.8	236.4	193.6	215.5	181.8	185.9	98.9	377	ARF3	ADP ribosylation factor 3
161.5	161.5	168.3	43.6	177	160.4	150.8	163.6	177	143.9	144.6	164.3	149.9	143	163.6	137.5	167.8	157	158.1	162.7	164.2	66	158.1	162	144	153.1	378	ARF4	ADP ribosylation factor 4
5.9	5	5	5	5.8	5	5.5	5	5	5	5	5.3	6.6	7	7.1	5.7	6.7	5.1	5	5.5	6.8	5	5	5	5	5	379	ARL4D	ADP ribosylation factor like GTPase 4D
41	46.7	45.1	38.6	47.3	49.7	50.4	46.4	49	49.6	50.7	46.9	55.2	55.6	47.4	42.2	48.1	42.2	49.5	39.3	56.8	49.4	52.8	44.7	55.9	40.2	381	ARF5	ADP ribosylation factor 5
24.1	19.9	19.2	21.5	15	22.4	20.4	24.3	15.9	18.6	23.1	26.9	20.4	19.3	19.3	26	24.6	19.2	18.8	18.1	19.6	18.2	19.6	25.3	13.5	16.7	382	ARF6	ADP ribosylation factor 6
5	5	5	5	5	5	5	5	5	5	5	5	5	5	5	5	5	5	5	5	5	5	5	5	5	5	383	ARG1	arginase 1
8.7	8.6	7.9	6.7	7.7	8	5	6.3	7.4	5.6	5	8.6	8.3	7.4	8.2	8	7.7	7.8	6.2	5	6.2	8.6	5.9	6.3	6.2	7.8	384	ARG2	arginase 2
420.7	526.8	516.5	506.4	441	522.1	473.1	506.7	506.5	458.5	448.2	472.5	476.2	446.7	418.2	407.3	514.9	416	425.6	475.6	416.8	473.4	365.9	482.6	515.3	491	387	RHOA	ras homolog family member A
67.3	85.4	104.6	150.8	109	106.8	165.9	107.9	142.3	116.3	155.2	73.3	140.3	123.2	101.1	136.8	121.7	79.7	98.4	120.1	174.9	149.7	89.3	130.2	203	138.7	388	RHOB	ras homolog family member B
48.2	65.7	57.8	44.7	49.5	63.4	61.9	48.1	51.9	55.7	53	48	63.4	54.8	27.3	39.1	48.5	50.5	47.1	48	57.7	44.9	41.8	44.1	56.2	47.7	389	RHOC	ras homolog family member C
146.4	122.3	62.4	106.9	129.5	153	94.1	104.3	152.8	115.9	106.3	87.8	108.9	89.2	63.3	77.4	160.9	108.3	48.6	85.8	174.2	82.1	50.7	97.9	109.4	66.3	390	RND3	Rho family GTPase 3
18.9	15.5	20.8	17.2	22.8	16.8	16.6	17.4	13.1	23.2	13.1	18.2	22.5	5	23.1	13.5	21.8	22.7	21.8	14.1	17.1	20	21.9	22	24.3	18.4	391	RHOG	ras homolog family member G
49.7	51.7	65.9	47	56.7	59.8	70.3	57.8	51.6	57	59.7	59.4	55.9	42.5	38.8	50.4	53.2	43.2	45.3	20.5	59.2	54.4	59	45.2	68.8	40.8	392	ARHGAP1	Rho GTPase activating protein 1
5	5	5	5	5	5	5	5	5	5	5	5	5	5	5	5	5	5	5	5	5	5	5	5	5	5	393	ARHGAP4	Rho GTPase activating protein 4
113.5	126.6	119.1	112.5	127.9	109.9	103.3	135.3	115.9	104.1	114.7	115.1	113.7	112.2	111.9	125.3	106.1	111.7	121.6	133.1	106.7	130.5	114.2	138.2	91.9	117.4	394	ARHGAP5	Rho GTPase activating protein 5
5	5	5	5	5	5	5	5	5	5	5	5	5	5	5	5	5	5	5	5	5	5	5	5	5	5	395	ARHGAP6	Rho GTPase activating protein 6
68.5	71.9	81.6	81.3	84.6	82.9	38	74	94.2	88.3	29.2	72.7	90.9	43.1	81.5	68.5	92.3	62.9	57.4	67.5	104.4	66	57.7	86.5	91.6	79.8	396	ARHGDIA	Rho GDP dissociation inhibitor alpha
5	5	5	5	5	5	5	5	5	5	5	5	5	5	5	5	5	5	5	5	5	5	5	5	5	5	397	ARHGDIB	Rho GDP dissociation inhibitor beta
5	5	5	5	5	5	5	5	5	5	5	5	5	5	5	5	5	5	5	5	5	5	5	5	5	5	398	ARHGDIG	Rho GDP dissociation inhibitor gamma
5	5	5	5	5	5	5	5	5	5	5	5	5	5	5	5	5	5	5	5	5	5	5	5	5	5	399	RHOH	ras homolog family member H
32.6	29.3	34.4	29.6	33.1	31.1	33.1	35.5	30.6	21.2	36	19.4	29.4	30.6	23.2	23.2	32.4	26.8	29.9	37	24.2	14.1	33.7	23.9	28.6	35.4	400	ARL1	ADP ribosylation factor like GTPase 1
5	5	5	5	5	5	5	5	5	5	5	5	5	5	5	5	5	5	5	5	5	5	5	5	5	5	401	PHOX2A	paired like homeobox 2a
17	21.1	20	22.4	20.6	16.2	5	21	18	29.3	5	19.6	21	28.8	20.7	17	18.3	19.1	19.8	22.3	23	5	23.7	19.3	25.3	19.5	402	ARL2	ADP ribosylation factor like GTPase 2
10.5	10.9	13.6	7.7	11.9	12.2	10	11.3	12.7	7.7	12.3	14.8	9.6	14.2	13.9	14.7	12	11.2	11.3	14	10.6	9.8	10.4	13.4	12	11.8	403	ARL3	ADP ribosylation factor like GTPase 3
27.8	34.1	32.6	25.2	19.8	18.6	29.1	27.6	26.1	15.1	25.4	33.4	23.8	39.5	33.4	35.4	28	33.3	29.3	41.3	22.1	29.7	33.8	30.2	27.2	20.3	405	ARNT	aryl hydrocarbon receptor nuclear translocator
9.7	10.5	10.3	5	11.1	10.3	11	10.2	8.8	9.7	8	8.1	8.3	8.7	7	10	14.6	8	7.6	6.1	7.9	6.1	8.2	7.8	9.7	8.4	406	ARNTL	aryl hydrocarbon receptor nuclear translocator like
5	5	5	5	5	5	5	5	5	5	5	5	5	5	5	5	5	5	5	5	5	5	5	5	5	5	407	ARR3	arrestin 3
6.8	6.6	7.2	5	5.8	5	7.1	8.1	6.3	7.3	7.2	7.2	7.8	6.6	9.7	9.8	6.9	5	7.3	7.4	6.2	7	7.5	6.8	8.4	5.6	408	ARRB1	arrestin beta 1
21.8	18.9	20.4	20	23.8	22.8	22.4	14.5	18.2	15	25.9	22.4	22.2	24.9	21.1	19.1	22.3	24	23.6	21.9	23.4	25.4	20.2	17.9	20.8	15.4	409	ARRB2	arrestin beta 2
26.9	24.3	24.8	25.5	28.7	20.7	29.7	24	24.4	29.2	25	27.2	30.2	28.9	26.3	31.4	22.8	31.4	23.2	24.8	24.4	25.3	27	25.1	29.4	30.1	410	ARSA	arylsulfatase A
65.7	60.9	67	63.9	68	64.1	59.1	60.8	62.8	71.8	63.3	58.5	65.5	75.7	62	65.9	47.4	75.2	56.8	30.9	60.1	59.7	61.2	64.4	72.3	59	411	ARSB	arylsulfatase B
33.6	43.1	20.7	29.5	39.7	36.5	44.2	30.9	47.5	42.5	45.2	38.8	37.9	51.5	31.7	30.7	24.3	42.1	36.6	33.6	38.2	27.5	37.8	38.1	40.6	29.5	412	STS	steroid sulfatase (microsomal), isozyme S
5	5	5	5	5	5	5	5	5	5	5	5	5	5	5	5	5	5	5	5	5	5	5	5	5	5	414	ARSD	arylsulfatase D
5	5	5	5	5	5	5	5	5	5	5	5	5	5	5	5	5	5	5	5	5	5	5	5	5	5	415	ARSE	arylsulfatase E (chondrodysplasia punctata 1)
5	5	5	5	5	5	5	5	5	5	5	5	5	5	5	5	5	5	5	5	5	5	5	5	5	5	416	ARSF	arylsulfatase F
5	5	5	5	5	5	5	5	5	5	5	5	5	5	5	5	5	5	5	5	5	5	5	5	5	5	417	ART1	ADP-ribosyltransferase 1
5	5	5	5	5	5	5	5	5	5	5	5	5	5	5	5	5	5	5	5	5	5	5	5	5	5	419	ART3	ADP-ribosyltransferase 3
5	5	5	5	5	5	5	5	5	5	5	5	5	5	5	5	5	5	5	5	5	5	5	5	5	5	420	ART4	ADP-ribosyltransferase 4 (Dombrock blood group)
5	5	5	5	5	5	5	5	5	5	5	5	5	5	5	5	5	5	5	5	5	5	5	5	5	5	421	ARVCF	armadillo repeat gene deleted in velocardiofacial syndrome
63.2	50.6	51.8	39.4	54	53.5	63.6	52.7	50.8	47	64.1	52.7	48	53.9	44.2	44.7	55.3	53.7	56	56.5	49.1	52.5	56	50.5	50.3	42.5	427	ASAH1	N-acylsphingosine amidohydrolase 1
5	5	5	5	5	5	5	5	5	5	5	5	5	5	5	5	5	5	5	5	5	5	5	5	5	5	429	ASCL1	achaete-scute family bHLH transcription factor 1
5	5	5	5	5	5	5	5	5	5	5	5	5	5	5	5	5	5	5	5	5	5	5	5	5	5	430	ASCL2	achaete-scute family bHLH transcription factor 2
5	5	5	5	5	5	5	5	5	5	5	5	5	5	5	5	5	5	5	5	5	5	5	5	5	5	432	ASGR1	asialoglycoprotein receptor 1
5	5	5	5	5	5	5	5	5	5	5	5	5	5	5	5	5	5	5	5	5	5	5	5	5	5	433	ASGR2	asialoglycoprotein receptor 2
5	5	5	5	5	5	5	5	5	5	5	5	5	5	5	5	5	5	5	5	5	5	5	5	5	5	434	ASIP	agouti signaling protein
11.3	11.4	11.4	10.7	9.5	12.1	12.3	13.8	11.7	9.7	13.1	9.7	13.1	11.7	12.7	14.9	10.8	7.4	12.2	11.8	13.6	10.4	12.5	13.1	14.3	7.8	435	ASL	argininosuccinate lyase
5	5	5	5	5	5	5	5	6	5	5	5.4	5	5	5	6.1	5	5.3	5	5	5	5	5	5.2	5	5.8	438	ASMT	acetylserotonin O-methyltransferase
41.6	42.6	39.6	37	30.6	29.5	39.6	26	36.4	41.7	37.6	41.8	41.3	45.5	43	35.9	35.1	37.1	45.5	27.6	49.4	33.2	45.1	28.8	48.8	39.4	439	ASNA1	arsA arsenite transporter, ATP-binding, homolog 1 (bacterial)
27.2	48.2	43.5	21.3	39.8	25.5	23.1	30.3	36.4	23.4	25.2	28.1	37.9	23.6	42.2	29.6	63.2	21.1	35.6	28.3	24.7	27.5	31.9	35.7	21.8	23.2	440	ASNS	asparagine synthetase (glutamine-hydrolyzing)
5	5	5	5	5	5	5	5	5	5	5	5	5	5	5	5	5	5	5	5	5	5	5	5	5	5	443	ASPA	aspartoacylase
838.6	941	324.4	602.7	438.3	740.5	629.5	917.7	960.1	763.8	709.4	711.3	829	938.6	812.2	1028.9	459.7	987	683.1	874.9	697.2	692.5	825	794.4	754.5	810.1	444	ASPH	aspartate beta-hydroxylase
7.4	7.4	6	5	6.6	6.7	9.2	6	6.4	7.7	7.1	5.7	7.6	7.2	10.4	6.1	6.8	5	9.3	5.7	5	6.1	10.6	7.4	7.5	6.3	445	ASS1	argininosuccinate synthase 1
5	5	5	5	5	5	5	5	5	5	5	5	5	5	5	5	5	5	5	5	5	5	5	5	5	5	460	ASTN1	astrotactin 1
5	5	5	5	5	5	5	5	5	5	5	5	5	5	5	5	5	5	5	5	5	5	5	5	5	5	462	SERPINC1	serpin family C member 1
95.8	71.8	87.9	76.8	82.3	104	103.2	73.7	100.5	104.4	101.2	98.4	80.7	124	87.4	100.1	60.6	70.9	95	83.1	61.9	98.4	93.3	72	90.3	88	463	ZFHX3	zinc finger homeobox 3
25.2	41.2	49.3	35.1	38.3	37.3	42.3	39.8	40.8	35.3	40.4	50.2	36.3	34.9	44.1	48.2	39.6	36.5	43.6	40.5	24.8	45.1	38.3	43.3	32.5	53.9	466	ATF1	activating transcription factor 1
15.7	16.6	10.6	9	22.9	17.2	12.5	15.1	23.2	14.2	14.3	16.8	20.2	8.8	7.1	15.2	18.3	14	11.9	11.7	17.1	11.8	12.4	18.1	12	16.2	467	ATF3	activating transcription factor 3
163.5	248.3	188	160.1	186.8	190	186.7	187.5	198.3	200.4	165.9	198.8	215.6	147.6	260.2	189.6	247.9	208.7	230.2	175.6	222.3	208.1	216.9	189.7	165.1	176.6	468	ATF4	activating transcription factor 4
158.2	162.4	160.8	151.5	133.3	139.9	138.5	157.8	142.1	126.4	139	137.9	140.2	117.4	139.9	160.8	159.5	132.1	151.6	145.7	126.9	153.3	140.4	139.7	120.5	151	471	ATIC	5-aminoimidazole-4-carboxamide ribonucleotide formyltransferase/IMP cyclohydrolase
100	86.7	89.4	77.7	75	67.4	93.7	82	72.3	68.2	108.3	99.6	68.1	73.6	79.2	105.4	74.8	62.8	71.3	92.3	62.9	86.5	76.1	85.9	66.3	70.4	472	ATM	ATM serine/threonine kinase
36.2	32.2	31.1	27.1	32.6	29.4	38.4	27.1	29.7	33	37	33.5	32	35.3	24.9	22.8	22.4	30.5	30.2	26.1	31.9	21.9	27.9	28.4	37	27.4	473	RERE	arginine-glutamic acid dipeptide repeats
5	5	5	5	5	5	5	5	5	5	5	5	5	5	5	5	5	5	5	5	5	5	5	5	5	5	474	ATOH1	atonal bHLH transcription factor 1
12.3	11.4	11	9.6	10.2	12.4	8.9	12.7	10.5	13	8.1	10.9	13.6	13.7	11.2	10.9	8.1	5	14.5	12.6	11.4	10.3	11.6	9.8	11.6	10.4	475	ATOX1	antioxidant 1 copper chaperone
454	432.7	436.1	253.6	402	458.3	453.3	408.1	418.1	414.9	422.7	431.7	440.2	206.9	442.1	396.2	446.2	424.3	450.3	387.4	431.6	460.8	410.6	394.6	421.8	424.2	476	ATP1A1	ATPase Na+/K+ transporting subunit alpha 1
5	5	5	5	5	5	5	5	5	5	5	5	5	5	5	5	5	5	5	5	5	5	5	5	5	5	477	ATP1A2	ATPase Na+/K+ transporting subunit alpha 2
5	5	5	5	5	5	5	5	5	5	5	5	5	5	5	5	5	5	5	5	5	5	5	5	5	5	478	ATP1A3	ATPase Na+/K+ transporting subunit alpha 3
5	5	5	5	5	5	5	5	5	5	5	5	5	5	5	5	5	5	5	5	5	5	5	5	5	5	479	ATP12A	ATPase H+/K+ transporting non-gastric alpha2 subunit
5	5	5	5	5	5	5	5	5	5	5	5	5	5	5	5	5	5	5	5	5	5	5	5	5	5	480	ATP1A4	ATPase Na+/K+ transporting subunit alpha 4
199.1	164.2	175.1	168	118.7	112.9	136.9	136.6	165.3	149.9	138	158.1	127.2	224.7	173	148	100.8	176.4	178.7	155.1	76.1	102.2	181.7	170.4	80.7	186.7	481	ATP1B1	ATPase Na+/K+ transporting subunit beta 1
5	5	5	5	5	5	5.2	5.4	5	5	5.2	5.7	5.1	6	5.3	6.3	5	6	5	5.1	5	5	5.1	5	5	8.5	482	ATP1B2	ATPase Na+/K+ transporting subunit beta 2
98.4	118.5	130.9	100.8	125.3	115.9	106.7	113.4	123.3	107.7	107.2	107.1	113.4	102.6	115.2	102.4	140.7	98.8	125.1	45.4	128.4	118.6	112.6	119.5	109	118.7	483	ATP1B3	ATPase Na+/K+ transporting subunit beta 3
5	5	5	5	5	5	5	5	5	5	5	5	5	5	5	5	5	5	5	5	5	5	5	5	5	5	486	FXYD2	FXYD domain containing ion transport regulator 2
5	5	5	5	5	5	5	5	5	5	5	5	5	5	5	5	5	5	5	5	5	5	5	5	5	5	487	ATP2A1	ATPase sarcoplasmic/endoplasmic reticulum Ca2+ transporting 1
285.3	217.7	255.7	349.3	271.1	276.5	271.8	251.1	292.6	277.1	277.3	268.7	249.7	322	290.6	225.1	307.6	286.8	203.8	260.1	293	253.9	209.6	230.9	304.8	270.6	488	ATP2A2	ATPase sarcoplasmic/endoplasmic reticulum Ca2+ transporting 2
8.9	11.8	15.4	10.9	11	12.8	17.5	14	10.9	10.2	15.3	12.4	14.1	16.8	8.4	9.3	6.5	9.3	13.3	9.1	8.9	10.1	13.5	18.1	17.8	7.8	489	ATP2A3	ATPase sarcoplasmic/endoplasmic reticulum Ca2+ transporting 3
167.7	146.6	94.2	143.5	158.7	129.6	97.4	152.3	155.6	141	103.2	135.6	130.6	125.7	107	127.7	153.3	142.4	129.7	113	150.3	110.6	129.3	143.7	104.5	150.5	490	ATP2B1	ATPase plasma membrane Ca2+ transporting 1
5	5	5	5	5	5	5	5	5	5	5	5	5	5	5	5	5	5	5	5	5	5	5	5	5	5	491	ATP2B2	ATPase plasma membrane Ca2+ transporting 2
5	5	5	5	5	5	5	5	5	5	5	5	5	5	5	5	5	5	5	5	5	5	5	5	5	5	492	ATP2B3	ATPase plasma membrane Ca2+ transporting 3
82.8	91.1	103.5	40	97.3	104.5	97.4	77.4	64.7	62.3	96.3	63.9	88.1	67.9	83.4	45	69	93.9	90.9	60.2	66.6	88.6	90.8	90.7	93.9	47.4	493	ATP2B4	ATPase plasma membrane Ca2+ transporting 4
5	5	5	5	5	5	5	5	5	5	5	5	5	5	5	5	5	5	5	5	5	5	5	5	5	5	495	ATP4A	ATPase H+/K+ transporting alpha subunit
5	5	5	5	5	5	5	5	5	5	5	5	5	5	5	5	5	5	5	5	5	5	5	5	5	5	496	ATP4B	ATPase H+/K+ transporting beta subunit
378.6	332.3	378.4	333.3	337.3	336.8	352.4	354.6	340.4	326.8	371.4	360.4	325.4	365.5	391.7	377	375.6	362.1	368.1	347.4	328.7	372.4	353.9	322.4	339.9	381.1	498	ATP5A1	ATP synthase, H+ transporting, mitochondrial F1 complex, alpha subunit 1, cardiac muscle
64.7	61	36.5	47.8	49.3	57.5	68.6	51.9	53.2	46.9	66.7	57.4	50.8	57.9	63.9	56.4	56.1	61.6	56.5	54.3	51.5	70.1	54.1	44.1	53.2	52.7	501	ALDH7A1	aldehyde dehydrogenase 7 family member A1
476.2	499.6	466.2	597.6	503.2	520.8	524.6	543.4	528.8	492.9	505.5	479.3	508.4	566.6	547.8	557.3	538.7	505.7	437.1	486.3	511.8	488.6	448	458.4	510.4	585.7	506	ATP5B	ATP synthase, H+ transporting, mitochondrial F1 complex, beta polypeptide
79.4	79	79.1	89.2	81.6	78.9	80.1	88.1	73.8	68.7	74.1	78.6	72.9	75.5	79.5	84.3	90.9	60.9	83.2	64.3	69	78.9	80.6	71.3	61.9	63.2	509	ATP5C1	ATP synthase, H+ transporting, mitochondrial F1 complex, gamma polypeptide 1
35.6	47.2	47.6	57	46.8	49.7	58.2	55.1	54.3	59	49.3	52.5	58.9	57.6	62.2	52.4	51.3	65.5	51.8	40.3	65.4	42.6	56.2	58.3	80.8	53.6	513	ATP5D	ATP synthase, H+ transporting, mitochondrial F1 complex, delta subunit
36.3	33.2	30.2	20.7	35.9	41.1	26.7	25.1	33.7	26.5	22	27.2	29.5	23.7	21.8	20.7	36.4	33.3	24.1	20.3	25.4	33.1	20.7	23.9	29.4	26.9	514	ATP5E	ATP synthase, H+ transporting, mitochondrial F1 complex, epsilon subunit
154.8	159.6	161.6	185.7	161.8	149.1	149.8	163.6	155.9	132.2	157	161.3	137	139.1	168.3	170.3	169.2	159.3	166.9	163.7	146.4	150.2	151.3	169	145.8	71.9	515	ATP5F1	ATP synthase, H+ transporting, mitochondrial Fo complex subunit B1
50.8	45.9	48.4	48	50.9	39.2	48.1	55.5	49.5	52.9	48.5	52.1	49	58.6	51.9	46.3	23.8	54.2	52.9	52.8	53.6	38.9	52.4	45.2	55.3	51.5	516	ATP5G1	ATP synthase, H+ transporting, mitochondrial Fo complex subunit C1 (subunit 9)
109.3	101.2	104	88.8	106.2	107.9	102.4	101.7	95.5	95.5	93.3	99.2	99.9	107.8	102.6	96.3	112.9	112.8	89.8	93.3	113.5	100.6	82.1	97.1	97.9	102.9	517	ATP5G2	ATP synthase, H+ transporting, mitochondrial Fo complex subunit C2 (subunit 9)
72.4	71.2	76.4	78.8	77.9	81	73	80.6	78.8	75.3	69.7	70.8	76	80.8	81.1	76.5	79.4	71.6	79.7	70.4	68	68.7	79.2	69.7	77.3	83.6	518	ATP5G3	ATP synthase, H+ transporting, mitochondrial Fo complex subunit C3 (subunit 9)
31.3	27.3	25.9	23	28.7	34.5	25.7	30.8	31.8	29.4	23.1	27.4	33.4	29.6	26.6	28.4	32.3	31	28.8	27.3	27.4	25.2	26.5	18.5	26	30.7	521	ATP5I	ATP synthase, H+ transporting, mitochondrial Fo complex subunit E
17.6	13.4	16.1	14.8	14.6	18.5	15.9	19.1	13.4	13.3	12.7	14.2	12.7	14.4	15.3	15	17.5	14.8	15.2	17.4	13.5	12	14.5	13.1	13.8	15.4	522	ATP5J	ATP synthase, H+ transporting, mitochondrial Fo complex subunit F6
98	101.3	157.3	49.5	102.3	117	135.8	115.1	108.3	117	145.5	133.4	101	112.3	143	143.1	119.8	62.1	141.3	134.8	112.1	57.7	116.5	109.1	99.5	120.5	523	ATP6V1A	ATPase H+ transporting V1 subunit A
5	5	5	5	5	5	5	5	5	5	5	5	5	5	5	5	5	5	5	5	5	5	5	5	5	5	525	ATP6V1B1	ATPase H+ transporting V1 subunit B1
79.2	57.8	81.8	49.8	62.5	73.8	56.2	60.4	66.6	59.6	55.9	69.4	54.3	97.1	64.6	68.2	72	79.1	73.3	73.8	85.2	71.6	79.7	54.9	68.1	34.1	526	ATP6V1B2	ATPase H+ transporting V1 subunit B2
37.7	50.5	46.3	40.7	53.9	55.2	46.4	42.2	51.2	44.4	36.7	41.6	55.7	66.2	50.3	35.1	57.2	74	45.8	42.1	55.1	44.3	43.8	52.9	64.9	47.4	527	ATP6V0C	ATPase H+ transporting V0 subunit c
84.5	68	32	80.8	86.6	79	85.3	63.5	72.2	79.5	82.2	80	71.2	93.7	81.6	85	86.1	83.9	77.5	87.5	96.1	77.9	76.9	88	66.1	68	528	ATP6V1C1	ATPase H+ transporting V1 subunit C1
45.1	46.7	45.9	57.8	41.9	42.7	41.9	40.5	42.9	40.5	41.7	38	38.5	48.5	39.5	30.7	40.8	48.6	31.1	37.3	44.7	47.1	33	37.6	43.1	42.9	529	ATP6V1E1	ATPase H+ transporting V1 subunit E1
75.1	74.3	80.7	85.1	98.7	75	70	82.2	97.8	99.4	59.1	67	77	119.3	76	65.6	103.2	88.2	82	60.8	102.6	73.4	75.1	83.8	72.7	84.4	533	ATP6V0B	ATPase H+ transporting V0 subunit b
5	5	5	5	5	5	5	5	5	5	5	5	5	5	5	5	5	5	5	5	5	5	5	5	5	5	534	ATP6V1G2	ATPase H+ transporting V1 subunit G2
41.4	47.6	52.4	23.6	46.8	54.8	36.6	33.7	40.3	34.3	40.1	43	38.4	55.8	33	36.8	62.5	51	52.1	29.5	54.5	38.4	48.1	38.7	46.8	42	535	ATP6V0A1	ATPase H+ transporting V0 subunit a1
37	35.4	36.2	30.1	31.5	39.9	36.4	34.2	33.9	46.3	40.8	35	30.1	45	36.2	32.4	36.1	32.3	39.6	32	35.7	32	35.7	39.9	44	37	537	ATP6AP1	ATPase H+ transporting accessory protein 1
58.1	52.7	62.7	46.1	55.5	50.1	44.5	59.7	53.8	55.6	50.9	59.3	44.3	29.7	47.4	65.7	21.2	47.4	55.8	57.5	23	67	55.5	58.2	44	55.3	538	ATP7A	ATPase copper transporting alpha
70.4	63.5	63.4	63.2	62.5	67.6	55.9	58.7	57.3	46.6	61.7	58.5	55.2	57.8	57.9	57.8	68.7	51.5	65.1	56.4	61.8	61	53.3	66.1	56.2	56	539	ATP5O	ATP synthase, H+ transporting, mitochondrial F1 complex, O subunit
5	5	5	5	5	5	5	5	5	5	5	5	5	5	5	5	5	5	5	5	5	5	5	5	5	5	540	ATP7B	ATPase copper transporting beta
91.6	77.5	81.7	72	68.8	77.6	72	90.9	57.9	60	86.5	81.2	67.6	77.4	59.2	94.4	87.7	71.2	71	92.1	67.4	88.3	73.4	79.1	75.3	87.9	545	ATR	ATR serine/threonine kinase
172.4	155.8	128	166.7	143.8	141.7	131.6	162.1	136.2	127.6	147.6	178.5	125.3	142.6	128.9	145.6	110.2	147.7	149.4	178.4	123.2	149.5	133.8	152.6	113.6	175.3	546	ATRX	ATRX, chromatin remodeler
5	5	5	5	5	5	5	5	5	5	5	5	5	5	5	5	5	5	5	5	5	5	5	5	5	5	547	KIF1A	kinesin family member 1A
9.6	8.5	6.1	8.1	5	5.8	6.4	8.5	9.7	7.8	8	6.8	6.3	9.1	8.9	10.2	8.8	7.6	9.5	10.5	5	7.2	8.8	6	8.1	8.1	549	AUH	AU RNA binding methylglutaconyl-CoA hydratase
70.8	78.5	77.7	70.5	74.8	84	52.2	71.3	89.7	76.6	52.2	74.9	88.3	79.9	70.4	66.8	90	84.4	77.8	73.5	105.1	71.5	80.1	69.3	81.6	79.5	550	AUP1	ancient ubiquitous protein 1
5	5	5	5	5	5	5	5	5	5	5	5	5	5	5	5	5	5	5	5	5	5	5	5	5	5	551	AVP	arginine vasopressin
5	5	5	5	5	5	5	5	5	5	5	5	5	5	5	5	5	5	5	5	5	5	5	5	5	5	552	AVPR1A	arginine vasopressin receptor 1A
5	5	5	5	5	5	5	5	5	5	5	5	5	5	5	5	5	5	5	5	5	5	5	5	5	5	553	AVPR1B	arginine vasopressin receptor 1B
5	5	5	5	5	5	5	5	5	5	5	5	5	5	5	5	5	5	5	5	5	5	5	5	5	5	554	AVPR2	arginine vasopressin receptor 2
160.9	236.9	127.5	75.4	202.7	208.6	225.6	180	203.3	195	202.4	152.6	203.2	231.6	180	199.5	142.4	279	142	68.8	233	165.6	137.8	224.7	243.9	171.9	558	AXL	AXL receptor tyrosine kinase
5	5	5	5	5	5	5	5	5	5	5	5	5	5	5	5	5	5	5	5	5	5	5	5	5	5	563	AZGP1	alpha-2-glycoprotein 1, zinc-binding
5	5	5	5	5	5	5	5	5	5	5	5	5	5	5	5	5	5	5	5	5	5	5	5	5	5	566	AZU1	azurocidin 1
477.4	442.3	416.5	362.7	424	433.8	437.3	374.3	402.9	373.1	444	406.2	365.9	375.3	366	366.2	421.6	325.9	400.3	368.2	415.1	422	376.3	366.4	362.4	353.5	567	B2M	beta-2-microglobulin
5	5	5	5	5	5	5	5	5	5	5	5	5	5	5	5	5	5	5	5	5	5	5	5	5	5	570	BAAT	bile acid-CoA:amino acid N-acyltransferase
53.8	49.6	38	48.7	43.1	50	43.4	41.2	47.1	32.7	49.5	47.9	44.1	46.1	35.5	36.5	46.4	39.3	45.6	38.6	47.6	45.1	38.9	44.8	48	40.4	571	BACH1	BTB domain and CNC homolog 1
12.7	16.1	16.6	11.9	18.5	17.2	17.6	12.1	19.6	13.8	14.6	17.3	18	17.3	14.8	14.8	11.5	14.5	18	15.6	15.7	10.8	14.6	17	19.3	17.7	572	BAD	BCL2 associated agonist of cell death
201	173.5	198	177.4	190.6	222.5	256	177.1	191.3	183.9	236.7	213.3	229.6	199.4	225.8	186.5	182.6	201.3	204.8	163.9	189.7	231	234.6	200.3	211.4	168	573	BAG1	BCL2 associated athanogene 1
5	5	5	5	5	5	5	5	5	5	5	5	5	5	5	5	5	5	5	5	5	5	5	5	5	5	574	BAGE	B melanoma antigen
5	5	5	5	5	5	5	5	5	5	5	5	5	5	5	5	5	5	5	5	5	5	5	5	5	5	575	ADGRB1	adhesion G protein-coupled receptor B1
25.4	24	28	15.8	24.6	31.3	46.5	19.9	18.2	29.3	42.5	25.7	36.8	45.8	29.5	24.5	19.8	38.6	32.6	26.6	31.3	35.2	30.5	30.6	54.2	20.5	576	ADGRB2	adhesion G protein-coupled receptor B2
5	5	5	5	5	5	5	5	5	5	5	5	5	5	5	5	5	5	5	5	5	5	5	5	5	5	577	ADGRB3	adhesion G protein-coupled receptor B3
13.5	17.4	23.7	21.3	23.5	17.2	19.3	22.4	19.8	19.6	23.7	19.4	19.2	21.5	20.9	18.7	8.7	21.9	21.1	16.3	17.7	14.4	19.5	29.2	21	17.6	578	BAK1	BCL2 antagonist/killer 1
5	5	5	5	5	5	5	5	5	5	5	5	5	5	5	5	5	5	5	5	5	5	5	5	5	5	579	NKX3-2	NK3 homeobox 2
40.1	48.1	42.2	41.6	41.3	47.2	48.9	37.9	39.7	38.3	55.5	42	34.2	42.5	39.6	47.7	45	36.6	48.5	45.5	39.5	51.3	41.7	45.2	39.8	40.5	580	BARD1	BRCA1 associated RING domain 1
20.2	17	19.6	17.9	23.5	21.1	24.2	24.3	21.9	19.9	18.7	23.5	22.4	12.2	20.9	19	21.6	31.4	22.6	16	26.8	16.7	22.4	19.3	25.4	16.5	581	BAX	BCL2 associated X, apoptosis regulator
11.7	13.4	14.8	8.5	10.5	13.6	13.3	11	10.7	15	16.9	15.3	13.6	13.9	14.6	14.5	12	13.5	15	18.6	12.2	14.7	13.8	12.8	14.7	17.2	582	BBS1	Bardet-Biedl syndrome 1
16.3	22.6	19.7	16.8	18.1	19.7	18.4	20.2	15	14.5	20.6	19.5	16	16.9	15.9	20.2	15.8	18.4	16.6	24.1	12.8	20.7	15.4	16.6	16.2	20.2	583	BBS2	Bardet-Biedl syndrome 2
6.9	9.7	7.1	5.1	7.3	7.1	10.5	6.4	5.6	7.2	8.1	7.3	7.8	10.4	7.1	7.8	6.5	11.7	6.6	12.1	5.8	7.6	9.1	7.8	7.1	7.8	585	BBS4	Bardet-Biedl syndrome 4
98	115	146.9	113.5	116.9	144.2	163.4	97.1	137.9	127.6	186.6	142.1	97	96.4	147.9	122.9	151.4	112.7	138.6	132.3	117.7	133.9	138.3	134.7	108.4	110.5	586	BCAT1	branched chain amino acid transaminase 1
26.7	25.3	23.4	20.6	23.7	10	21.8	20.2	19.2	28.7	19.7	21.4	33.6	22	28.9	21.9	25.5	22.5	29.6	16.8	13.6	28	30.5	18.9	31.9	10.8	587	BCAT2	branched chain amino acid transaminase 2
5	5	5	5	5	5	5	5	5	5	5	5	5	5	5	5	5	5	5	5	5	5	5	5	5	5	590	BCHE	butyrylcholinesterase
21.2	20.5	20.8	20.4	18.8	19.7	29.9	21.1	20.8	21.8	22.6	21.3	20.4	22	29.9	19.1	15.9	18.7	19.7	26.4	17.9	22.2	16.9	21.3	27.8	18	593	BCKDHA	branched chain keto acid dehydrogenase E1, alpha polypeptide
18	17.8	16.8	8.5	15.3	13.6	18.2	19.1	15.7	16.7	19.5	18.7	16.8	18.3	18.2	21.3	14.9	14.6	20.3	20.6	17.6	17.9	19.5	18.5	20.7	22.6	594	BCKDHB	branched chain keto acid dehydrogenase E1 subunit beta
440.1	289	271.5	296.6	494.1	446.9	167.5	670.4	582.2	524.7	165.3	409.5	583.8	418.7	188.8	235.5	574.1	512.9	444	204	415.4	276.1	494	344.2	569.6	114.9	595	CCND1	cyclin D1
5.3	8.4	5	5.7	8.2	8.5	5.6	8.3	10.5	5.6	7.1	6.9	8	6.1	7	6.2	7.4	6.5	5	5.1	9.6	10.3	7.8	8	11.4	9.2	596	BCL2	BCL2, apoptosis regulator
5	5	5	5	5	5	5	5	5	5	5	5	5	5	5	5	5	5	5	5	5	5	5	5	5	5	597	BCL2A1	BCL2 related protein A1
27.6	28.7	33.3	25.4	34.2	35.1	28.1	29	37.7	29.6	24.8	24.7	35.4	26.7	21.4	20.5	23	29.4	28.7	28.9	30	18.5	27.4	31.1	36.9	31.2	598	BCL2L1	BCL2 like 1
21.2	18.9	22	22.9	16.8	20	19.9	20.2	21.8	18.3	17.5	24.1	23.3	25.3	23.3	23.3	22.4	21.6	26.7	25.5	20.7	18.3	23.6	21.8	22	19.1	599	BCL2L2	BCL2 like 2
24.3	26.1	23.3	29.4	26.6	33	26.8	26.3	28.5	33.2	24.1	24	33.7	30.4	17.5	25.1	29.7	36.2	19.4	18.3	17.1	23	18	39.2	35.6	26	602	BCL3	B-cell CLL/lymphoma 3
15.4	15.5	12	14.4	9.5	11.5	10.2	14.6	13.7	15	11.2	14.5	12.9	10.1	12.6	9.3	16.7	12.6	8.9	15.9	8.3	12.2	10.1	14	14.8	11.6	604	BCL6	B-cell CLL/lymphoma 6
5	5	5	5	5	5	5	5	5	5	5	5	5	5	5	5	5	5	5	5	5	5	5	5	5	5	605	BCL7A	BCL tumor suppressor 7A
5	5	5	5	5	5	5	5	5	5	5	5	5	5	5	5	5	5	5	5	5	5	5	5	5	5	606	NBEAP1	neurobeachin pseudogene 1
22.6	21.9	30	16.8	25.7	28.6	19.8	24.6	29.4	30.9	19.2	28.7	24	50.1	35.5	21.7	29.8	42.2	39	20.6	33.9	34.1	33.9	32.3	31.6	31.5	607	BCL9	B-cell CLL/lymphoma 9
5	5	5	5	5	5	5	5	5	5	5	5	5	5	5	5	5	5	5	5	5	5	5	5	5	5	608	TNFRSF17	TNF receptor superfamily member 17
22.8	23	21.3	22.9	24.1	27.6	27.4	25	30.6	27.6	23	25.1	28.2	21.2	27.2	20.2	22.2	22	22.7	16.5	14.5	17.2	23.6	22.4	34.9	32.1	610	HCN2	hyperpolarization activated cyclic nucleotide gated potassium channel 2
5	5	5	5	5	5	5	5	5	5	5	5	5	5	5	5	5	5	5	5	5	5	5	5	5	5	611	OPN1SW	opsin 1 (cone pigments), short-wave-sensitive
72.7	70.6	85.8	78.8	78.6	74.4	55.4	74.3	75.1	86.9	47.7	70.8	106.3	83.5	74.2	69.2	84.1	77.1	91.8	72.4	86.7	77.5	96.4	68.7	71.3	69.7	613	BCR	BCR, RhoGEF and GTPase activating protein
16.9	16.6	21.7	22.6	16.9	19.4	19.9	19.5	17.4	22	19	17.9	17.7	18.1	21.7	20.4	17.1	17.3	21.6	20.2	21.3	16.4	19.9	15.2	18	19.5	617	BCS1L	BCS1 homolog, ubiquinol-cytochrome c reductase complex chaperone
11.5	18.8	13.7	9.9	15.3	13.6	6.6	10.7	14.1	15.3	7.7	12.3	16.5	15.4	9.8	18.5	18.3	28.8	9.4	13.2	19	11.6	12.3	12	13.9	10.2	618	BCYRN1	brain cytoplasmic RNA 1
7.1	7.2	6.2	5.6	5.8	5	7.5	6.8	6.4	5.5	7.4	7.3	6.9	5.8	8.1	9.6	6	5.7	7.8	6.9	7.2	7.3	8.9	9.1	8.3	5.8	622	BDH1	3-hydroxybutyrate dehydrogenase 1
5	5	5	5	5	5	5	5	5	5	5	5	5	5	5	5	5	5	5	5	5	5	5	5	5	5	623	BDKRB1	bradykinin receptor B1
5	5	5	5	5	5	5	5	5	5	5	5	5	5	5	5	5	5	5	5	5	5	5	5	5	5	624	BDKRB2	bradykinin receptor B2
24.1	10.6	12.1	8.4	16	14.2	12.5	9.6	14.9	12.4	10.9	13.7	14.5	11.6	16	14.1	15	12.5	12.5	8.8	22.1	15.7	13.3	15.5	20.8	13.6	627	BDNF	brain derived neurotrophic factor
5	5	5	5	5	5	5	5	5	5	5	5	5	5	5	5	5	5	5	5	5	5	5	5	5	5	629	CFB	complement factor B
5	5	5	5	5	5	5	5	5	5	5	5	5	5	5	5	5	5	5	5	5	5	5	5	5	5	631	BFSP1	beaded filament structural protein 1
5	5	5	5	5	5	5	5	5	5	5	5	5	5	5	5	5	5	5	5	5	5	5	5	5	5	632	BGLAP	bone gamma-carboxyglutamate protein
5	5	5	5	5	5	5	5	5	5	5	5	5	5	5	5	5	5	5	5	5	5	5	5	5	5	633	BGN	biglycan
5	5	5	5	5	5	5	5	5	5	5	5	5	5	5	5	5	5	5	5	5	5	5	5	5	5	634	CEACAM1	carcinoembryonic antigen related cell adhesion molecule 1
5	5	5	5	5	5	5	5	5	5	5	5	5	5	5	5	5	5	5	5	5	5	5	5	5	5	635	BHMT	betaine--homocysteine S-methyltransferase
26.5	28.1	29.6	20.4	28.7	26.7	24.1	27	22.2	23.1	24.5	26.4	25.1	27	21.7	26.5	29.8	28	19.7	22.3	21.9	29.7	23.6	23.6	24	28.3	636	BICD1	BICD cargo adaptor 1
20.5	19.7	17.9	21.3	21.3	17.7	20	21.5	15.9	19.8	20.7	21.2	19.7	15	19.7	16.4	17.8	15.2	20	20.6	22.7	16.4	20.7	19.7	21.7	20.8	637	BID	BH3 interacting domain death agonist
5	5	5	5	5	5	5	5	5	5	5	5	5	5	5	5	5	5	5	5	5	5	5	5	5	5	638	BIK	BCL2 interacting killer
11.6	5.2	5.4	5.7	5.5	6.8	7.8	6.8	7	9.2	7.3	7.1	7.2	9.7	9.3	7.2	8	6	5	5	6.1	7	5.4	8.4	5.8	6	639	PRDM1	PR/SET domain 1
5	5	5	5	5	5	5	5	5	5	5	5	5	5	5	5	5	5	5	5	5	5	5	5	5	5	640	BLK	BLK proto-oncogene, Src family tyrosine kinase
32.9	35.5	35	29.8	36.7	33.4	31.7	33.5	26.5	22.7	34.5	30	26.6	31.6	34.2	32.4	25.9	31	37.4	29.1	23.2	37.9	34.7	29.6	22.6	37.5	641	BLM	Bloom syndrome RecQ like helicase
55.7	48.7	54.5	49.8	61.4	47.2	36.6	47	47.7	54.3	38.4	45.5	41.9	41.5	54.7	45.8	62.9	57.1	49.5	45.9	48.1	56.1	46	48.7	33.2	40.6	642	BLMH	bleomycin hydrolase
5	5	5	5	5	5	5	5	5	5	5	5	5	5	5	5	5	5	5	5	5	5	5	5	5	5	643	CXCR5	C-X-C motif chemokine receptor 5
9.1	14.7	9.9	9.3	11.2	15.7	14.4	10.7	10.3	12.3	12	14.1	12.5	11.2	10.8	13.1	11	13.9	13	11.8	11.5	14.9	11.4	9.3	11.7	10.7	644	BLVRA	biliverdin reductase A
8.3	8.9	11.9	10.8	9.8	8.9	13.1	8.7	11.5	13	11.7	13.1	10.5	13.4	13	12.3	10.1	11	10	15.3	11.4	10.8	12	9	11.3	10	645	BLVRB	biliverdin reductase B
5	5	5	5	5	5	5	5	5	5	5	5	5	5	5	5	5	5	5	5	5	5	5	5	5	5	646	BNC1	basonuclin 1
19.7	19.1	18.6	18.7	22	20.7	21.8	19.1	18.1	19	19.7	20	17	18.3	20.2	20	19.8	21.2	17	23.4	20.3	16.9	21.7	22.3	16.9	19.1	648	BMI1	BMI1 proto-oncogene, polycomb ring finger
72.1	74.5	75.8	70.6	60.2	85.3	97.5	80.8	70.8	86.5	87.1	76	79.8	98.8	80.9	81.5	55.1	71.2	67.8	75.4	68.3	69.3	71.1	78	96.2	62.4	649	BMP1	bone morphogenetic protein 1
30.1	17	18.7	17.7	22.2	23.1	18.6	18.4	18.3	24.5	17.1	17.5	23.1	23.9	16.6	16.1	19.5	12.5	15.6	10	23.4	23	13.8	22.3	22.2	18.8	650	BMP2	bone morphogenetic protein 2
5	5	5	5	5	5	5	5	5	5	5	5	5	5	5	5	5	5	5	5	5	5	5	5	5	5	651	BMP3	bone morphogenetic protein 3
5	5	5	5	5	5	5	5	5	5	5	5	5	5	5	5	5	5	5	5	5	5	5	5	5	5	652	BMP4	bone morphogenetic protein 4
5	5	5	5	5	5	5	5	5	5	5	5	5	5	5	5	5	5	5	5	5	5	5	5	5	5	653	BMP5	bone morphogenetic protein 5
40.5	40.3	38.9	51.9	37.2	56.4	72.5	33.1	50.8	55.8	63.9	43.1	50.7	26.4	42.5	51.7	45.7	29.8	47	27.3	45.1	42.4	49.5	50.6	41.7	26	654	BMP6	bone morphogenetic protein 6
5	5	5.1	5.3	5	5	6.4	5	5.2	7.3	7.1	6.7	5	5	5	7.9	5	5.1	5	7.1	7.2	5.5	5.3	5.4	5.1	7.8	655	BMP7	bone morphogenetic protein 7
5	5	5.5	5	5	5.4	7.3	5	5	6.1	7.7	5.1	5.5	5.5	5	5.4	5	7.3	5	5	5.9	5.9	5.8	5.3	5	7.1	656	BMP8B	bone morphogenetic protein 8b
30.7	29	36.3	34.6	37.9	31.1	30	35.6	27.1	29.9	30.4	29.9	29.2	22.7	34.2	28.2	19.8	25.7	32.1	31.6	31.2	25	33.8	34.6	30.8	36.4	657	BMPR1A	bone morphogenetic protein receptor type 1A
7.3	9.1	8.8	7.5	7.1	8.6	5.4	8.7	8.2	5	6.4	8.7	9.4	5.1	5.5	7.9	10.8	9.5	8.3	6.4	9.4	6.8	9	7	5.5	5.3	658	BMPR1B	bone morphogenetic protein receptor type 1B
125	76.4	116.9	102.9	72.9	95.5	134.5	101.2	91	102.9	138.6	68.8	58.9	110.2	65.3	119.3	52	90.3	109.7	122.6	98.8	79.3	83.7	113.4	96.9	54.3	659	BMPR2	bone morphogenetic protein receptor type 2
5	5	5	5	5	5	5	5	5	5	5	5	5	5	5	5	5	5	5	5	5	5	5	5	5	5	660	BMX	BMX non-receptor tyrosine kinase
28.4	25.1	36.7	46.2	31.6	32	34	31.8	35.1	36.9	26.2	35.4	31.5	38.2	37.5	32.3	40.1	36.9	29.9	33.1	40.7	30.4	31.4	28.2	37.1	37	661	POLR3D	RNA polymerase III subunit D
8.2	7.7	7.1	5	6.9	5.6	5.3	6.4	7.3	6.1	5.4	5.2	6.5	6.1	5	6	9.5	7.2	6.8	7.6	5.9	7.7	7.5	6.7	6.8	8.6	662	BNIP1	BCL2 interacting protein 1
92	83.7	58.9	87.9	64.7	76.1	72	81.6	76	43.9	77.2	66.9	78.3	73.3	42.4	94.2	79.9	65.8	77.9	90.3	53.7	83.9	80.4	69.4	67.4	89.7	663	BNIP2	BCL2 interacting protein 2
18	18.2	11.2	14.6	13	10.7	12.4	15.3	11.8	15.8	14.3	17.7	18.6	16.1	15.4	18.7	13	13.2	15.6	17.3	16.8	13.2	11.3	10.9	15.4	12.9	664	BNIP3	BCL2 interacting protein 3
67.3	74.3	45.6	38.6	42.8	54.8	89.4	55.5	42.5	54.9	100.9	56.1	46.9	71.5	39.8	60.6	22.2	16.4	63.8	67.6	39.1	56.7	50.1	59	52.7	55.5	665	BNIP3L	BCL2 interacting protein 3 like
10.5	7.4	8.2	9.9	12.4	11.4	12.9	10.1	7.3	11.4	9.7	8.6	12	8.4	13.7	8.4	8.3	9	10.8	11	11.5	9.8	12.4	13.3	13.1	12.6	666	BOK	BOK, BCL2 family apoptosis regulator
485.8	505.6	490.7	514.5	466.9	474.7	515.2	484.7	488.4	357.3	570.2	506.7	443.9	508.6	404.4	525	553.7	551.9	449.2	577.7	452.7	438.2	471.5	596.2	366.9	459.1	667	DST	dystonin
5.6	6	6.4	6.1	7.8	8.5	8.8	5.5	5.5	8.6	7.4	5.2	6.4	5.9	5	6.3	5.1	5	7.1	5	5.9	7.6	5.8	9.4	11.2	6.7	668	FOXL2	forkhead box L2
19.6	28.9	21.8	27.5	21	21.2	18.8	27.3	15	19.4	17.8	21.2	18.1	22	14.6	16.7	23.7	15	14.4	21	20.3	16.1	17	23.9	16.3	24.3	669	BPGM	bisphosphoglycerate mutase
5	5	5	5	5	5	5	5	5	5	5	5.1	5	5	5	5	5	5	5	5.4	5.3	5	5	5	5	6	670	BPHL	biphenyl hydrolase like
5	5	5	5	5	5	5	5	5	5	5	5	5	5	5	5	5	5	5	5	5	5	5	5	5	5	671	BPI	bactericidal/permeability-increasing protein
92.4	87	95.6	58.9	84.6	78.3	96.7	87.1	70.6	68.8	102.8	90	74.4	73.9	71.9	109.3	97.8	95.5	103.7	112.6	58.2	98	91.2	86.7	68.7	96	672	BRCA1	BRCA1, DNA repair associated
10.9	10.5	12.8	11	9.4	10.1	11.6	11.6	10.2	11.3	11.2	9	10.5	11.2	8.2	12.8	8.5	9.7	9.5	13.7	12.6	9.8	9	12.1	10.5	12.2	673	BRAF	B-Raf proto-oncogene, serine/threonine kinase
46.9	49	46.6	42.9	44.2	34.6	43.4	50.9	44.2	31.4	51.5	43.9	34.3	42.5	32.1	53.9	61.5	35.7	53.7	51.4	31.4	52.2	49.4	52.3	35	46.5	675	BRCA2	BRCA2, DNA repair associated
5	5	5	5	5	5	5	5	5	5	5	5	5	5	5	5	5	5	5	5	5	5	5	5	5	5	676	BRDT	bromodomain testis associated
123.2	113.7	92	81.4	130.3	136.2	107.9	84.9	120	131.4	98.1	87.6	111.4	95.1	76.7	72.7	99.4	140.1	67.2	75.8	127.8	101.5	67.4	128.7	117.9	93.2	677	ZFP36L1	ZFP36 ring finger protein like 1
24.3	26.6	19.2	17	33.1	27.8	17	23.3	33.1	30	20.9	22	29.5	22.9	20.7	18.3	34	33.6	17.4	20.9	29.7	21.2	20.3	26.9	30.2	35.4	678	ZFP36L2	ZFP36 ring finger protein like 2
5	5	5	5	5	5	5	5	5	5	5	5	5	5	5	5	5	5	5	5	5	5	5	5	5	5	680	BRS3	bombesin receptor subtype 3
318.4	364.4	353.2	362.2	353.8	396.2	434.1	378.3	353.6	414.2	395.3	374	410.1	409	406	342.9	314.3	345.1	341.6	383.3	400.2	366.9	361.5	364.7	449.2	335.8	682	BSG	basigin (Ok blood group)
5	5	5	5	5	5	5	5	5	5	5	5	5	5	5	5	5	5	5	5	5	5	5	5	5	5	683	BST1	bone marrow stromal cell antigen 1
80.5	75.5	97.8	82.4	75.8	87.7	89.5	95	83.4	104	75	103	95	94.7	115.9	105.4	85.8	114.3	88.9	94.2	104.9	69.7	107.1	70.1	106.6	86.7	684	BST2	bone marrow stromal cell antigen 2
5	5	5	5	5	5	5	5	5	5	5	5	5	5	5	5	5	5	5	5	5	5	5	5	5	5	685	BTC	betacellulin
15.3	14.9	11.9	9.5	13.3	11.8	15.5	14.2	12.9	10.9	14.2	13.3	11.7	13.9	12.4	10.6	11	12.6	15.7	11.5	14.4	13.1	11.7	13.1	12.6	13.2	686	BTD	biotinidase
65.4	40.6	65	46.5	46	52	69.1	39.7	42.6	48.5	71	48.3	35.9	44.8	46.8	59.2	46.8	33.4	34.8	46.5	23.4	50.7	34.5	52.2	42.1	49.3	687	KLF9	Kruppel like factor 9
182	182.8	176.1	170.6	200.6	170.8	153.3	145	185.9	171.5	152.3	169.1	201.5	172.1	169.4	148	213.5	170.6	180.3	149.5	154.5	204.7	190.3	161.4	180.6	156.9	688	KLF5	Kruppel like factor 5
410.2	394	372.7	372.9	380.4	393.5	330.4	386.6	372	328.5	327.8	390.4	361.8	328	367.7	378.6	428.1	357.6	385.2	358.1	375	384.6	365.8	301.9	306.9	375.8	689	BTF3	basic transcription factor 3
5	5	5	5	5	5	5	5	5	5	5	5	5	5	5	5	5	5	5	5	5	5	5	5	5	5	690	BTF3P11	basic transcription factor 3 pseudogene 11
62.4	51.3	47.9	48.8	52.2	50.3	42.8	48.5	52.1	50.2	45.6	53.2	51.3	49.4	36	43.4	55.2	47.9	36	44.6	48.6	55.9	34.1	52.8	43.6	61.4	694	BTG1	BTG anti-proliferation factor 1
5	5	5	5	5	5	5	5	5	5	5	5	5	5	5	5	5	5	5	5	5	5	5	5	5	5	695	BTK	Bruton tyrosine kinase
5	5	5	5	5	5	5	5	5	5	5	5	5	5	5	5	5	5	5	5	5	5	5	5	5	5	696	BTN1A1	butyrophilin subfamily 1 member A1
57.5	65.3	51.4	59.9	62.1	55	55.1	54.3	61.8	57.5	56.9	52.2	44.3	66.6	47.3	53.4	67.9	50.5	59.4	58.3	62.2	55	58.6	46.8	46.5	65.8	699	BUB1	BUB1 mitotic checkpoint serine/threonine kinase
86.6	101.7	97.1	103.1	88.3	99.4	98.6	100.9	73.7	87.3	99.1	96.9	77.9	107.9	97.4	95.5	95.9	100.7	92.6	97.1	87.1	67.7	95.1	78.6	82.3	97.3	701	BUB1B	BUB1 mitotic checkpoint serine/threonine kinase B
30.7	25.6	25.6	33.7	29.7	27.6	28.8	35.2	36.2	33.2	27.2	27.1	28.5	27.9	28.8	29.6	26.8	30	28	27.9	38.7	26.9	24.2	23.1	34	29.1	705	BYSL	bystin like
40.1	50.3	45	45.4	50	48.7	50.7	43.7	52.7	54.1	39.2	33.8	55	50	46.2	42.5	42.8	43.1	44.7	41.9	48.5	47.3	40.8	62.5	69.1	43.9	706	TSPO	translocator protein
213.5	209.1	210.7	240.4	221.9	206.6	204	233.2	175.8	214.4	182.6	216.2	232.4	206.7	228.6	227.4	261.6	224.5	214.1	213.2	226.5	210.7	212.1	194.9	219.8	72	708	C1QBP	complement C1q binding protein
5	5	5	5	5	5	5	5	5	5	5	5	5	5	5	5	5	5	5	5	5	5	5	5	5	5	710	SERPING1	serpin family G member 1
5	5	5	5	5	5	5	5	5	5	5	5	5	5	5	5	5	5	5	5	5	5	5	5	5	5	711	ERC2-IT1	ERC2 intronic transcript 1
5	5	5	5	5	5	5	5	5	5	5	5	5	5	5	5	5	5	5	5	5	5	5	5	5	5	712	C1QA	complement C1q A chain
5	5	5	5	5	5	5	5	5	5	5	5	5	5	5	5	5	5	5	5	5	5	5	5	5	5	713	C1QB	complement C1q B chain
5	5	5	5	5	5	5	5	5	5	5	5	5	5	5	5	5	5	5	5	5	5	5	5	5	5	714	C1QC	complement C1q C chain
5.4	6.1	5	5	5.6	5.4	6.6	5	5	6.7	6.3	5	5.1	5	5.3	5	5	5	5	5	5	5.3	5	5	8.3	5	715	C1R	complement C1r
7.6	7.3	5	5	5.4	7.5	8.5	5.1	5.4	5	6.9	5.7	7.8	8.1	5	5	5.5	8.6	5	5	5.6	7.3	6	5	9.3	5	716	C1S	complement C1s
5	5	5	5	5	5	5	5	5	5	5	5	5	5	5	5	5	5	5	5	5	5	5	5	5	5	717	C2	complement C2
37	35.9	28	20.6	29.6	42.9	41.2	25	28.1	41.5	36.7	29.5	40.5	37.8	40.5	22.4	27	37.6	31.7	40.7	29.9	43.3	30.3	23.1	48.9	24.3	718	C3	complement C3
5	5	5	5	5	5	5	5	5	5	5	5	5	5	5	5	5	5	5	5	5	5	5	5	5	5	719	C3AR1	complement C3a receptor 1
5	5	5	5	5	5	5	5	5	5	5	5	5	5	5	5	5	5	5	5	5	5	5	5	5	5	720	C4A	complement C4A (Rodgers blood group)
5	5	5	5	5	5	5	5	5	5	5	5	5	5	5	5	5	5	5	5	5	5	5	5	5	5	721	C4B	complement C4B (Chido blood group)
5	5	5	5	5	5	5	5	5	5	5	5	5	5	5	5	5	5	5	5	5	5	5	5	5	5	722	C4BPA	complement component 4 binding protein alpha
13.4	19.1	19.4	12.7	15.2	17.8	19.6	13.9	16.2	14	18	15.2	18.9	10.4	15.3	14.3	17.7	14.7	19.1	13.1	13.9	11.5	15.9	13.7	14.4	16.4	725	C4BPB	complement component 4 binding protein beta
5	5	5	5	5	5	5	5	5	5	5	5	5	5	5	5	5	5	5	5	5	5	5	5	5	5	726	CAPN5	calpain 5
6.5	6.2	6.8	5	6.1	5.7	9.4	5.5	5.5	5	11.9	6.9	5	6	6.1	9	5.7	6.6	6.2	7.2	6.4	8.1	6.4	8	5	8.5	727	C5	complement C5
5	5	5	5	5	5	5	5	5	5	5	5	5	5	5	5	5	5	5	5	5	5	5	5	5	5	728	C5AR1	complement C5a receptor 1
5	5	5	5	5	5	5	5	5	5	5	5	5	5	5	5	5	5	5	5	5	5	5	5	5	5	729	C6	complement C6
5	5	5	5	5	5	5	5	5	5	5	5	5	5	5	5	5	5	5	5	5	5	5	5	5	5	730	C7	complement C7
5	5	5	5	5	5	5	5	5	5	5	5	5	5	5	5	5	5	5	5	5	5	5	5	5	5	731	C8A	complement C8 alpha chain
5	5	5	5	5	5	5	5	5	5	5	5	5	5	5	5	5	5	5	5	5	5	5	5	5	5	732	C8B	complement C8 beta chain
5	5	5	5	5	5	5	5	5	5	5	5	5	5	5	5	5	5	5	5	5	5	5	5	5	5	733	C8G	complement C8 gamma chain
18.1	32.8	27.3	30.1	24.3	23.9	21.4	30.3	23.3	23.8	22.7	29.1	26.6	36.8	32.1	35.5	40	27.9	29.6	37.6	31.9	30.1	29.9	25.6	24.2	30.5	734	OSGIN2	oxidative stress induced growth inhibitor family member 2
5	5	5	5	5	5	5	5	5	5	5	5	5	5	5	5	5	5	5	5	5	5	5	5	5	5	735	C9	complement C9
59.6	65.6	68	66.4	64.2	54.3	73	68.2	69.8	72.6	64.1	55.9	68.5	77.5	77.4	58.2	54.9	65	63.3	63.3	63.9	58.9	63.3	59	85.4	55.8	738	VPS51	VPS51, GARP complex subunit
29.7	31.6	42.4	39.5	32.7	23.1	42.5	40.2	31.1	35.5	37.4	32.1	32.3	26.2	44.9	43.6	35	36.8	38.6	37.8	30.6	40.8	38.6	39.3	36.3	36.9	740	MRPL49	mitochondrial ribosomal protein L49
10.2	13.7	13.6	10.9	17.7	11.1	12.8	14.2	15.1	13.4	9	11.7	15.9	14.7	9.4	10.5	11.1	9.5	12.6	10.2	18.6	10.4	10.9	12.9	19	18.6	741	ZNHIT2	zinc finger HIT-type containing 2
5	5.6	6.9	7.5	5	5	6.6	5	5.5	5	6.1	8.1	6.7	5	6.9	8.8	5	5.8	5	6	6.4	7.7	5.5	5.5	6.5	9.8	744	MPPED2	metallophosphoesterase domain containing 2
5	5	5	5	5	5	5	5	5	5.3	5	5	5	5	5	5	5	5	5	5	5	5.3	5	5	5	5	745	MYRF	myelin regulatory factor
23.7	25	25.7	19.8	30.6	23	11.9	23.7	24.7	21.2	14.8	23.9	24.3	21.1	25.9	21.6	23.2	22.9	26.4	23.9	20.9	26.2	25	20.1	23.7	19.8	746	TMEM258	transmembrane protein 258
12.6	11.3	14.6	13.4	14	15.2	13.1	13.1	15.2	12.8	12.1	11.1	20.7	19.7	14.7	11	11.8	18.3	12.5	11.2	18.9	12.2	13.1	12.4	19.3	14.8	747	DAGLA	diacylglycerol lipase alpha
5	5	5	5	5	5	5	5	5	5	5	5	5	5	5	5	5	5	5	5	5	5	5	5	5	5	750	GAS8-AS1	GAS8 antisense RNA 1
46.4	45.3	48.7	43.4	41.4	57.5	54.2	50.6	47.2	54.8	48.3	49.5	54.9	74.8	51.7	36.7	43	46.7	46	55.2	45.5	52	47.6	42.8	63.2	43.9	752	FMNL1	formin like 1
27.5	30.7	23.4	35.3	26.8	33.2	38.9	29.8	28.6	40.7	34.8	37.3	17	37.8	36.7	37.9	21.5	22.6	26	43.1	18.6	29.2	27.7	45.1	29.7	26.6	753	LDLRAD4	low density lipoprotein receptor class A domain containing 4
84.9	76.2	94.2	74.2	78.7	86.9	85.2	75.8	94.7	96.8	81.7	87.6	101.5	38.8	97.6	79.7	77.6	87.3	83.7	80.5	112.7	84.4	92.4	106.6	97.5	64.6	754	PTTG1IP	pituitary tumor-transforming 1 interacting protein
5	5	5	5	5	5	7.4	5	5	5	5	5	5	5	5	6.7	5	5	5	5	5	5	5	5	6.2	5	755	C21orf2	chromosome 21 open reading frame 2
10.8	10.4	9.3	7.7	7.9	9.1	11.8	9.4	8.5	9.8	9.3	8.2	9.8	8.4	6.5	7.8	10.1	8.9	9.1	11.8	11.1	7.4	10.6	8.2	7.9	11.1	757	TMEM50B	transmembrane protein 50B
5	5	5	5	5	5	5	5	5	5	5	5	5	5	5	5	5	5	5	5	5	5	5	5	5	5	758	MPPED1	metallophosphoesterase domain containing 1
5	5	5	5	5	5	5	5	5	5	5	5	5	5	5	5	5	5	5	5	5	5	5	5	5	5	759	CA1	carbonic anhydrase 1
11.1	8.6	8.2	11.1	11.1	5.5	5	6.2	8.8	6.3	5	7.4	10.1	8.2	9.6	7.9	12.4	7.6	7.4	8.4	8.9	9.9	9.5	10.7	9.8	11.4	760	CA2	carbonic anhydrase 2
5	5	5	5	5	5	5	5	5	5	5	5	5	5	5	5	5	5	5	5	5	5	5	5	5	5	761	CA3	carbonic anhydrase 3
5	5	5	5	5	5	5	5	5	5	5	5.2	5	5	5	5	5	5	5	5	5	5	5	5	5	5	762	CA4	carbonic anhydrase 4
5	5	5	5	5	5	5	5	5	5	5	5	5	5	5	5	5	5	5	5	5	5	5	5	5	5	763	CA5A	carbonic anhydrase 5A
5	5	5	5	5	5	5	5	5	5	5	5	5	5	5	5	5	5	5	5	5	5	5	5	5	5	765	CA6	carbonic anhydrase 6
5	5	5	5	5	5	5	5	5	5	5	5	5	5	5	5	5	5	5	5	5	5	5	5	5	5	766	CA7	carbonic anhydrase 7
5	5	5	5	5	5	5	5	5	5	5	5	5	5	5	5	5	5	5	5	5	5	5	5	5	5	767	CA8	carbonic anhydrase 8
5	5	5	5	5	5	5	5	5	5	5	5	5	5	5	5	5	5	5	5	5	5	5	5	5	5	768	CA9	carbonic anhydrase 9
5	5	5	5	5	5	5	5	5	5	5	5	5	5	5	5	5	5	5	5	5	5	5	5	5	5	770	CA11	carbonic anhydrase 11
67.5	44.9	56.5	25	45.4	39.4	29.5	41.2	46.7	67.8	24.7	52.8	56.6	43.9	28.2	38.2	57.3	43	42.9	40.2	50.8	49.6	49.7	49	55.9	20.7	771	CA12	carbonic anhydrase 12
5	5	5	5	5	5	5	5	5	5	5	5	5	5	5	5	5	5	5	5	5	5	5	5	5	5	773	CACNA1A	calcium voltage-gated channel subunit alpha1 A
5	5	5	5	5	5	5	5	5	5	5	5	5	5	5	5	5	5	5	5	5	5	5	5	5	5	774	CACNA1B	calcium voltage-gated channel subunit alpha1 B
5	5	5	5	5	5	5	5	5	5	5	5	5	5	5	5	5	5	5	5	5	5	5	5	5	5	775	CACNA1C	calcium voltage-gated channel subunit alpha1 C
5	5	5	5	5	5	5	5	5	5	5	5	5	5	5	5	5	5	5	5	5	5	5	5	5	5	776	CACNA1D	calcium voltage-gated channel subunit alpha1 D
5	5	5	5	5	5	5	5	5	5	5	6	5	5	5	5	5	5	5	5	5	5	5	5	5	6.3	777	CACNA1E	calcium voltage-gated channel subunit alpha1 E
5	5	5	5	5	5	5	5	5	5	5	5	5	5	5	5	5	5	5	5	5	5	5	5	5	5	778	CACNA1F	calcium voltage-gated channel subunit alpha1 F
5	5	5	5	5	5	5	5	5	5	5	5	5	5	5	5	5	5	5	5	5	5	5	5	5	5	779	CACNA1S	calcium voltage-gated channel subunit alpha1 S
45	32	61.7	47.5	40.7	42.4	58.7	54.2	51.9	52.8	46.3	47.3	59.3	86.1	54.5	49.9	44.3	64	61.8	53.3	44.8	45.8	58.9	59.3	43.4	42.9	780	DDR1	discoidin domain receptor tyrosine kinase 1
97	80.7	74.8	78.8	59.5	47.6	39.5	83.1	58.5	75	47	84.3	58.4	78.8	72.9	75.1	54.4	67	65.5	82.4	66.2	82	76.9	97.5	64.4	77	781	CACNA2D1	calcium voltage-gated channel auxiliary subunit alpha2delta 1
8.5	9.8	9	8.1	9.8	9.2	13.3	8.3	11.6	13.5	9.6	9.4	10.5	11.8	9.2	7.9	7.3	11.8	11.5	10.6	9.4	10.2	10.3	10.8	17.4	10.2	782	CACNB1	calcium voltage-gated channel auxiliary subunit beta 1
5	5	5	5	5.4	5	5	5	5	5	5	5	5	5	5	5.4	5	5.5	5.6	5	5	5	5	5	5	6	783	CACNB2	calcium voltage-gated channel auxiliary subunit beta 2
5	5	5	5	5	5.1	7.2	5	5	8.1	7.9	6	5	5.6	5	5.3	5	5	5	6.3	5	6.2	5	5	8.3	5	784	CACNB3	calcium voltage-gated channel auxiliary subunit beta 3
5	5	5	5	5	5	5	5	5	5	5	5	5	5	5	5	5	5	5	5	5	5	5	5	5	5	785	CACNB4	calcium voltage-gated channel auxiliary subunit beta 4
5	5	5	5	5	5	5	5	5	5	5	5	5	5	5	5	5	5	5	5	5	5	5	5	5	5	786	CACNG1	calcium voltage-gated channel auxiliary subunit gamma 1
10.3	9.8	14.2	8.6	10.2	10.4	9.9	10.5	10.1	7	9.9	11.7	10.3	11.1	14.1	9.6	10.4	13.1	9.6	11.1	11	10.3	8.1	9.4	6.2	14.1	788	SLC25A20	solute carrier family 25 member 20
195.5	178.1	222.1	104	194.5	195.8	215.2	177	180	206.6	188	187.1	212.2	178.2	216.7	191.1	189.5	159.9	217.4	176.2	174.2	211.7	202.3	195.3	222.9	207.5	790	CAD	carbamoyl-phosphate synthetase 2, aspartate transcarbamylase, and dihydroorotase
5	5	5	5	5	5	5	5	5	5	5	5	5	5	5	5	5	5	5	5	5	5	5	5	5	5	793	CALB1	calbindin 1
5	5	5	5	5	5	5	5	5	5	5	5	5	5	5	5	5	5	5	5	5	5	5	5	5	5	794	CALB2	calbindin 2
5	5	5	5	5	5	5	5	5	5	5	5	5	5	5	5	5	5	5	5	5	5	5	5	5	5	795	S100G	S100 calcium binding protein G
5	5	5	5	5	5	5	5	5	5	5	5	5	5	5	5	5	5	5	5	5	5	5	5	5	5	796	CALCA	calcitonin related polypeptide alpha
5	5	5	5	5	5	5	5	5	5	5	5	5	5	5	5	5	5	5	5	5	5	5	5	5	5	797	CALCB	calcitonin related polypeptide beta
5	5	5	5	5	5	5	5	5	5	5	5	5	5	5	5	5	5	5	5	5	5	5	5	5	5	799	CALCR	calcitonin receptor
92	180.8	158.3	181.2	134.2	142.5	253.2	183.1	157.8	162.2	254.9	190.2	155.4	182.9	80.6	183.1	144.6	180.9	131.3	163.7	155	137.3	134.2	159.8	202	165.6	800	CALD1	caldesmon 1
174	162	190.7	136.3	190.8	190.3	157.3	152.4	169.1	169.3	147.4	162.5	160.2	187.9	160.3	138.8	207	167.7	184.9	184.5	178.4	156.3	166.8	176.6	173.6	176.8	801	CALM1	calmodulin 1
139.4	263.6	247.1	121.2	250.4	245.6	218.3	239.2	276.1	211.5	232	241.9	218.8	264.3	206.8	255.1	288.7	295.1	253.5	286	261.8	240.6	260.8	228.5	223.8	250.1	805	CALM2	calmodulin 2
187.9	127.2	204.6	157.5	173.5	174.5	150.2	148.3	152.2	183.7	146.4	144	167.4	229.4	146.5	139.8	184.4	271.2	163.9	163.3	185.8	152	166.9	145.7	219.5	176.2	808	CALM3	calmodulin 3
5	5	5	5	5	5	5	5	5	5	5	5	5	5	5	5	5	5	5	5	5	5	5	5	5	5	810	CALML3	calmodulin like 3
1007.8	842.4	724.1	739.4	782.7	878.5	621.5	719.2	782.8	835.8	631.1	811.4	876.9	769	786.6	696.8	953	1054.9	768.7	546.9	953.9	723.1	760.7	578	846.1	714.8	811	CALR	calreticulin
419.5	359.3	215.3	382.9	379.5	385	230.4	374.3	351.6	309.6	319.5	351.3	351.5	185.9	310.1	373.7	431.5	362.2	198.3	306.9	322.1	242.8	251.7	299.4	320.2	283.7	813	CALU	calumenin
19.6	16.4	19	13.9	14	13.5	20.9	18.1	17.1	15.2	18.7	21.2	16.4	17.2	16.1	21.9	16.8	16.1	22.5	12.8	20.6	24.6	19.4	24.6	17.6	22.3	814	CAMK4	calcium/calmodulin dependent protein kinase IV
5	5	5	5	5	5	5	5	5	5	5	5	5	5	5	5	5	5	5	5	5	5	5	5	5	5	815	CAMK2A	calcium/calmodulin dependent protein kinase II alpha
5	5	5	5	5	5	5	5	5	5	5	5	5	5	5	5	5	5	5	5	5	5	5	5	5	5	816	CAMK2B	calcium/calmodulin dependent protein kinase II beta
5	5	5	5	5	5	5	5	5	5	5	5	5	5	5	5	5	5	5	5	5	5	5	5	5	5	817	CAMK2D	calcium/calmodulin dependent protein kinase II delta
28.2	28.5	23	23	24	20.7	24.2	29.9	26.4	28.9	21.1	28.8	28.4	31.8	27.3	23.3	27	22.8	32.3	29.2	28.4	30.6	33.7	26.2	29.9	27.8	818	CAMK2G	calcium/calmodulin dependent protein kinase II gamma
36.2	32	37.7	31.1	37.4	31.3	38.2	35.8	33.1	30.6	41.7	31.8	33.8	28.8	34.4	37.4	34.8	33.2	33.3	33.6	33.9	37.1	36.5	28.6	33.7	40.2	819	CAMLG	calcium modulating ligand
5	5	5	5	5	5	5	5	5	5	5	5	5	5	5	5	5	5	5	5	5	5	5	5	5	5	820	CAMP	cathelicidin antimicrobial peptide
1263.2	1248.6	1145.2	1238.6	1191.9	1224.8	1033.9	1207.2	1185.2	1100.5	1052.2	1278.9	1098.5	1092.4	1194.3	1299.2	1119.9	1417.7	1310.8	1168.1	1264.7	1279	1300.7	1147.4	1118.3	1217.7	821	CANX	calnexin
34.7	33.7	27.5	24.9	24.9	37	37.1	33.1	30.4	31.4	31	31.9	39.9	30.6	33.9	31	23.1	27.3	29	32.6	29.4	29.8	32.9	22.7	26.1	29.5	822	CAPG	capping actin protein, gelsolin like
67	68.3	75	68.4	64.1	84.2	91.3	72.7	64.7	80.9	75	70.3	85.5	62.6	91.6	52.9	61.9	74.9	85.4	80.2	67.2	72.8	80.3	66.7	93.2	66.4	823	CAPN1	calpain 1
326.3	370.5	270	290.9	345.3	400.2	315	302.9	362.4	337.2	321.8	240.8	367	175.5	292.1	256	78.2	294	267.9	248.7	315.3	282.2	283.8	272.4	313.7	263.2	824	CAPN2	calpain 2
5	5	5	5	5	5	5	5	5	5	5	5	5	5	5	5	5	5	5	5	5	5	5	5	5	5	825	CAPN3	calpain 3
15.7	17.2	15.6	12.8	17.4	18.5	15.3	13.6	14.6	19.3	14.8	14.5	17.4	8.7	10.4	16.6	17	19.2	16	15.2	16.6	14.7	13.4	18.7	16.3	16.6	826	CAPNS1	calpain small subunit 1
5	5	5	5	5	5	5	5	5	5	5	5	5	5	5	5	5	5	5	5	5	5	5	5	5	5	827	CAPN6	calpain 6
5	5	5	5	5	5	5	5	5	5	5	5	5	5	5	5	5	5	5	5	5	5	5	5	5	5	828	CAPS	calcyphosine
191.6	254.6	238.7	219	225.5	236.6	198.6	232.5	211.3	197	216	224.1	199.6	178.3	200.9	262.7	173.8	220.3	227.8	240.7	83.1	223.8	217.9	236.3	201.3	274.6	829	CAPZA1	capping actin protein of muscle Z-line alpha subunit 1
91.9	88.8	100.1	93.1	103.5	86.1	70.5	81.1	90.5	78.5	80.8	93.9	86.5	93.3	95.4	94.8	107.3	86.9	66.1	104.8	95.2	82.3	79	88.8	83.8	91.4	830	CAPZA2	capping actin protein of muscle Z-line alpha subunit 2
260.9	253.5	245.3	233.1	233.8	234.3	186.1	197.5	212.7	234.4	184.6	229.7	196.6	138.5	200.9	161.4	210.9	168.8	192.7	212.3	141.4	215.7	185.4	220.5	218.4	237.5	831	CAST	calpastatin
140	146.6	140.9	125.9	131.3	172.7	154.7	90.9	143	148.1	142.8	130.2	156.5	148.2	140.2	103.7	150.1	166.3	125.6	134.8	143	133.4	132.8	124.7	157.7	139.4	832	CAPZB	capping actin protein of muscle Z-line beta subunit
20.3	26.5	26.2	20.2	19.6	25.4	17	24	25.3	17.9	20.6	21.9	22.6	18.5	28.3	21.1	27.5	18.8	26.8	24.1	24.5	23.7	21.6	22.4	18.9	19.9	833	CARS	cysteinyl-tRNA synthetase
5	5	5	5	5	5	5	5	5	5	5	5	5	5	5	5	5	5	5	5	5	5	5	5	5	5	834	CASP1	caspase 1
76.5	62.9	74.5	58.5	75.5	62.2	76.8	58.7	37.8	62.8	82	60.5	58.7	58.2	53.6	44.9	73.4	60.3	61.4	36.4	49.9	75.7	60.6	66.7	55.7	45.6	835	CASP2	caspase 2
9.3	15.1	16.3	13.7	8.2	15.9	15.6	17.1	11.7	12.7	18.1	13.2	9.2	11.5	14.3	13.1	16.6	14.8	18.2	19.8	13.9	18.3	16.8	12.1	12.2	14.7	836	CASP3	caspase 3
15.2	8.6	9.3	12.8	11.9	9.8	11	6.4	11.7	9.1	12.2	9.6	9.1	7.1	5.7	6.4	16.1	10.4	9.2	10	17.1	14	9.9	11.1	9	9.1	837	CASP4	caspase 4
5	5	5	5	5	5	5	5	5	5	5	5	5	5	5	5	5	5	5	5	5	5	5	5	5	5	838	CASP5	caspase 5
7.1	6.2	5	7.7	6.8	6.5	7.4	7.3	5	5	8.4	7.4	5.6	5.9	7.4	7.4	5.4	8.9	7.7	7	8.3	8.2	8.5	5.7	5	9.7	839	CASP6	caspase 6
19.3	14.1	18.1	16.8	19.7	13	19.2	19.2	6.4	10.2	17.5	13.4	11.6	14	10.1	16.8	5.4	16.2	16.9	19.3	16.5	23.8	21.7	12.4	8.1	17.7	840	CASP7	caspase 7
37.3	36	32.4	28.3	33.9	31.6	33	36	34.9	24.1	38.7	35.2	31.1	31.1	28.3	39.3	29.5	39.1	37.5	40	35.2	27.3	33.8	28.7	35.1	47.8	841	CASP8	caspase 8
5	6.6	5.6	5	5.2	5	5.5	6.8	5	5	6.2	7.2	5	5	9.3	6.5	5.1	5.1	8.9	7.7	5	9.1	6.5	5.7	6.7	5	842	CASP9	caspase 9
8.9	5	6.3	5	5	5	6.5	5.1	6.4	5.4	5.9	5.8	6.9	5.1	5	5	5	5	5	6.2	5.7	5	6.1	5	5	10.4	843	CASP10	caspase 10
5	5	5	5	5	5	5	5	5	5	5	5	5	5	5	5	5	5	5	5	5	5	5	5	5	5	844	CASQ1	calsequestrin 1
5	5	5	5	5	5	5	5	5	5	5	5	5	5	5	5	5	5	5	5	5	5	5	5	5	5	845	CASQ2	calsequestrin 2
5	5	5	5	5	5	5	5	5	5	5	5	5	5	5	5	5	5	5	5	5	5	5	5	5	5	846	CASR	calcium sensing receptor
27.5	31.1	36.7	21.3	26.6	26.8	30.8	23.3	17.5	28.1	30.8	27	24.5	28.2	27.3	26.8	30.2	27.9	30.8	30.9	18.9	32.1	29.9	26	28.8	27.7	847	CAT	catalase
110.8	117	95.7	102	156.5	130.2	113.7	74.5	124	93.2	118.7	76.5	111.7	20.1	74.4	81.1	82.2	49.7	86.1	48.6	126.8	111.1	72	121.9	149.7	102	857	CAV1	caveolin 1
49.1	63	59.7	36.8	58.2	59.4	77.9	31	57.8	40.4	81	45.1	61.1	61.3	44.9	48.5	45.5	51	66.8	66.2	43.3	43.1	70.3	59.8	63.2	51.8	858	CAV2	caveolin 2
5	5	5	5	5	5	5	5	5	5	5	5	5	5	5	5	5	5	5	5	5	5	5	5	5	5	859	CAV3	caveolin 3
7.1	8.1	6.1	7.6	8.7	7.5	6.5	7.4	8.7	10.2	9.3	8.2	7.8	6.6	5.9	6.5	5.6	7.3	5.8	6.6	10.5	11.1	5.4	10.1	10	5.7	860	RUNX2	runt related transcription factor 2
48.1	51.8	39	40.5	46.3	51.6	40	38	49.6	46.1	39.2	48.2	40.5	43.4	27.3	46	55.3	39.2	34.6	42.8	34.8	36.6	36.9	47.4	41.8	40.9	861	RUNX1	runt related transcription factor 1
5	5	5	5	5	5	5	5	5	5	5	5	5	5	5	5	5	5	5	5	5	5	5	5	5	5	862	RUNX1T1	RUNX1 translocation partner 1
5	5	5	5	5	5	5	5	5	5	5	5	5	5	5	5	5	5	5	5	5	5	5	5	5	5	863	CBFA2T3	CBFA2/RUNX1 translocation partner 3
14.8	9.1	10.7	7.2	17.6	9.4	15.3	6.8	10.7	13.8	14.1	5.9	10.3	11.7	9.1	6.1	14.6	11.2	11.2	5	16.3	14	12.5	12.6	9.6	8.9	864	RUNX3	runt related transcription factor 3
20.5	45.6	8.3	60	28.1	40.9	26.3	52	42.4	38.1	28.4	30.9	48.8	40.1	30.9	28.6	42.1	46.3	29.3	51	50.7	36.1	33.8	33.4	19.7	23.6	865	CBFB	core-binding factor beta subunit
5	5	5	5	5	5	5	5	5	5	5	5	5	5	5	5	5	5	5	5	5	5	5	5	5	5	866	SERPINA6	serpin family A member 6
39.7	34.5	21.8	24.6	43	35.3	40.6	45.4	35.9	37	41.9	34.8	26.1	28.6	37.5	25.4	20.5	45.3	28.2	35.4	37.3	46.3	30	45.6	37	21.6	867	CBL	Cbl proto-oncogene
5	5.2	5.1	5	5.3	5	5.2	7.1	5.3	5	5.9	5.1	5	5.9	5	5.6	5.9	10	5	7	7.3	8.6	5	6.6	5.3	5.9	868	CBLB	Cbl proto-oncogene B
5	5	5	5	5	5	5	5	5	5	5	5	5	5	5	5	5	5	5	5	5	5	5	5	5	5	869	CBLN1	cerebellin 1 precursor
91.2	97.1	117.4	95.7	116.1	104.6	106.5	124.2	103.8	146.2	91.3	113.5	141.9	86.1	127.4	76.6	125.1	37.4	48.9	94.9	111.3	102.3	73.4	119.4	144.7	105.2	871	SERPINH1	serpin family H member 1
43.2	53.9	58.4	56.7	50.4	53.9	62.4	55.9	56.5	56	61	63.5	60.2	51	67.4	65.8	66	56.8	60.3	71.1	62.6	51.7	71.6	43.7	62.5	62.5	873	CBR1	carbonyl reductase 1
5	5	5	5	5	5	5	5	5	5	5	5	5	5	5	5	5	5	5	5	5	5	5	5	5	5	874	CBR3	carbonyl reductase 3
54.2	54.1	51.9	46.7	44.3	59.6	64	36.4	47	61.5	54.8	59.4	66.1	56	81	58.1	55.1	62.7	72.5	60.7	67.1	53.2	68.7	48.5	59.3	51.8	875	CBS	cystathionine-beta-synthase
5	5	5	5	5	5	5	5	5	5	5	5	5	5	5	5	5	5	5	5	5	5	5	5	5	5	881	CCIN	calicin
14	13.9	14.2	11.3	11	13.9	17.5	10.7	11.7	16.5	15.9	12.3	15.1	15	14.6	15.6	11.7	12.4	17.2	13.4	15.5	13.2	12.9	15.2	15.3	16.6	883	KYAT1	kynurenine aminotransferase 1
5	5	5	5	5	5	5	5	5	5	5	5	5	5	5	5	5	5	5	5	5	5	5	5	5	5	885	CCK	cholecystokinin
5	5	5	5	5	5	5	5	5	5	5	5	5	5	5	5	5	5	5	5	5	5	5	5	5	5	886	CCKAR	cholecystokinin A receptor
5	5	5	5	5	5	5	5	5	5	5	5	5	5	5	5	5	5	5	5	5	5	5	5	5	5	887	CCKBR	cholecystokinin B receptor
46.9	42.6	44.3	42.5	39.8	37.7	41	40.2	39.2	30.7	43.6	37	34.3	44.1	36.3	38	29.1	43.9	40.5	47.7	32	37.5	43	38.4	36.5	45.2	889	KRIT1	KRIT1, ankyrin repeat containing
100	79	105.6	155.1	115.1	104.4	92.8	99.7	105.3	97.1	102.5	85.3	83.4	98.9	93.7	106.6	69.4	89.1	84.9	88.3	127.4	109.5	100.3	102.5	92.6	63.5	890	CCNA2	cyclin A2
170.8	237.6	177	234.4	182.3	170.7	146.3	184.7	196.9	178.4	153.2	166.6	151	198.2	143.3	159.4	194.7	150.3	181.9	156.8	189.2	191.6	175	151.6	172.2	184.8	891	CCNB1	cyclin B1
52.6	47.1	39.6	21.6	49.8	44.7	32.5	46.1	48	23	31.8	46.8	49.1	43.6	56.6	30.3	47.4	33.4	48	50.8	37.7	47.2	56.3	43.2	20	46.6	892	CCNC	cyclin C
5	5	5	5	5	5	5	5	5	5	5	5	5	5	5	5	5	5	5	5	5	5	5	5	5	5	894	CCND2	cyclin D2
46.8	67.6	102.5	48.2	74.1	56.8	26.2	60.6	102	95	20.6	64.5	97.5	64.6	75.3	94.7	66.8	62.4	79.6	36.5	85.1	73.4	75.9	76.4	111.9	86.7	896	CCND3	cyclin D3
11.1	11.6	9.8	12.8	10.3	5.1	7.8	11.4	13.2	14.4	9.9	15.4	6.5	16.4	17.3	14.2	10.8	10.2	10.3	14.5	8.4	29.7	8.7	11	13	12.7	898	CCNE1	cyclin E1
58.7	55.1	79	90.2	69.9	70.6	57.8	55.9	75.5	87.3	54.4	58.9	66.4	102.9	86.3	68.3	83.3	70.5	68.2	60.1	82.8	82.4	72.3	62.9	75.6	68.8	899	CCNF	cyclin F
114.3	134.9	65	119.6	130	111.8	96.2	130.4	132.1	129.4	96.1	79.9	59.9	139.8	151.9	145.3	142.2	132.2	154.5	101.3	27.1	138.3	138.6	149.5	115.2	147.6	900	CCNG1	cyclin G1
6.5	9.9	7.4	6.8	5	5	12.4	8.3	5.8	9.1	13.4	9.7	6.1	13.1	7.8	6.5	5	5	5	8.5	8	11.3	5	7.4	6.4	6	901	CCNG2	cyclin G2
44.8	44.1	46.3	58.1	38.7	42.9	43	43.6	42.1	33.2	40.5	44.4	35.1	38.9	37.3	45.5	41.6	41.1	44.9	46.7	52.7	42.4	44.4	37.6	39.5	43	902	CCNH	cyclin H
95.1	109.5	115.8	105.1	103.5	97.4	87.2	91.3	94.9	99.1	92.7	98.4	81.6	96.9	99.4	95	101.4	91.3	109.7	100.8	91.9	122	102.5	111	93.6	120.8	904	CCNT1	cyclin T1
53.2	50.1	40.2	50.3	46.8	46.7	45.6	49.9	55.1	42.7	45.6	41.5	44.4	52	45.4	53.1	48.5	43	47	55.4	45.7	49.2	49.3	45.6	37.9	37.5	905	CCNT2	cyclin T2
388.6	409.3	470.7	469.4	402.4	390.8	370.6	470.3	416.7	386.4	390.1	374.5	395.1	372	448.8	456.2	482.5	315.7	451.2	502.3	465.2	433	464.5	342.9	360.7	478.6	908	CCT6A	chaperonin containing TCP1 subunit 6A
5	5	5	5	5	5	5	5	5	5	5	5	5	5	5	5	5	5	5	5	5	5	5	5	5	5	909	CD1A	CD1a molecule
5	5	5	5	5	5	5	5	5	5	5	5	5	5	5	5	5	5	5	5	5	5	5	5	5	5	910	CD1B	CD1b molecule
5	5	5	5	5	5	5	5	5	5	5	5	5	5	5	5	5	5	5	5	5	5	5	5	5	5	911	CD1C	CD1c molecule
5	5	5	5	5	5	5	5	5	5	5	5	5	5	5	5	5	5	5	5	5	5	5	5	5	5	912	CD1D	CD1d molecule
5	5	5	5	5	5	5	5	5	5	5	5	5	5	5	5	5	5	5	5	5	5	5	5	5	5	913	CD1E	CD1e molecule
5	5	5	5	5	5	5	5	5	5	5	5	5	5	5	5	5	5	5	5	5	5	5	5	5	5	914	CD2	CD2 molecule
5	5	5	5	5	5	5	5	5	5	5	5	5	5	5	5	5	5	5	5	5	5	5	5	5	5	915	CD3D	CD3d molecule
5	5	5	5	5	5	5	5	5	5	5	5	5	5	5	5	5	5	5	5	5	5	5	5	5	5	916	CD3E	CD3e molecule
5	5	5	5	5	5	5	5	5	5	5	5	5	5	5	5	5	5	5	5	5	5	5	5	5	5	917	CD3G	CD3g molecule
5	5	5	5	5	5	5	5	5	5	5	5	5	5	5	5	5	5	5	5	5	5	5	5	5	5	919	CD247	CD247 molecule
5	5	5	5	5	5	5	5	5	5	5	5	5	5	5	5	5	5	5	5	5	5	5	5	5	5	920	CD4	CD4 molecule
5	5	5	5	5	5	5	5	5	5	5	5	5	5	5	5	5	5	5	5	5	5	5	5	5	5	921	CD5	CD5 molecule
5	5	5	5	5	5	5	5	5	5	5	5	5	5	5	5	5	5	5	5	5	5	5	5	5	5	922	CD5L	CD5 molecule like
5	5	5	5	5	5	5	5	5	5	5	5	5	5	5	5	5	5	5	5	5	5	5	5	5	5	923	CD6	CD6 molecule
5	5	5	5	5	5	5	5	5	5	5	5	5	5	5	5	5	5	5	5	5	5	5	5	5	5	924	CD7	CD7 molecule
5	5	5	5	5	5	5	5	5	5	5	5	5	5	5	5	5	5	5	5	5	5	5	5	5	5	925	CD8A	CD8a molecule
5	5	5	5	5	5	5	5	5	5	5	5	5	5	5	5	5	5	5	5	5	5	5	5	5	5	926	CD8B	CD8b molecule
6.7	35.5	38.4	19.2	43.4	40.9	33.8	26	35.6	32.6	33.3	26	44.1	35.1	41.9	25.3	27.3	30.8	39.6	29	30.5	30.1	34.7	29.6	32.5	36	928	CD9	CD9 molecule
5	5	5	5	5	5	5	5	5	5	5	5	5	5	5	5	5	5	5	5	5	5	5	5	5	5	929	CD14	CD14 molecule
5	5	5	5	5	5	5	5	5	5	5	5	5	5	5	5	5	5	5	5	5	5	5	5	5	5	930	CD19	CD19 molecule
5	5	5	5	5	5	5	5	5	5	5	5	5	5	5	5	5	5	5	5	5	5	5	5	5	5	931	MS4A1	membrane spanning 4-domains A1
5	5	5	5	5	5	5	5	5	5	5	5	5	5	5	5	5	5	5	5	5	5	5	5	5	5	932	MS4A3	membrane spanning 4-domains A3
5	5	5	5	5	5	5	5	5	5	5	5	5	5	5	5	5	5	5	5	5	5	5	5	5	5	933	CD22	CD22 molecule
5	5	5	5	5	5	5	5	5	5	5	5	5	5	5	5	5	5	5	5	5	5	5	5	5	5	939	CD27	CD27 molecule
5	5	5	5	5	5	5	5	5	5	5	5	5	5	5	5	5	5	5	5	5	5	5	5	5	5	940	CD28	CD28 molecule
5	5	5	5	5	5	5	5	5	5	5	5	5	5	5	5	5	5	5	5	5	5	5	5	5	5	941	CD80	CD80 molecule
5	5	5	5	5	5	5	5	5	5	5	5	5	5	5	5	5	5	5	5	5	5	5	5	5	5	942	CD86	CD86 molecule
5	5	5	5	5	5	5	5	5	5	5	5	5	5	5	5	5	5	5	5	5	5	5	5	5	5	943	TNFRSF8	TNF receptor superfamily member 8
5	5	5	5	5	5	5	5	5	5	5	5	5	5	5	5	5	5	5	5	5	5	5	5	5	5	944	TNFSF8	tumor necrosis factor superfamily member 8
5	5	5	5	5	5	5	5	5	5	5	5	5	5	5	5	5	5	5	5	5	5	5	5	5	5	945	CD33	CD33 molecule
5	6.6	6.7	5	7.4	5	8.8	7.8	7.2	10.3	9.1	6.3	7.1	5	6	13	5	5.1	5.2	7.1	7.2	5	5.2	6.5	5.8	9.6	946	SIGLEC6	sialic acid binding Ig like lectin 6
5	5	5	5	5	5	5	5	5	5	5	5	5	5	5	5	5	5	5	5	5	5	5	5	5	5	947	CD34	CD34 molecule
5	5	5	5	5	5	5	5	5	5	5	5	5	5	5	5	5	5	5	5	5	5	5	5	5	5	948	CD36	CD36 molecule
98	109.7	122.6	124.5	100.3	113.1	118.1	104.6	120.7	135.1	104.7	108.8	119.2	124.2	112.1	108.7	116.8	104.1	120.8	88.4	131.7	107.3	107.9	136.7	117.2	104.9	949	SCARB1	scavenger receptor class B member 1
83.1	90	87.3	77.5	76	77.8	95.6	78.7	82.1	43.1	101.3	86.6	74.9	86.7	66.3	80.4	65.7	60.6	80.2	91.8	72.6	45.5	75.2	83	65.4	82.7	950	SCARB2	scavenger receptor class B member 2
5	5	5	5	5	5	5	5	5	5	5	5	5	5	5	5	5	5	5	5	5	5	5	5	5	5	951	CD37	CD37 molecule
5	5	5	5	5	5	5	5	5	5	5	5	5	5	5	5	5	5	5	5	5	5	5	5	5	5	952	CD38	CD38 molecule
44.5	40.3	42.4	40.7	36.9	33.8	47.4	41.9	39.6	35.9	46.2	51.3	41.4	35.2	40.5	50.6	36.7	42.4	41	43.1	45.8	42	46.3	41	35.5	64.1	953	ENTPD1	ectonucleoside triphosphate diphosphohydrolase 1
5	5	5	5	5	5	5	5	5	5	5	5	5	5	5	5	5	5	5	5	5	5	5	5	5	5	954	ENTPD2	ectonucleoside triphosphate diphosphohydrolase 2
5	5	6.4	5	6.2	5.4	5	7.1	6.4	5	5	5.2	5.9	7.8	6.9	6.1	6.3	6	6.6	6.5	8.8	6.3	5.7	7.1	10.1	5.3	955	ENTPD6	ectonucleoside triphosphate diphosphohydrolase 6 (putative)
5	5	5	5	5	5	5	5	5	5	5	5	5	5	5	5	5	5	5	5	5	5	5	5	5	5	956	ENTPD3	ectonucleoside triphosphate diphosphohydrolase 3
16.1	17.6	11.1	12.6	12.6	17.5	14.5	18	13.4	14.5	15.6	13.7	12.6	12.6	11	18.2	20.6	13.9	17.4	20.4	9.9	18.8	14.8	17.8	10.9	15.7	957	ENTPD5	ectonucleoside triphosphate diphosphohydrolase 5
5	5	5	5	5	5	5	5	5	5	5	5	5	5	5	5	5	5	5	5	5	5	5	5	5	5	958	CD40	CD40 molecule
5	5	5	5	5	5	5	5	5	5	5	5	5	5	5	5	5	5	5	5	5	5	5	5	5	5	959	CD40LG	CD40 ligand
407.5	409.9	377.6	368.2	397.9	417.6	330.6	338.3	415.2	373.5	335	309.8	381	281.8	303.5	336	461.5	290.2	348.1	284.4	442	361.3	346.4	397	329.2	378.7	960	CD44	CD44 molecule (Indian blood group)
17.8	25.4	21.9	22.9	21.7	22.6	25.5	19.8	25.1	23.6	28.5	24.1	21.2	25.3	19.2	25.9	23.7	13.1	25.1	23.3	16.9	20.4	28.8	24.1	20.2	26	961	CD47	CD47 molecule
5	5	5	5	5	5	5	5	5	5	5	5	5	5	5	5	5	5	5	5	5	5	5	5	5	5	962	CD48	CD48 molecule
5	5	5	5	5	5	5	5	5	5	5	5	5	5	5	5	5	5	5	5	5	5	5	5	5	5	963	CD53	CD53 molecule
14.5	14.6	11.1	11.3	12	12.7	10	13.5	10.5	9.7	10.4	11.6	10.1	12.1	9.6	15.1	16.2	9	11.6	11.8	10.5	8	9.3	14.4	10.7	14	965	CD58	CD58 molecule
315.3	297.5	347.7	241.8	299.7	320.9	352.1	222	330.7	290.8	349.3	212.9	294.1	230.9	255.4	195.5	279	261.7	189.4	171.9	276.7	257.5	164.9	228.6	260.3	206.2	966	CD59	CD59 molecule
166.5	146.9	142.7	117.6	139.9	172.3	172.3	152.2	152.7	172.5	159.3	149.9	173.2	172.7	160	141.7	148.5	151.5	138.6	149.5	179.4	142.4	147	128.7	177.6	130.2	967	CD63	CD63 molecule
7.4	8.4	5	8	7.8	7.7	5	5.4	6.8	6.1	7.1	6.3	8.5	6.2	5	6.8	5.7	8.2	5	5	9.8	6.6	5	5.9	6.6	8.9	968	CD68	CD68 molecule
5	5	5	5	5	5	5	5	5	5	5	5	5	5	5	5	5	5	5	5	5	5	5	5	5	5	969	CD69	CD69 molecule
41.2	38.9	50.8	50.9	46.9	35.2	52.9	47	42.9	33.2	50	53.5	50.7	58.3	44.7	60.2	38.5	54.9	46.2	54.2	48.2	38.4	49.8	51	54.6	64.4	970	CD70	CD70 molecule
5	5	5	5	5	5	5	5	5	5	5	5	5	5	5	5	5	5	5	5	5	5	5	5	5	5	971	CD72	CD72 molecule
5	5	5	5	5	5	5	5	5	5	5	5	5	5	5	5	5	5	5	5	5	5	5	5	5	5	972	CD74	CD74 molecule
5	5	5	5	5	5	5	5	5	5	5	5	5	5	5	5	5	5	5	5	5	5	5	5	5	5	973	CD79A	CD79a molecule
5	5	5	5	5	5	5	5	5	5	5	5	5	5	5	5	5	5	5	5	5	5	5	5	5	5	974	CD79B	CD79b molecule
46.5	47.4	49.5	43.6	56	62.8	55.5	49.4	57.5	67.2	47.9	50.4	60.7	63.5	57.9	50.4	56.4	62.7	46.8	45.3	47.1	54.4	48.9	59.9	69.8	49.9	975	CD81	CD81 molecule
55.4	153.5	180.8	173.9	141.7	115.1	129.1	148	117.4	172.3	118.3	94.5	121.3	196.7	161	129.2	162.2	162.3	161.4	125.2	172.3	138.9	148.9	170.9	180.5	92.7	976	ADGRE5	adhesion G protein-coupled receptor E5
42.8	53.5	59.7	55	46.7	56.8	52.2	56.8	56.2	61.5	39.8	48.4	63.1	21.7	61.6	51.7	51.1	47.4	49.1	34.9	47.2	32	46.9	59.6	64.7	45.9	977	CD151	CD151 molecule (Raph blood group)
25.5	40.3	42.7	29.9	39.2	41.3	37.1	31.7	38.6	33.3	38.2	36.4	53.4	42.2	36.4	33.3	28.3	35.7	37.2	29.4	28	36	36.5	38.4	41.5	35.3	978	CDA	cytidine deaminase
74.8	86.6	81.8	91.1	78.2	67.7	69.4	71.1	66.2	71.7	65.3	68.8	58.4	86.6	69.4	68.2	85.2	59.4	79.4	69.6	59.8	73.8	77	69.3	51.2	84.1	983	CDK1	cyclin dependent kinase 1
20.6	17.9	16	17.7	16.9	19.3	20.2	15.1	21.6	18.9	17	22	17.8	16.7	20.4	20.1	19.8	23	16.2	21.4	27.2	20.9	21	14.9	20.8	18.4	984	CDK11B	cyclin dependent kinase 11B
137.5	109.9	136.3	102.7	122.9	124.9	131.7	109.5	93.2	101.4	135.3	121.3	120.2	122.1	121	128	110.5	111.2	167.5	118.7	104.7	150.6	151.5	121.2	102.9	141.9	987	LRBA	LPS responsive beige-like anchor protein
88.6	73.1	72.7	73.9	71.6	67.7	59.6	78.5	63.5	63	63.2	73.1	66	67.2	62.5	76.1	84.3	77.1	66.6	82.9	71.6	69.9	72	60.5	60.5	79.8	988	CDC5L	cell division cycle 5 like
175.5	158.6	186	187	150.5	156.3	144.8	162.4	153.8	139.3	157	162	130.6	148.8	143.8	167.2	177.8	144.9	154.5	180.2	138.5	156.9	143.3	149.6	140.8	165	989	42985	septin 7
94.5	92.1	90.9	101.1	92.9	92.1	111.2	94.1	91.7	66	102.8	98.6	86.5	94.7	97.5	102.1	63.9	120.4	94.8	84.9	95.5	62.5	92.3	74	70.8	117.3	990	CDC6	cell division cycle 6
94.7	109.4	97.7	94.6	119.4	117.8	86.4	107.4	105.5	110.3	92	89.6	94.1	96	107.9	91.5	110.9	77.4	109.8	103.8	121.5	104.8	100.7	94.3	123.7	86.3	991	CDC20	cell division cycle 20
67.7	38	53.4	81.9	71.8	53.8	35.6	77.3	70.9	63.7	33.2	38.4	53.4	75.8	57.7	59.7	67.9	58.8	65.2	32.1	75.4	82.8	71.9	58	43.9	79.3	993	CDC25A	cell division cycle 25A
54.9	44.1	52.4	52.3	54.9	53.1	44.7	40.2	58.8	63.1	41	45.6	42.5	44.1	48.6	43.1	54.5	57.1	33.8	54	54.6	56.8	26	55.2	51.4	59.1	994	CDC25B	cell division cycle 25B
11.7	15.2	11.4	14	12.3	12	13.7	14.2	12	13.5	12.8	11.2	10.1	13.3	12.6	12.9	14.6	9.3	11.9	12.7	12.1	6.9	12.7	15.7	13	14.8	995	CDC25C	cell division cycle 25C
104.8	128.9	136.5	160.4	126.1	119	63.6	95.4	119.8	103.6	66.5	123.8	90	110	118	126.2	77	104.7	114.3	144.9	105.2	116.8	96.3	120.5	85.5	109	996	CDC27	cell division cycle 27
24.5	13.5	32.3	34.3	31.8	29.6	31.3	39.7	33.5	37.9	24.9	32.5	37.4	35.4	39.4	20.7	31.2	32.3	32.1	27.9	41.3	13.8	35	33.8	43.1	39	997	CDC34	cell division cycle 34
218.3	205.3	192.3	123.2	195.6	210.5	161.5	166.6	204.3	178.9	164.6	185.4	168.4	166	199.4	137.6	200.9	167.2	190.1	197.5	203.4	204	191.5	154.8	202.5	215.2	998	CDC42	cell division cycle 42
5	5	5	5	5	5	5	5	5	5	5	5	5	5	5	5	5	5	5	5	5	5	5	5	5	5	999	CDH1	cadherin 1
69.7	156.2	125.1	130.5	162.8	195.6	161.7	141.2	156	142.1	169.8	122.7	148.3	110.8	107.5	108.1	51.6	146.5	143.7	107.5	165.5	120.8	126	165.2	153	120.2	1000	CDH2	cadherin 2
5	5	5	5	5	5	5	5	5	5	5	5	5	5	5	5	5	5	5	5	5	5	5	5	5	5	1001	CDH3	cadherin 3
5	5	5	5	5	5	5	5	5	5	5	5	5	5	5	5	5	5	5	5	5	5	5	5	5	5	1002	CDH4	cadherin 4
5	5	5	5	5	5	5	5	5	5	5	5	5	5	5	5	5	5	5	5	5	5	5	5	5	5	1003	CDH5	cadherin 5
23.9	21.2	17.5	17.7	24.7	18.1	20.5	15.7	20	21.1	21.9	22.4	16.3	21.8	19.1	22	17.7	18.7	13.7	17.4	15.7	18.6	17.9	26.8	22	22.4	1004	CDH6	cadherin 6
5	5	5	5	5	5	5	5	5	5	5.1	6	5	5	5	5	5	5	5	5	5	5	5.9	5	5	6.4	1005	CDH7	cadherin 7
5	5	5	5	5	5	5	5	5	5	5	5	5	5	5	5	5	5	5	5	5	5	5	5	5	5	1006	CDH8	cadherin 8
5	5	5	5	5	5	5	5	5	5	5	5	5	5	5	5	5	5	5	5	5	5	5	5	5	5	1007	CDH9	cadherin 9
5	5	5	5	5	5	5	5	5	5	5	5	5	5	5	5	5	5	5	5	5	5	5	5	5	5	1008	CDH10	cadherin 10
5	5	5	5	5	5	5	5	5	5	5	5	5	5	5	5	5	5	5	5	5	5	5	5	5	5	1009	CDH11	cadherin 11
5	5	5	5	5.3	5	5	5	5	5	5.3	5	5.2	5	5	6.1	6.1	5	5	5	5	5	5	6.3	5	7.4	1010	CDH12	cadherin 12
64.5	77	54.2	47.8	57.8	64.9	56	47.8	58.8	45.7	58.5	49.3	54.3	50.9	42.3	47.5	54.9	43.5	50.7	47.7	55.6	52.7	46.7	52.1	59.5	44.3	1012	CDH13	cadherin 13
5	5	5	5	5	5	5	5	5	5	5	5	5	5	5	5	5	5	5	5	5	5	5	5	5	5	1013	CDH15	cadherin 15
5	5	5	5	5	5	5	5	5	5	5	5	5	5	5	5	5	5	5	5	5	5	5	5	5	5	1014	CDH16	cadherin 16
5	5	5	5	5	5	5	5	5	5	5	5	5	5	5	5	5	5	5	5	5	5	5	5	5	5	1015	CDH17	cadherin 17
5	5	5	5	5	5	5	5	5	5	5	5	5	5	5	5	5	5.8	5	5	5	5	5	5	5	5	1016	CDH18	cadherin 18
62.7	64.4	61.2	52.3	71.5	53.3	77.9	61.7	58.9	66.4	67.3	58.1	54.6	52	60.5	40.8	59.9	53.2	35.1	69	66.2	71.1	37.5	57.2	70.4	53.5	1017	CDK2	cyclin dependent kinase 2
5	5	5	5	5	5	5	5	5	5	5	5	5	5	5	5	5	5	5	5	5	5	5	5	5	5	1018	CDK3	cyclin dependent kinase 3
91.1	94.5	92.3	54.3	111.7	64.2	53.8	97.9	92.4	99.6	51.1	89.4	94.6	36.7	103.1	74.1	91.9	96.6	108.8	26.3	114.3	101	104.8	84.4	87.9	72.9	1019	CDK4	cyclin dependent kinase 4
6.7	7.8	8.2	7.9	7.3	10.3	10	8.7	7.7	9.7	9.4	7	9.4	14.4	10.1	8.6	7.6	6	8.4	9.8	9.6	8.5	7.4	8.2	10.5	8.9	1020	CDK5	cyclin dependent kinase 5
181.7	294.6	130.9	359.8	151	101.8	104	353.7	246.9	151.1	120.8	157.4	146	73.5	270.5	294.9	123.1	181.2	334.5	102.2	421.3	341.4	272.3	241.8	136.9	107.7	1021	CDK6	cyclin dependent kinase 6
30.4	25.6	24.7	19	26.5	26.5	31	22.6	26.6	29	28	33.3	24.9	22.8	32.8	24.7	28.3	21.1	27.3	32.5	25.2	35.6	30.4	21.4	21	24.7	1022	CDK7	cyclin dependent kinase 7
13.4	11.8	19.6	17.3	23.3	18.9	11.6	23.7	26.4	18.6	11.8	22.2	10	21	26.9	25.8	25.9	9	21.5	18.5	13.4	20	22.9	14.4	22.2	25.6	1024	CDK8	cyclin dependent kinase 8
17.7	16.6	17.6	14.4	17.9	19.8	20.6	15.5	15.6	17.9	17.2	18.1	20.5	22	24	21.4	18.7	25.8	21.5	20	21.6	18.2	19	23.7	24	17.4	1025	CDK9	cyclin dependent kinase 9
43.3	41.6	49.5	87.3	59.5	79.1	104.2	51.5	64.3	67.7	91.5	79.3	60.2	67	44.9	106.9	54.4	75.2	55.5	50.3	64.9	64.6	57.7	65.7	70	50	1026	CDKN1A	cyclin dependent kinase inhibitor 1A
75.3	48.9	38	63.4	49.6	63.3	75.7	43	69.1	67.2	74	60.2	55.5	90.2	65.4	60.1	66	65.3	41.6	68.6	72.3	44.8	50.8	53.3	67	61.2	1027	CDKN1B	cyclin dependent kinase inhibitor 1B
21.8	31	22.8	23.1	35.8	23.1	20.2	24.1	33.4	22	23	23.1	34	41.3	29.1	25.1	9.7	33.1	20.9	25.8	14.3	27.3	23.1	36.4	31.6	33.9	1028	CDKN1C	cyclin dependent kinase inhibitor 1C
162.9	181.9	179.7	235.5	200.4	186.1	212.3	207.4	204.8	239.1	185.1	207.6	218.9	206	208.6	190.4	169.2	187.2	177.4	182.2	237.9	160.8	161	213.6	281.6	191.5	1029	CDKN2A	cyclin dependent kinase inhibitor 2A
56	68.9	55.6	89.9	60.6	80.9	73.6	88.9	66.3	61.6	74.8	86.4	74.9	82.5	53.3	86	62.2	68.5	52.8	78.1	62.4	42.2	54.7	93.9	63.6	72.2	1030	CDKN2B	cyclin dependent kinase inhibitor 2B
58.1	59.5	66.7	66.9	58	63.5	64.1	37.9	55.8	73.6	55.8	59.7	59.1	83.1	73.5	58.1	62.9	72	66.8	68.7	56.4	68.2	66.8	66.8	79.2	64.6	1031	CDKN2C	cyclin dependent kinase inhibitor 2C
5	5	5	5	5	5	5	5	5	5	5	5	5	6.4	5	5	5	5	5	5	5	5	5	5	5	5	1032	CDKN2D	cyclin dependent kinase inhibitor 2D
19.9	22.8	21.8	21.3	21.3	18.5	13.1	15	16.2	19.7	17.7	16.6	8.5	22	16.8	19.3	21.8	19.4	20	16.6	19.7	16.8	18	18.5	15.7	23.4	1033	CDKN3	cyclin dependent kinase inhibitor 3
5	5	5	5	5	5	5	5	5	5	5	5	5	5	5	5	5	5	5	5	5	5	5	5	5	5	1036	CDO1	cysteine dioxygenase type 1
5	5	5	5	5	5	5	5	5	5	5	5	5	5	5	5	5	5	5	5	5	5	5	5	5	5	1038	CDR1	cerebellar degeneration related protein 1
17.2	13	17	16.2	17.3	17.3	16.5	21.1	14.5	14.4	16.5	15.5	15	15.7	15.2	16.4	20.4	16.4	12.6	20.9	15.5	12.2	13.4	12.7	14.7	16.5	1039	CDR2	cerebellar degeneration related protein 2
5.9	5.4	5.1	5.2	7.7	5.6	5	5	5	7.6	5	5	11.8	9.5	5	5.4	5	8.5	21.7	6.7	6	5	19.4	5	5.6	5.2	1040	CDS1	CDP-diacylglycerol synthase 1
5	5	5	5	5	5	5	5	5	5	5	5	5	5	5	5	5	5	5	5	5	5	5	5	5	5	1041	CDSN	corneodesmosin
5	5	5	5	5	5	5	5	5	5	5	5	5	5	5	5	5	5	5	5	5	5	5	5	5	5	1043	CD52	CD52 molecule
5	5	5	5	5	5	5	5	5	5	5	5	5	5	5	5	5	5	5	5	5	5	5	5	5	5	1044	CDX1	caudal type homeobox 1
5	5	5	5	5	5	5	5	5	5	5	5	5	5	5	5	5	5	5	5	5	5	5	5	5	5	1045	CDX2	caudal type homeobox 2
5	5	5	5	5	5	5	5	5	5	5	5	5	5	5	5	5	5	5	5	5	5	5	5	5	5	1046	CDX4	caudal type homeobox 4
17.8	13.3	13.6	9.7	13.4	11	17.8	9.1	9	10.7	19.5	13.7	11.4	14.9	14.4	15.6	13	21.2	17.6	12	12.8	14.5	16.7	9.3	11.8	14.4	1047	CLGN	calmegin
5	5	5	5	5	5	5	5	5	5	5	5	5	5	5	5	5	5	5	5	5	5	5	5	5	5.4	1048	CEACAM5	carcinoembryonic antigen related cell adhesion molecule 5
5	5	5	5	5	5	5	5	5	5	5	5	5	5	5	5	5	5	5	5	5	5	5	5	5	5	1050	CEBPA	CCAAT/enhancer binding protein alpha
73.9	78.9	45.2	82.3	89.7	84.8	76.1	49.9	96.7	103.8	64.3	79.3	91.2	90	73.1	61.6	100.3	73.1	61.2	62.7	86.3	76.9	63.7	90.2	123.4	102.1	1051	CEBPB	CCAAT/enhancer binding protein beta
14.3	16	19.9	24	32.2	23.8	30.4	24.2	27.5	29.8	25	14.4	30.6	22.5	25.9	14.2	24.4	37.1	18.5	28.2	28.8	17.7	20.4	27.4	44.1	24.6	1052	CEBPD	CCAAT/enhancer binding protein delta
5	5	5	5	5	5	5	5	5	5	5	5	5	5	5	5	5	5	5	5	5	5	5	5	5	5	1053	CEBPE	CCAAT/enhancer binding protein epsilon
34.9	36.8	46.6	33.9	41.7	41.8	38	35.3	38.1	37.9	38.9	37.5	34	36.2	42.2	42	58.9	36.7	49.7	38	36.2	37.8	45.9	48.6	31.9	38	1054	CEBPG	CCAAT/enhancer binding protein gamma
5	5	5	5	5	5	5	5	5	5	5	5	5	5	5	5	5	5	5	5	5	5	5	5	5	5	1056	CEL	carboxyl ester lipase
5	5	5	5	5	5	5	5	5	5	5	5	5	5	5	5	5	5	5	5	5	5	5	5	5	5	1057	CELP	carboxyl ester lipase pseudogene
13.4	15.1	21.2	18.7	14.6	15.9	15.5	12.4	16.1	14	15.2	13.6	13.3	17	14.5	14.6	10.6	11	14.3	10.9	13.5	17	16.2	14.6	15.2	18.3	1058	CENPA	centromere protein A
37.9	62.2	74.5	70.8	86.8	70.9	70	62.9	79.1	94.2	62.8	76.9	75.5	72.9	73	59.7	79.7	102	70.4	63.7	94.6	67.6	70.7	70.2	100	78.4	1059	CENPB	centromere protein B
19.5	21	18	17.7	18.2	16.3	17.2	17.1	16	10.9	17.5	15.8	12.5	19	15.2	21.2	17.3	18	19.6	21.3	14	19.5	16.9	15.6	15.2	21.3	1060	CENPC	centromere protein C
106.9	130	114.6	146.7	112.3	99.5	105.9	93.8	115.6	104.3	118.6	114.6	80.9	124.4	93.2	112.7	148.5	105.4	109.4	120.7	78.2	108.6	113.6	108.1	81.9	128.6	1062	CENPE	centromere protein E
633.9	741.1	586.5	618.4	616.4	595.6	559.6	573.8	579.5	522.3	617.1	567.4	454	688.2	410.7	622	645.5	670.1	621.7	556.8	586.7	606.8	598.8	524.3	553.9	645	1063	CENPF	centromere protein F
5	5	5	5	5	5	5	5	5	5	5	5	5	5	5	5	5	5	5	5	5	5	5	5	5	5	1066	CES1	carboxylesterase 1
5	5	5	5	5	5	5	5	5	5	5	5	5	5	5	5	5	5	5	5	5	5	5	5	5	5	1068	CETN1	centrin 1
17.8	18.7	17.9	14.2	19.6	24.5	16.6	18.7	16.2	17.8	18.6	18.2	16.9	11.8	17.8	17.4	18.1	17.2	18.9	30.9	19.1	17.2	16.7	17.2	17.3	25	1069	CETN2	centrin 2
10.5	12.7	9.7	14.8	12.1	9.9	10.9	12.9	9	9.2	10.6	9.4	8.8	11.2	10.3	15.9	13.6	5	11.7	16	6.6	11.3	14.6	8.8	7.5	15.8	1070	CETN3	centrin 3
5	5	5	5	5	5	5	5	5	5	5	5	5	5	5	5	5	5	5	5	5	5	5	5	5	5	1071	CETP	cholesteryl ester transfer protein
567.9	620.8	552.7	481.1	598.3	686.9	594	542.1	619.5	601.6	540.7	544.6	631.3	644.9	527	472.5	588.7	686.1	523.9	305	653	536.7	489.7	537.4	721.6	538.2	1072	CFL1	cofilin 1
49.8	38.1	19.6	51.8	44.5	50.8	68.3	48.4	51.7	43.1	73.9	48.8	36	31.8	11.6	36.6	32	53.1	8.7	71	51.7	10.8	8.5	48.9	47.5	53.9	1073	CFL2	cofilin 2
141.2	119.2	153.4	151.7	125.9	118.6	120.3	140.3	138.8	147.8	129.3	163.9	130.2	134.8	151.2	126.2	163.7	117.2	105.4	95.7	135.9	176.9	107.1	181	118.3	144.2	1075	CTSC	cathepsin C
5	5	5	5	5	5	5	5	5	5	5	5	5	5	5	5	5	5	5	5	5	5	5	5	5	5	1080	CFTR	cystic fibrosis transmembrane conductance regulator
5	5	5	5	5	5	5	5	5	5	5	5	5	5	5	5	5	5	5	5	5	5	5	5	5	5	1081	CGA	glycoprotein hormones, alpha polypeptide
5	5	5	5	5	5	5	5	5	5	5	5	5	5	5	5	5	5	5	5	5	5	5	5	5	5	1082	CGB3	chorionic gonadotropin beta subunit 3
5	5	5	5	5	5	5	5	5	5	5	5	5	5	5	5	5	5	5	5	5	5	5	5	5	5	1084	CEACAM3	carcinoembryonic antigen related cell adhesion molecule 3
5	5	5	5	5	5	5	5	5	5	5	5	5	5	5	5	5	5	5	5	5	5	5	5	5	5	1087	CEACAM7	carcinoembryonic antigen related cell adhesion molecule 7
5	5	5	5	5	5	6.6	5.4	5	5	5.4	5.9	5	5	5	5	5	5	5	5	5	5	5	5	5	7.8	1088	CEACAM8	carcinoembryonic antigen related cell adhesion molecule 8
5	5	5	5	5	5	5	5	5	5	5	5	5	5	5	5	5	5	5	5	5	5	5	5	5	5	1089	CEACAM4	carcinoembryonic antigen related cell adhesion molecule 4
5	5	5	5	5	5	5	5	5	5	5	5	5	5	5	5	5	5	5	5	5	5	5	5	5	5	1101	CHAD	chondroadherin
5	5	5	5	5	5	5	5	5	5	5	5	5	5	5	5	5	5	5	5	5	5	5	5	5	5	1102	RCBTB2	RCC1 and BTB domain containing protein 2
5	5	5	5	5	5	5	5	5	5	5	5	5	5	5	5	5	5	5	5	5	5	5	5	5	5	1103	CHAT	choline O-acetyltransferase
108.2	116.3	131.1	137.3	128	122.1	130.7	148.3	121.4	120.7	122.1	143.7	135.7	111.5	156.6	114.8	137.5	115.7	139.7	131.8	130.3	124.3	156.9	90.4	130.7	108.4	1104	RCC1	regulator of chromosome condensation 1
110.8	82.6	94.2	100.4	96.5	75.4	79.9	93.2	92.3	77.2	86.8	99.5	81.7	77.6	81.8	87	107.3	96.3	88.3	75.6	90	83.9	87.6	100.1	60.2	106	1105	CHD1	chromodomain helicase DNA binding protein 1
99.8	88.3	67.8	74.8	77.6	82.4	74.2	64.5	90.5	67.3	77.9	84.4	65.7	67.7	71.7	73.8	78.3	89.9	67.4	79	77.4	84.1	69.6	65.5	74.8	64.5	1106	CHD2	chromodomain helicase DNA binding protein 2
255.9	223.9	214.2	232	186.1	241.1	241.3	241.6	221.8	240.9	218.8	270.5	215.4	311.8	268.7	253.9	213	303.5	216.8	255.5	214.4	222.7	233.9	208	267.4	205.8	1107	CHD3	chromodomain helicase DNA binding protein 3
368	232.1	318.8	335.3	327.6	350.3	409.4	369.4	333	357.4	382.6	384	359.8	422.8	448.9	355.6	337.4	421.5	380.2	368.5	350.6	396.1	376.2	266.5	290.3	341.1	1108	CHD4	chromodomain helicase DNA binding protein 4
7.2	12	8.5	7.8	11.4	8.5	13.8	10.4	15.3	12.8	11.6	8.1	9.5	14.7	10.3	12.8	12.2	11.4	9.5	14	9.1	15.9	7.9	13.1	8.7	9.7	1109	AKR1C4	aldo-keto reductase family 1 member C4
33.6	28	36.4	30.5	27.2	27.2	24.5	31	26.8	29.1	30.2	33	25	25.9	33.1	31.5	26.9	27.6	32	30.5	28.8	40.1	32.4	32.2	28.7	23.4	1111	CHEK1	checkpoint kinase 1
63.2	53.3	67.5	63	41.3	61.4	87.2	41.6	54	67.8	88.3	72.2	42.3	68.3	68.9	42.6	49.2	56.2	69.4	20	30.8	66.5	66.8	50.7	38.8	49.8	1112	FOXN3	forkhead box N3
5	5	5	5	5	5	5	5	5	5	5	5	5	5	5	5	5	5	5	5	5	5	5	5	5	5	1113	CHGA	chromogranin A
5	5	5	5	5	5	5	5	5	5	5	5	5	5	5	5	5	5	5	5	5	5	5	5	5	5	1114	CHGB	chromogranin B
5	5	5	5	5	5	5	5	5	5	5	5	5	5	5	5	5	5	5	5	5	5	5	5	5	5	1116	CHI3L1	chitinase 3 like 1
5	5	5	5	5	5	5	5	5	5	5	5	5	5	5	5	5	5	5	5	5	5	5	5	5	5	1117	CHI3L2	chitinase 3 like 2
5	5	5	5	5	5	5	5	5	5	5	5	5	5	5	5	5	5	5	5	5	5	5	5	5	5	1118	CHIT1	chitinase 1
32.2	30.4	29.1	32.5	32	31.1	28.7	25.7	30.1	25.1	29.4	26.5	34.1	30.2	32.9	23.5	33.6	27.6	30.6	28.9	34.1	26.4	26.2	37	36.1	32	1119	CHKA	choline kinase alpha
5	7.5	6.3	5	5.8	5.7	7.7	7.4	5	6	6.1	5.7	6.5	6.6	5.5	7.9	5	6.1	6.6	6.6	5	5.9	6.4	5.8	5.3	5	1120	CHKB	choline kinase beta
54.9	47.5	50.2	51.8	42.1	43	47	35.6	46.2	44.7	45.5	46.3	40	44.1	41.7	55.9	31.3	42.6	43.9	58.9	38.8	33.1	42.7	41.8	37.5	46.6	1121	CHM	CHM, Rab escort protein 1
125.4	97	122.2	120.2	97.4	101.4	115.7	98.4	82.3	92.2	123.4	98.4	108.2	105.1	113.7	111.8	103.9	103.4	124.4	105.8	93.9	116.6	108.7	92.9	79.8	77.9	1122	CHML	CHM like, Rab escort protein 2
17.7	15.4	16.6	13.2	19.6	14.5	11.7	5.8	14.1	13.6	12.9	17.8	13.8	18.5	12.1	16.4	18.3	15.9	18.8	13.7	19.4	14.5	15.8	17.1	17.8	15.7	1123	CHN1	chimerin 1
5	5	5	5	5	5	5	5	5	5	5	5	5	5	5	5	5	5	5	5	5	5	5	5	5	5	1124	CHN2	chimerin 2
5	5	5	5	5	5	5	5	5	5	5	5	5	5	5	5	5	5	5	5	5	5	5	5	5	5	1128	CHRM1	cholinergic receptor muscarinic 1
5	5	5	5	5	5	5	5	5	5	5	5	5	5	5	5	5	5	5	5	5	5	5	5	5	5	1129	CHRM2	cholinergic receptor muscarinic 2
26.6	30.7	26.7	22.1	22.6	22.4	28.8	25.6	28	21.4	27.2	23.3	20.5	35.5	20.6	25.4	15.9	21.2	24.6	28.7	23.7	26.5	27.2	26	18.2	29.5	1130	LYST	lysosomal trafficking regulator
12.5	11.8	12.9	11.6	15.5	9.9	13.1	12.1	15.1	10.2	13.6	16.8	14.7	12.5	11.5	11.3	12.2	12.6	6.8	11.4	15.5	13	12.4	16.2	13.9	22.9	1131	CHRM3	cholinergic receptor muscarinic 3
5	5	5	5	5	5	5	5	5	5	5	5	5	5	5	5	5	5	5	5	5	5	5	5	5	5	1132	CHRM4	cholinergic receptor muscarinic 4
5	5	5	5	5	5	5	5	5	5	5	5	5	5	5	5	5	5	5	5	5	5	5	5	5	5	1133	CHRM5	cholinergic receptor muscarinic 5
5	5	5	5	5	5	5	5	5	5	5	5	5	5	5	5	5	5	5	5	5	5	5	5	5	5	1134	CHRNA1	cholinergic receptor nicotinic alpha 1 subunit
5	5	5	5	5	5	5	5	5	5	5	5	5	5	5	5	5	5	5	5	5	5	5	5	5	5	1135	CHRNA2	cholinergic receptor nicotinic alpha 2 subunit
5	5	5	5	5	5	5	5	5	5	5	5	5	5	5	5	5	5	5	5	5	5	5	5	5	5	1136	CHRNA3	cholinergic receptor nicotinic alpha 3 subunit
5	5	5	5	5	5	5	5	5	5	5	5	5	5	5	5	5	5	5	5	5	5	5	5	5	5	1137	CHRNA4	cholinergic receptor nicotinic alpha 4 subunit
17	16	21.8	15.9	13.2	16.8	14.6	16.3	13.4	18.9	17	18.2	15.6	20	15.7	20.9	16	14.1	18.3	15.1	21.2	16.4	19.7	18.5	14.2	19.1	1138	CHRNA5	cholinergic receptor nicotinic alpha 5 subunit
5	5	5	5	5	5	5	5	5	5	5	5	5	5	5	5	5	5	5	5	5	5	5	5	5	5	1139	CHRNA7	cholinergic receptor nicotinic alpha 7 subunit
5.6	5.1	6	5.2	5.7	5	7.1	6.5	6.8	5.6	7.1	5	6	5.8	5.1	6.1	5	6.6	5.3	6.4	8.4	5.3	5	5.2	5.6	8.7	1140	CHRNB1	cholinergic receptor nicotinic beta 1 subunit
5	5	5	5	5	5	5	5	5	5	5	5	5	5	5	5	5	5	5	5	5	5	5	5	5	5	1141	CHRNB2	cholinergic receptor nicotinic beta 2 subunit
5	5	5	5	5	5	5	5	5	5	5	5	5	5	5	5	5	5	5	5	5	5	5	5	5	5	1142	CHRNB3	cholinergic receptor nicotinic beta 3 subunit
5	5	5	5	5	5	5	5	5	5	5	5	5	5	5	5	5	5	5	5	5	5	5	5	5	5	1143	CHRNB4	cholinergic receptor nicotinic beta 4 subunit
5	5	5	5	5	5	5	5	5	5	5	5	5	5	5	5	5	5	5	5	5	5	5	5	5	5	1144	CHRND	cholinergic receptor nicotinic delta subunit
5	5	5	5	5	5	5	5	5	5	5	5	5	5	5	5	5	5	5	5	5	5	5	5	5	5	1145	CHRNE	cholinergic receptor nicotinic epsilon subunit
5	5	5	5	5	5	5	5	5	5	5	5	5	5	5	5	5	5	5	5	5	5	5	5	5	5	1146	CHRNG	cholinergic receptor nicotinic gamma subunit
39.9	34.9	40.6	44.9	35.4	29	21.6	34	38.4	32.3	20.3	37.3	38	34.3	30.4	41.7	41.1	24.3	45.3	43.6	30	33.6	39.6	37	31.1	46	1147	CHUK	conserved helix-loop-helix ubiquitous kinase
5	5	5	5	5	5	5	5	5	5	5	5	5	5	5	5	5	5	5	5	5	5	5	5	5	5	1149	CIDEA	cell death-inducing DFFA-like effector a
88.9	83.7	104.4	133.7	101.4	101.3	110.1	99.1	85.1	123	105.4	97.9	110.6	168.1	132.8	104.8	110.1	119.7	117.2	95.6	105.9	95.3	118.8	112.7	154.4	120	1152	CKB	creatine kinase B
34.9	45.9	35.6	29.6	37.8	37.7	40.7	38.8	33.6	43.4	37.3	32.7	37.9	45	35.1	44.9	40.4	41.7	36.9	35.5	32.6	38.4	38.2	34.7	38.8	35	1153	CIRBP	cold inducible RNA binding protein
5	5	5	5	5	5	5	5	5	5	5	5	5	5	5	5	5	5	5	5	5	5	5	5	5	5	1154	CISH	cytokine inducible SH2 containing protein
23.2	26.8	16.6	26.6	31.5	27.9	31.8	35.2	21.5	21.6	28.6	25	28.8	40.2	25.6	29.3	26.3	25.6	28.5	25.2	31.4	25.5	24.2	29.8	36.8	30.1	1155	TBCB	tubulin folding cofactor B
5	5	5	5	5	5	5	5	5	5	5	5	5	5	5	5	5	5	5	5	5	5	5	5	5	5	1158	CKM	creatine kinase, M-type
5	5	5	5	5	5	5	5	5	5	5	5	5	5	5	5	5	5	5	5	5	5	5	5	5	5	1159	CKMT1B	creatine kinase, mitochondrial 1B
5	5	5	5	5	5	5	5	5	5	5	5	5	5	5	5	5	5	5	5	5	5	5	5	5	5	1160	CKMT2	creatine kinase, mitochondrial 2
10.5	9.7	12.3	12.6	14	13.3	10.6	15.9	10.3	7.3	12.4	12.3	12.7	9.1	13	13.2	11.1	6	13.1	14.9	13	13.1	14.1	14.3	9.3	13.5	1161	ERCC8	ERCC excision repair 8, CSA ubiquitin ligase complex subunit
58.9	71.5	57.5	78.1	64.3	67.7	52.7	63.4	62.7	53.1	49.8	50.5	55.3	47.4	67.1	58.1	45	64.3	64.5	33.5	53.8	56.2	60.2	56.4	53.3	66.7	1163	CKS1B	CDC28 protein kinase regulatory subunit 1B
53.4	69.5	67	76.4	58.7	54.9	48.3	66.4	63.1	56	49.8	57.3	50	51.3	58.3	56.6	68.6	40.9	63.6	72.3	61.4	49	69.9	51.2	56.6	74.2	1164	CKS2	CDC28 protein kinase regulatory subunit 2
173.3	180	176.9	157.3	156.7	195.9	196.1	154.7	165.9	176.1	177.8	150.8	168.5	190.1	187.3	177.1	152.5	75.1	173.2	166.7	173.7	163.1	167.3	147.4	185.3	45.4	1173	AP2M1	adaptor related protein complex 2 mu 1 subunit
32.6	18.2	32.2	9.5	33.4	31.7	37.7	33.3	26.9	29.8	29	19.1	35.5	38.8	31	20	21.5	35.4	33.7	34.4	38.1	32.6	34.7	22.7	38.2	30	1174	AP1S1	adaptor related protein complex 1 sigma 1 subunit
40.7	46.8	43.7	47.6	53.4	53.3	45.6	41.9	52.4	44	36.2	44.1	51.9	54.6	50.2	42.8	45.5	38.5	49.3	29.7	56.3	49.6	44.1	38.6	60.6	48.8	1175	AP2S1	adaptor related protein complex 2 sigma 1 subunit
20	44.4	47	19.7	43.5	45.6	41.8	43.1	44.2	34.3	44.5	45.5	31.1	42.7	38.6	44.4	45.8	43	53.3	44.1	39.6	41.5	48.7	40.2	29.8	53.5	1176	AP3S1	adaptor related protein complex 3 sigma 1 subunit
5	5	5	5	5	5	5	5	5	5	5	5	5	5	5	5	5	5	5	5	5	5	5	5	5	5	1178	CLC	Charcot-Leyden crystal galectin
5	5	5	5	5	5	5	5	5	5	5	5	5	5	5	5	5	5	5	5	5	5	5	5	5	5	1179	CLCA1	chloride channel accessory 1
5	5	5	5	5	5	5	5	5	5	5	5	5	5	5	5	5	5	5	5	5	5	5	5	5	5	1180	CLCN1	chloride voltage-gated channel 1
10.7	9.3	12.8	12.7	14.2	15.3	15.7	13.3	11.9	14	12.8	12.6	14.6	16.7	15.2	13.8	10.9	13.4	17.9	14	15	13.9	15.9	12.7	10.3	15.3	1181	CLCN2	chloride voltage-gated channel 2
125.1	108.1	41.4	52.2	77.2	91.2	72.3	108.5	108.3	105.1	79.2	120.2	97.9	137.9	120.1	69.5	80.5	113.7	98.8	117.5	90.2	113.9	102.6	96.8	54.2	100.2	1182	CLCN3	chloride voltage-gated channel 3
11.4	11.7	7.3	16.3	10.2	9.4	5.6	10	13.9	7.3	6.1	9.9	11.9	21	10.8	11.2	5.8	10.4	14	11.5	14.1	10.6	11.5	11.3	10.1	10.9	1183	CLCN4	chloride voltage-gated channel 4
29.2	19.3	22.8	14.1	33.5	24.6	17.9	22.4	29.7	29.7	21.3	30.2	22.1	21.3	30.8	31.9	25.5	28.3	43.2	27.3	22.1	23	37.6	32.7	21.3	22.4	1184	CLCN5	chloride voltage-gated channel 5
37	36.2	32.5	36.2	35.7	29.7	31.3	29.7	33.1	36.6	32	33.9	27.7	45.1	38.7	29.8	28.2	35.4	32.6	38.6	41.5	33.8	27.8	32.9	38.6	33.2	1185	CLCN6	chloride voltage-gated channel 6
70.8	67	78.7	69.9	73.5	72.1	93.3	60.8	85.5	105.6	88.3	71.9	76.5	97.6	81.5	65.8	69.4	72.6	75.4	67.3	80.3	80.8	84.6	92.8	86.3	71.6	1186	CLCN7	chloride voltage-gated channel 7
5	5	5	5	5	5	5	5	5	5	5	5	5	5	5	5	5	5	5	5	5	5	5	5	5	5	1187	CLCNKA	chloride voltage-gated channel Ka
5	5	5	5	5	5	5	5	5	5	5	5	5	5	5	5	5	5	5	5	5	5	5	5	5	5	1188	CLCNKB	chloride voltage-gated channel Kb
765.6	807.1	850	712	677	941.8	1026.3	679.8	808.1	866	923.2	784.2	834.8	922.1	956.5	689.6	683.4	930.4	791.8	743.9	765	936.8	816.6	603.1	958.4	588.6	1191	CLU	clusterin
98.8	163.6	154.4	141.4	146.8	159.1	153.7	150.4	153.2	144.3	143.1	138.2	152.8	157	153.3	144.2	153.2	127.2	152.9	146.8	163.8	131	153.2	130.4	179.1	147.8	1192	CLIC1	chloride intracellular channel 1
5	5	5	5	5	5	5	5	5	5	5	5	5	5	5	5	5	5	5	5	5	5	5	5	5	5	1193	CLIC2	chloride intracellular channel 2
70	72.5	60.5	68.5	58.7	62	66.6	57.9	64.9	64	71.9	61.6	50.3	52.7	57.3	54.8	58.1	62.7	59.8	52	62	65.8	53.3	56.9	54.6	55.6	1195	CLK1	CDC like kinase 1
17	19.1	14.1	13.7	15.4	17	16.6	15.7	15.2	18.3	17.2	17.6	15.7	17.9	20.2	17.5	16.7	17.9	16.4	17.1	17	18.2	16.9	14.6	20.3	14.8	1196	CLK2	CDC like kinase 2
5	5	5	5	5	5	5	5	5	5	5	5	5	5	5	5	5	5	5	5	5	5	5	5	5	5	1197	CLK2P1	CDC like kinase 2, pseudogene 1
17.7	17.4	17.9	21.5	17.5	16.7	19.6	11.4	17.9	20.9	21.4	16	18.7	16.9	16.3	19.5	18.5	19.8	20.9	18.1	23.2	19	19	16.3	22.8	17.9	1198	CLK3	CDC like kinase 3
57.2	47.9	52	44	51	50.3	60.6	43.1	46.3	50.8	57.3	57.6	40.9	24.3	49.5	49.5	50.7	53.8	43.4	42.5	48.9	50.6	50.4	52.1	52.8	30	1200	TPP1	tripeptidyl peptidase 1
30.3	30.7	39.2	28.4	35.7	32	29	34.5	35	34.9	25.5	34	36.2	39.8	37	24.7	34.6	38.7	37.7	31.4	39.8	32.3	35.4	34.1	48	33.1	1201	CLN3	CLN3, battenin
20.8	20.6	22.8	15.3	24.4	16.9	21.1	20	20.1	15.5	21.3	21.5	20.8	16.3	20.1	16.9	26.3	15.2	19	19.5	18.7	20.5	21.1	22.4	14.3	24.8	1203	CLN5	ceroid-lipofuscinosis, neuronal 5
75.3	75.1	77	84.9	76.1	76.9	64.1	87.1	72.1	75.2	58.7	72	75.4	63.3	85.2	88.7	75.1	96.1	82.3	91.4	81.5	79.7	84.7	68.2	71.9	83.2	1207	CLNS1A	chloride nucleotide-sensitive channel 1A
5	5	5	5	5	5	5	5	5	5	5	5	5	5	5	5	5	5	5	5	5	5	5	5	5	5	1208	CLPS	colipase
85.8	97.4	100.9	93.1	99.2	99.3	95.6	104.5	102.7	112.4	91.2	88.8	109.2	121	72	81.8	103.8	100	113.3	88	117.6	93.1	99.5	109	126.4	103.2	1209	CLPTM1	CLPTM1, transmembrane protein
188.8	187.9	145.5	184.3	189.1	183.7	201.4	184.7	184.4	194.9	194.2	183.1	183.1	181.9	184.3	161.7	190.9	46.5	181.3	199.4	201.4	77.1	187.9	144.1	171.8	186.3	1211	CLTA	clathrin light chain A
42.6	45.6	57.1	46.3	58.4	55.9	46.2	46.2	56.1	59.3	40.2	34.1	63.3	60	57.7	50.6	45.5	71.9	50.7	51	62	37.5	52.5	40	63.3	45.6	1212	CLTB	clathrin light chain B
689.8	736.6	747.4	402.9	712.4	697.9	652.2	687.6	697.1	643.9	666.6	676	597.3	768	673.5	675.1	788.6	571.8	741.3	741.9	693.2	685.6	754.5	733.2	648.3	759	1213	CLTC	clathrin heavy chain
5	5	5	5	5	5	5	5	5	5	5	5	5	5	5	5	5	5	5	5	5	5	5	5	5	5	1215	CMA1	chymase 1
5	5	5	5	5	5	5	5	5	5	5	5	5	5	5	5	5	5	5	5	5	5	5	5	5	5	1230	CCR1	C-C motif chemokine receptor 1
5	5	5	5	5	5	5	5	5	5	5	5	5	5	5	5	5	5	5	5	5	5	5	5	5	5	1232	CCR3	C-C motif chemokine receptor 3
5	5	5	5	5	5	5	5	5	5	5	5	5	5	5	5	5	5	5	5	5	5	5	5	5	5	1233	CCR4	C-C motif chemokine receptor 4
5	5	5	5	5	5	5	5	5	5	5	5	5	5	5	5	5	5	5	5	5	5	5	5	5	5	1234	CCR5	C-C motif chemokine receptor 5 (gene/pseudogene)
5	5	5.2	5	6.5	5	6	6.4	5.3	5.6	6.5	7.3	6.4	5.1	5.8	7.6	5	5.4	5	5	6.2	5	6.6	5.3	5.5	8	1235	CCR6	C-C motif chemokine receptor 6
5	5	5	5	5	5	5	5	5	5	5	5	5	5	5	5	5	5	5	5	5	5	5	5	5	5	1236	CCR7	C-C motif chemokine receptor 7
5	5	5	5	5	5	5	5	5	5	5	5	5	5	5	5	5	5	5	5	5	5	5	5	5	5	1237	CCR8	C-C motif chemokine receptor 8
5	5	5	5	5	5	5	5	5	5	5	5	5	5	5	5	5	5	5	5	5	5	5	5	5	5	1238	ACKR2	atypical chemokine receptor 2
5	5	5	5	5	5	5	5	5	5	5	5	5	5	5	5	5	5	5	5	5	5	5	5	5	5	1240	CMKLR1	chemerin chemokine-like receptor 1
8	12.8	9.4	9.7	8.3	10.2	13.2	10.5	11	9.8	13.1	9.6	9	9.2	11.5	13.1	8.4	10.7	9.8	10.7	12.9	11.5	9.3	10.4	9.5	8.6	1241	LTB4R	leukotriene B4 receptor
5	5	5	5	5	5	5	5	5	5	5	5	5	5	5	5	5	5	5	5	5	5	5	5	5	5	1244	ABCC2	ATP binding cassette subfamily C member 2
5	5	5	5	5	5	5	5	5	5	5	5	5	5	5	5	5	5	5	5	5	5	5	5	5	5	1258	CNGB1	cyclic nucleotide gated channel beta 1
5	5	5	5	5	5	5	5	5	5	5	5	5	5	5	5	5	5	5	5	5	5	5	5	5	5	1259	CNGA1	cyclic nucleotide gated channel alpha 1
5	5	5	5	5	5	5	5	5	5	5	5	5	5	5	5	5	5	5	5	5	5	5	5	5	5	1260	CNGA2	cyclic nucleotide gated channel alpha 2
5	5	5	5	5	5	5	5	5	5	5	5	5	5	5	5	5	5	5	5	5	5	5	5	5	5	1261	CNGA3	cyclic nucleotide gated channel alpha 3
5	5	5	5	5	5	5	5	5	5	5	5	5	5	5	5	5	5	5	5	5	5	5	5	5	5	1262	CNGA4	cyclic nucleotide gated channel alpha 4
9.9	13.5	11.4	16.1	13.3	13.7	9.7	14.9	14.4	9.7	8.8	8.6	14.1	11.6	8.6	11.7	9	8.3	8.1	12.7	12.9	7.7	7.4	18.5	14.6	16.3	1263	PLK3	polo like kinase 3
5	5	5	5	5	5	5	5	5	5	5	5	5	5	5	5	5	5	5	5	5	5	5	5	5	5	1264	CNN1	calponin 1
80.4	93.9	119.4	112.9	118.3	109.5	168.3	121.7	143.9	145	162.1	113.6	158.2	130.8	141.1	104.6	114.8	23.3	107.1	76.2	124	102.8	117.3	87.8	186.6	83.7	1265	CNN2	calponin 2
35.2	39.1	40.5	10.3	40.7	34.6	47.1	29.2	34	39	47.1	25	30.3	15.8	37.4	24.9	34.7	37.3	20	30	46.9	29.7	23.1	31.8	41.5	21	1266	CNN3	calponin 3
66.3	65	73.3	67.1	78.4	74.3	100.6	86	61.1	67.3	91.4	64	76	71.3	83.8	64.4	75.6	51.2	82.8	91.2	79.1	70.5	80.7	67.5	81.2	81.4	1267	CNP	2',3'-cyclic nucleotide 3' phosphodiesterase
5	5	5	5	5	5	5	5	5	5	5	5	5	5	5	5	5	5	5	5	5	5	5	5	5	5	1268	CNR1	cannabinoid receptor 1
5	5	5	5	5	5	5	5	5	5	5	5	5	5	5	5	5	5	5	5	5	5	5	5	5	5	1269	CNR2	cannabinoid receptor 2
5	5	5	5	5	5	5	5	5	5	5	5	5	5	5	5	5	5	5	5	5	5	5	5	5	5	1270	CNTF	ciliary neurotrophic factor
5	5	5	5	5	5	5	5	5	5	5	5	5	5	5	5	5	5	5	5	5	5	5	5	5	5	1271	CNTFR	ciliary neurotrophic factor receptor
5	5	5	5	5	5	5	5	5	5	5	5	5	5	5	5	5	5	5	5	5	5	5	5	5	5	1272	CNTN1	contactin 1
74.1	66.9	85.7	74.4	61.5	75.7	110.4	63.3	68.4	86.7	94.4	84.6	116.1	78.4	90.7	78.5	52.9	27	93	47.1	36.6	90.3	89.6	79.9	82.5	55.1	1277	COL1A1	collagen type I alpha 1 chain
5	5	5	5	5	5	5	5	5	5	5	5	5	5	5	5	5	5	5	5	5	5	5	5	5	5	1278	COL1A2	collagen type I alpha 2 chain
5	5	5	5	5	5	5	5	5	5	5	5	5	5	5	5	5	5	5	5	5	5	5	5	5	5	1280	COL2A1	collagen type II alpha 1 chain
636.1	493.4	664.1	540.4	540.6	650.5	846.8	576.4	567.4	711.5	772.2	705.5	618.5	762.4	793.7	596	554.6	662	551.6	575.2	519.1	658.9	580.6	572.2	739.9	541.5	1281	COL3A1	collagen type III alpha 1 chain
159.5	200.7	174.1	193.7	173.7	265.2	289.9	234	220.5	232.5	260.5	186.9	238.2	47.6	179.4	196.8	166.4	163.8	152.5	186.9	128.4	168.6	174.1	199.9	216	155.9	1282	COL4A1	collagen type IV alpha 1 chain
422.6	508.1	469.4	434.6	478	606	692.4	128.1	529.2	636.6	624.4	490.3	594.9	514.8	466.5	482.1	414.4	534.3	443.6	425.8	479.1	471.2	462.8	409.7	586.2	401.4	1284	COL4A2	collagen type IV alpha 2 chain
16.9	17	18.7	15.1	13.8	21.2	33.1	12.9	20	20.9	27.9	17.4	19.2	23.6	21.9	20	9.7	22.9	20.8	17.6	11.5	27.4	18.9	18.2	19.8	15	1285	COL4A3	collagen type IV alpha 3 chain
46.5	49.7	47	27.9	47.5	58.7	80.3	36.7	60.5	50	82.1	53	62.7	49.4	58.7	54.8	31.6	72.2	56.7	41.9	41.2	70.6	50.1	36.6	47.8	35	1286	COL4A4	collagen type IV alpha 4 chain
95.6	118.7	114.9	96.2	98.8	116.4	128.2	85	100.9	108.3	121.1	109.3	105.1	106.8	120.3	107.7	95.4	76.4	99.7	91.7	105.5	143	101.4	99.5	125.6	90.2	1287	COL4A5	collagen type IV alpha 5 chain
38.9	30.8	49.2	46.7	48.8	48.3	53.3	40.7	43.2	44.9	48.3	51	56.2	50.7	55.3	49.2	42.5	47	36.9	38.2	48.8	72.2	40.3	43.2	48	44.8	1288	COL4A6	collagen type IV alpha 6 chain
982.4	1245	1299.2	1097.4	1082.7	1547	1638.3	1239.5	1216.2	1242.4	1437.9	1092.7	1404.4	1567.3	1236.8	1025.1	883.4	1415.9	1020.9	1298.9	1071.9	1104.7	1060.5	1252.3	1556.4	991.1	1289	COL5A1	collagen type V alpha 1 chain
5	5	5	5	5	5	5	5	5	5	5	5	5	5	5	5	5	5	5	5	5	5	5	5	5	5	1290	COL5A2	collagen type V alpha 2 chain
5	5.6	5	5	5.9	5	5	5	5	5	5	5	6.4	5	5	5	5	5	5	5	5	5	5	5	5.6	5	1291	COL6A1	collagen type VI alpha 1 chain
5	5	5	5	5	5	5	5	5	5	5	5	5	5	5	5	5	5	5	5	5	5	5	5	5	5	1292	COL6A2	collagen type VI alpha 2 chain
5	5	5	5	5	5	5	5	5	5	5	5	5	5	5	5	5	5	5	5	5	5	5	5	5	5	1293	COL6A3	collagen type VI alpha 3 chain
234.3	267.1	285.8	305.6	286.2	331.4	292.4	376	310.8	375.9	252	343.1	377.8	411.5	272.8	305.1	280.7	339.6	223.4	266.1	271.4	218.4	232.4	324	332.3	294.5	1294	COL7A1	collagen type VII alpha 1 chain
5	5	5	5	5	5	6.6	5	5	7.3	6	7.1	5	5	5.6	5.8	5	5	5	5	5	5	5.9	5.8	5.8	5.1	1295	COL8A1	collagen type VIII alpha 1 chain
5	5	5	5	5	5	5	5	5	5	5	5	5	5	5	5	5	5	5	5	5	5	5	5	5	5	1296	COL8A2	collagen type VIII alpha 2 chain
5	5	5	5	5	5	5	5	5	5	5	5	5	5	5	5	5	5	5	5	5	5	5	5	5	5	1297	COL9A1	collagen type IX alpha 1 chain
5	5	5	5	5	5	5	5	5	5	5	5	5	5	5	5	5	5	5	5	5	5	5	5	5	5	1298	COL9A2	collagen type IX alpha 2 chain
5	5	5	5	5	5	5	5	5	5	5	5	5	5	5	5	5	5	5	5	5	5	5	5	5	5	1299	COL9A3	collagen type IX alpha 3 chain
5	5	5	5	5	5	5	5	5	5	5	5	5	5	5	5	5	5	5	5	5	5	5	5	5	5	1300	COL10A1	collagen type X alpha 1 chain
5	5	5	5	5	5	5	5	5	5	5	5	5	5	5	5	5	5	5	5	5	5	5	5	5	5	1301	COL11A1	collagen type XI alpha 1 chain
5	5	5	5	5	5	5	5	5	5	5	5	5	5	5	5	5	5	5	5	5	5	5	5	5	5	1302	COL11A2	collagen type XI alpha 2 chain
455.3	511.9	475.3	538.7	454.2	485.2	535.1	454	464.9	448	538.3	565.2	411.4	340.5	454.2	457.3	455.2	488.6	495.7	380.4	410.5	537.5	472.1	548.1	457	402.7	1303	COL12A1	collagen type XII alpha 1 chain
5	5	5	5	5	5	5	5	5	5	5	5	5	5	5	5	5	5	5	5	5	5	5	5	5	5	1305	COL13A1	collagen type XIII alpha 1 chain
13.4	15.8	18.1	9.1	9.9	12	17.2	9.6	12.9	16.5	17.4	17.1	12.2	14.6	17.2	14.4	14.7	12.8	17	11.8	8.6	19	12.8	15.3	15	9.9	1306	COL15A1	collagen type XV alpha 1 chain
12	9.6	12.2	12.1	8	14.8	20.3	11.6	8.9	12.2	16.6	13.3	15.9	16.8	11.3	11.2	7.1	13	10.2	16.2	9	11.7	13.4	15.8	17.7	9.5	1307	COL16A1	collagen type XVI alpha 1 chain
5	5	5	5	5	5	5	5	5	5	5	5	5	5	5	5	5	5	5	5	5	5	5	5	5	5	1308	COL17A1	collagen type XVII alpha 1 chain
5	5	5	5	5	5	5	5	5	5	5	5	5	5	5	5	5	5	5	5	5	5	5	5	5	5	1310	COL19A1	collagen type XIX alpha 1 chain
5	5	5	5	5	5	5	5	5	5	5	5	5	5	5	5	5	5	5	5	5	5	5	5	5	5	1311	COMP	cartilage oligomeric matrix protein
32.4	29.1	25.5	30	27.1	31.1	22.7	29.6	30.6	39.9	19.7	32.5	33.9	30.7	37.9	33.4	24.5	25.6	26.7	33.9	35.4	26.5	32	28.8	30.5	25.5	1312	COMT	catechol-O-methyltransferase
266.9	253.3	312	286.4	246.8	266.5	313	235.3	237.9	258.6	313.2	263.2	240.5	239.8	275.7	247	249.7	262	253.6	259	237	262.6	239	234.6	256.6	231.7	1314	COPA	coatomer protein complex subunit alpha
85.7	94.9	97.1	109.1	78.4	82.3	86.1	96.2	85	75.5	88.3	84.8	67.5	72.9	80	86.6	83.6	72	89.3	110.2	74.8	90.4	82.2	76	74.5	89.4	1315	COPB1	coatomer protein complex subunit beta 1
34.6	45.2	37.9	50.5	33.2	47.3	34.2	39	49.8	44.4	38.3	29.4	47.4	38	30.6	39.3	45.1	27.8	29.7	39.1	46.1	41.4	31.3	46.5	50.2	43.6	1316	KLF6	Kruppel like factor 6
59.6	51.1	62	40	59.9	56.2	71.5	52.8	55.7	54	62.7	51.8	57	35.1	73.9	60.5	54.5	51.6	61.3	54	63.3	50.5	66.3	44.9	48.3	48.4	1317	SLC31A1	solute carrier family 31 member 1
5	5	5	5	5	5	5	5	5	5	5	5	5	5	5	5	5	5	5	5	5	5	5	5	5	5	1318	SLC31A2	solute carrier family 31 member 2
5	5	5	5	5	5	5	5	5	5	5	5	5	5	5	5	5	5	5	5	5	5	5	5	5	5	1325	CORT	cortistatin
9	9.2	10.9	10.3	7.3	8.7	10.1	7.2	10.7	8.5	9.7	8.2	10.4	7	7	6.5	9.2	7.8	8.3	8.3	7.3	8.8	7.4	9	7.7	7.1	1326	MAP3K8	mitogen-activated protein kinase kinase kinase 8
81.6	69.9	64.6	74.2	69.3	81.5	77	77.2	66.8	65.9	76.7	76.1	79.2	79.8	75.7	73.1	70.9	74.1	68.5	69.1	80	61.9	70.9	54.8	80.5	61.1	1327	COX4I1	cytochrome c oxidase subunit 4I1
53.2	44.7	43.2	45.4	46.3	48.1	37.4	44.6	44.2	42.6	36.9	48.3	49.7	48.6	41.4	43.1	48.3	41.7	56.5	42.6	44.2	43.1	42.1	41.6	44.7	46.7	1329	COX5B	cytochrome c oxidase subunit 5B
70	71.2	72.7	65.3	73.9	81.2	69.4	66.8	76.4	71.3	63.9	73.1	77.6	80.1	73.7	63.8	63.5	30	75.1	62.7	83.6	66.4	68	73.5	88.8	71.3	1337	COX6A1	cytochrome c oxidase subunit 6A1
5	5	5	5	5	5	5	5	5	5	5	5	5	5	5	5	5	5	5	5	5	5	5	5	5	5	1339	COX6A2	cytochrome c oxidase subunit 6A2
57.3	56.6	59.1	50.5	53.6	61.7	57.2	59.7	49.9	51.9	53.2	58.6	58.6	61.8	56.2	47.2	56.9	50.4	66.2	52.3	59.4	58.8	53.6	52.8	55.2	58.2	1340	COX6B1	cytochrome c oxidase subunit 6B1
39.5	32.8	32.6	23.5	31	34.1	29.5	30.5	34.3	26.8	28.5	27.6	28.8	25.3	29.5	29.6	35.1	29.6	32.4	27.3	30.8	32.4	27.5	27.8	23.5	30.8	1345	COX6C	cytochrome c oxidase subunit 6C
5	5	5	5	5	5	5	5	5	5	5	5	5	5	5	5	5	5	5	5	5	5	5	5	5	5	1346	COX7A1	cytochrome c oxidase subunit 7A1
36.4	33.8	33.6	30.1	30.6	41.6	37.9	35.8	34.6	31.4	32.8	37.8	31.9	36.2	31.3	34.4	34.7	32.6	35.4	32.2	32.5	32.8	36.9	26.8	33.1	30	1347	COX7A2	cytochrome c oxidase subunit 7A2
77.7	64.8	53.4	63.7	67.6	67.9	58.3	63.3	62.9	47.3	60.7	63.1	59	55.3	52.6	62.6	78.4	65.4	66.4	61	56.4	64.7	58.9	61.7	54.4	63	1349	COX7B	cytochrome c oxidase subunit 7B
119	110.6	107.8	81.6	109.7	106.3	110.8	114	100.4	99.2	117.2	113.4	108.5	109.5	107.8	106	103.8	95.2	120	109.5	114.3	112	109	91	97.4	103.9	1350	COX7C	cytochrome c oxidase subunit 7C
66.7	67	71.8	54.2	75.1	69.7	68.6	67.5	67.5	69.6	64.4	65.9	71.3	79.8	67	67.1	68	82.8	62.7	63.8	74.1	70.9	64	75.5	78.3	68.6	1351	COX8A	cytochrome c oxidase subunit 8A
33.8	20.7	33.3	33	31.6	25.5	19.6	22.3	30.9	31	19	25.1	35.6	32.6	25.8	36.9	34.2	41.6	39.3	23.8	29.1	27.8	35.6	28.5	29.2	39.4	1352	COX10	COX10, heme A:farnesyltransferase cytochrome c oxidase assembly factor
39	33.7	44.5	44.5	39.2	42.8	45	41.6	41.7	43.5	47.3	48.4	40	41.1	44.9	48.4	38.5	26	40.5	48.5	38.8	37.3	41.9	44.8	40.7	30.5	1353	COX11	COX11, cytochrome c oxidase copper chaperone
52.3	55.6	43	55	54	55	55	63.2	51.5	53.5	57.4	59.1	47	54	61.4	57.3	53	46.9	59.1	55.7	50.7	67.4	64	55.2	50.5	59.9	1355	COX15	COX15, cytochrome c oxidase assembly homolog
5	5	5	5	5	5	5	5	5	5	5	5	5	5	5	5	5	5	5	5	5	5	5	5	5	5	1356	CP	ceruloplasmin
5	5	5	5	5	5	5	5	5	5	5	5	5	5	5	5	5	5	5	5	5	5	5	5	5	5	1357	CPA1	carboxypeptidase A1
5	5	5	5	5	5	5	5	5	5	5	5	5	5	5	5	5	5	5	5	5	5	5	5	5	5	1358	CPA2	carboxypeptidase A2
5	5	5	5	5	5	5	5	5	5	5	5	5	5	5	5	5	5	5	5	5	5	5	5	5	5	1359	CPA3	carboxypeptidase A3
5	5	5	5	5	5	5	5	5	5	5	5	5	5	5	5	5	5	5	5	5	5	5	5	5	5	1360	CPB1	carboxypeptidase B1
5	5	5	5	5	5	5	5	5	5	5	5	5	5	5	5	5	5	5	5	5	5	5	5	5	5	1361	CPB2	carboxypeptidase B2
149.4	139.6	66.8	125.7	130.9	126.9	69.8	111.1	146.1	120.8	135	116.7	125.7	88.6	132.9	99.3	28.5	60.7	132.8	121.7	123	138.7	138.4	140.2	134.5	128.3	1362	CPD	carboxypeptidase D
26.3	18.4	19.5	14.1	17.8	21.2	26.1	17.3	19.9	25.5	19.9	17.9	22.6	24	19.2	19.2	17.2	18.2	20	15.6	18.1	18.9	18.9	18.1	22.8	15.7	1363	CPE	carboxypeptidase E
8.1	10.2	18.1	11.3	11	10.3	8.1	11.3	9.8	9.1	6.9	10.3	14.9	14.4	11.5	10	9.8	7.3	10.1	8.1	13.5	12	12.3	15.9	13.8	8.8	1364	CLDN4	claudin 4
5	5	5	5	5	5	5	5	5	5	5	5	5	5	5	5	5	5	5	5	5	5	5	5	5	5	1365	CLDN3	claudin 3
5	5	5	5	5	5	5	5	5	5	5	5	5	5	5	5	5	5	5	5	5	5	5	5	5	5	1366	CLDN7	claudin 7
59	46.2	50.8	44.7	49.7	43.1	55.7	36.3	31.7	55.4	60.1	49.7	60.2	29.9	46	44	48.9	63.2	54.4	38.5	33.7	53.6	57.7	57.8	43.3	59.4	1368	CPM	carboxypeptidase M
5	5	5	5	5	5	5	5	5	5	5	5	5	5	5	5	5	5	5	5	5	5	5	5	5	5	1369	CPN1	carboxypeptidase N subunit 1
5	5	5	5	5	5	5	5	5	5	5	5	5	5	5	5	5	5	5	5	5	5	5	5	5	5	1370	CPN2	carboxypeptidase N subunit 2
22.5	9	22.7	12.7	14.7	18	22.4	20.3	15.3	18.6	20.4	17	21.8	9.9	11.3	21.2	15.2	22.1	10.1	20.5	16.2	20.9	12.2	14.3	13.6	23.5	1371	CPOX	coproporphyrinogen oxidase
775.9	721.8	802.4	670.3	631	769.6	908.8	582.7	692.3	684.6	906	782.1	678.5	697.6	851.2	767.8	724.4	523.3	801.7	598.2	627.1	800.2	725.9	572.6	736.5	689.9	1373	CPS1	carbamoyl-phosphate synthase 1
100.7	106.3	97.7	102.7	122.5	111.4	125.5	109.9	104.4	78.9	126.8	121	123.7	58	123	133.1	122.7	99.2	104.5	141.6	106.2	114.9	117.5	121.8	135	157.7	1374	CPT1A	carnitine palmitoyltransferase 1A
7.9	10.1	8.9	6.2	7.8	11.1	15.6	8.7	9.6	9.6	12.7	9.3	7.6	11.8	11.4	11.3	6.4	7.7	10.7	10	7.4	12	10.9	7.1	12.2	6.3	1375	CPT1B	carnitine palmitoyltransferase 1B
19.6	18.2	21.3	20.6	18.4	15.1	25.7	20.8	18.4	20.1	23.1	22.8	20.4	19.1	20.7	25.7	14.1	18.7	26	25.5	21.8	18.3	24.1	23	19.7	18.3	1376	CPT2	carnitine palmitoyltransferase 2
5	5	5	5	5	5	5	5	5	5	5	5	5.5	5	5	5	5	5	5	5	5	5	5.6	5	5.1	5.8	1378	CR1	complement C3b/C4b receptor 1 (Knops blood group)
5	5	5	5	5	5	5	5	5	5	5	5	5	5	5	5	5	5	5	5	5	5	5	5	5	5	1379	CR1L	complement C3b/C4b receptor 1 like
5	5	5	5	5	5	5	5	5	5	5	5	5	5	5	5	5	5	5	5	5	5	5	5	5	5	1380	CR2	complement C3d receptor 2
5	5	5	5	5	5	5	5	5	5	5	5	5	5	5	5	5	5	5	5	5	5	5	5	5	5	1381	CRABP1	cellular retinoic acid binding protein 1
7.9	5	5	5	5	5.1	5.9	5	5	5	6.1	5.6	6.1	5.7	5.3	5.1	5	5	5	5	5	8.1	5	5	7.2	5	1382	CRABP2	cellular retinoic acid binding protein 2
10	12.6	12.1	10.8	11	11.5	22.8	9.1	11.3	14.2	18.4	10	11.3	12.1	15.6	13.7	11.5	12.3	16	12.7	11.1	12.5	11.2	12	18.6	13.7	1384	CRAT	carnitine O-acetyltransferase
49.1	47.8	36.2	35.4	36.9	35.6	41.2	35.9	36.8	31.2	52.4	42	37	39.7	29.4	42.2	40.1	37	45	46.5	44.5	43.4	42.4	38.6	38.3	40.7	1385	CREB1	cAMP responsive element binding protein 1
37.6	39.9	40.9	28.6	40.2	37.2	43.4	35.6	36.3	23.1	43.1	42.7	33.9	32.8	32.2	37.7	44.2	31.6	30.3	40	26.3	41.5	31.6	35.3	35.4	34.3	1386	ATF2	activating transcription factor 2
65.8	60	61.2	65.1	53.9	60.5	61.9	52.4	61.8	69.8	63	69.4	62.5	70.3	61.7	51.3	58.5	67.2	61.8	51.4	60.7	60.5	60.2	58.7	72.1	43.9	1387	CREBBP	CREB binding protein
37.2	31.2	35.3	28.7	38.6	30	34	32.8	35.2	41.2	33.2	39.4	34.7	44.2	34.9	37.8	28.6	44.2	38.5	43.6	32.4	42.3	32.6	35.2	44.8	33.1	1388	ATF6B	activating transcription factor 6 beta
19.2	24.7	25.5	14.8	21	20.9	27.8	21.9	15.4	13.1	28	25.2	22	29.9	20.4	26.2	10.1	6.9	25.4	30.8	16.2	20.9	22.5	24.3	18.3	30.8	1389	CREBL2	cAMP responsive element binding protein like 2
8.7	7.9	6.1	5	9.1	8.5	7.6	7.5	7.7	10.9	5	7.1	6.8	8	8.6	7.1	10.7	5.5	6.1	5.7	6.5	6.6	6.6	7.4	7.3	8.6	1390	CREM	cAMP responsive element modulator
5	5	5	5	5	5	5	5	5	5	5	5	5	5	5	5	5	5	5	5	5	5	5	5	5	5	1392	CRH	corticotropin releasing hormone
5	5	5	5	5	5	5	5	5	5	5	5	5	5	5	5	5	5	5	5	5	5	5	5	5	5	1393	CRHBP	corticotropin releasing hormone binding protein
5	5	5	5	5	5	5	5	5	5	5	5	5	5	5	5	5	5	5	5	5	5	5	5	5	5	1394	CRHR1	corticotropin releasing hormone receptor 1
5	5	5	5	5	5	5	5	5	5	5	5	5	5	5	5	5	5	5	5	5	5	5	5	5	5	1395	CRHR2	corticotropin releasing hormone receptor 2
14.5	18.2	18.6	18.6	15.2	20.6	16.9	15.7	18.8	18.9	15.1	13.5	24.1	17.7	15.4	18	15.9	15.6	19.9	21.4	14	12.8	13.9	17.7	19.3	18.1	1396	CRIP1	cysteine rich protein 1
14.3	12.6	22.1	16.6	17.3	19.4	20.9	15.6	13	17.3	16.4	16.4	12.4	25.1	20.4	25.7	17.7	22.2	21.2	7.8	15.4	13.6	18.2	27.9	28.4	17.7	1397	CRIP2	cysteine rich protein 2
59.3	63.7	78.9	45.1	68.3	81	73.2	86.6	49.5	71.9	71.2	81.7	76.2	77.3	82.1	88.5	55.1	69.8	78.8	65.9	84.4	40.7	81.6	79.4	78.2	61.8	1398	CRK	CRK proto-oncogene, adaptor protein
97	80.4	88.9	83.3	86.8	80.9	72	67.1	86.1	102	73.2	74.7	83.9	79.6	99.7	71.3	102.1	88.5	57.9	87	117.5	101.8	63.6	93.8	87.3	55.9	1399	CRKL	CRK like proto-oncogene, adaptor protein
5.4	5.8	7.6	5	5.4	7.5	8.6	5	5	5.6	7.1	5.1	6.2	5.8	5.1	5.9	5.6	5	6.4	5.5	5.2	5	7.4	8.2	6.3	5	1400	CRMP1	collapsin response mediator protein 1
5	5	5	5	5	5	5	5	5	5	5	5	5	5	5	5	5	5	5	5	5	5	5	5	5	5	1401	CRP	C-reactive protein
5	5	5	5	5	5	5	5	5	5	5	5	5	5	5	5	5	5	5	5	5	5	5	5	5	5	1404	HAPLN1	hyaluronan and proteoglycan link protein 1
9.6	7.7	8.1	5.5	9.1	6.2	8.3	8.1	9	7.4	9.8	10.7	12.7	7.1	10.1	9.9	7.1	8.6	5.3	8.5	9.9	5.9	8.8	5.2	10.1	13.3	1406	CRX	cone-rod homeobox
28.8	27.1	23.4	25	22.5	21.2	27.2	23	17.4	20.5	26	21.6	20.5	25.6	18.5	22.9	17.8	21.4	28.2	21.3	19.4	24.6	24.9	25	23.3	31.5	1407	CRY1	cryptochrome circadian clock 1
12.9	15.6	12.4	11.2	12.8	13.2	18.7	13.8	13.4	12.2	14.3	12	13.3	15	13.3	16.3	10.2	12.5	15.6	14.8	11.1	15.9	15.3	11.3	14.2	14.1	1408	CRY2	cryptochrome circadian clock 2
5	5	5	5	5	5	5	5	5	5	5	5	5	5	5	5	5	5	5	5	5	5	5	5	5	5	1409	CRYAA	crystallin alpha A
5	5	5	5	5	5	5	5	5	5	5	5	5	5	5	5	5	5	5	5	5	5	5	5	5	5	1410	CRYAB	crystallin alpha B
5	5	5	5	5	5	5	5	5	5	5	5	5	5	5	5	5	5	5	5	5	5	5	5	5	5	1411	CRYBA1	crystallin beta A1
5	5	5	5	5	5	5	5	5	5	5	5	5	5	5	5	5	5	5	5	5	5	5	5	5	5	1412	CRYBA2	crystallin beta A2
5	5	5	5	5	5	5	5	5	5	5	5	5	5	5	5	5	5	5	5	5	5	5	5	5	5	1413	CRYBA4	crystallin beta A4
5	5	5	5	5	5	5	5	5	5	5	5	5	5	5	5	5	5	5	5	5	5	5	5	5	5	1414	CRYBB1	crystallin beta B1
[truncated: 26,188 more rows]
