# Supplementary material for: Prediction of functional microRNA targets by integrative modeling of microRNA binding and target expression data
Source: Genome Biol. 2019 Jan 22;20:18. doi: 10.1186/s13059-019-1629-z (PMC6341724; doi:10.1186/s13059-019-1629-z)
Supplement: Supplementary file 3 — Table S2. Summary of miRNA targeting features. (XLSX 32 kb) [file 13059_2019_1629_MOESM3_ESM.xlsx]

## Sheet: Table S2
Table S2: Summary of miRNA targeting features.
	Combined Data					Overexpression Data				CLIP Data
Feature Name	RFE Rank	Targets	Non-Targets	P-value		Targets	Non-Targets	P-value		Targets	Non-Targets	P-value
Seed 8A1, conserved	1	0.183703	0.0183146	2.81287e-245		0.172321	0.0249576	1.03036e-98		0.192766	0.0112556	1.12028e-150
Seed7b, conserved	14	0.124005	0.0483851	8.70083e-55		0.130804	0.0586382	3.69995e-23		0.118507	0.0377689	2.2837e-36
Seed7A1, conserved	67	0.0515291	0.0279668	6.72118e-12		0.0517857	0.0312576	4.77095e-05		0.0500192	0.0242621	2.04614e-08
Seed8A1, non-conserved	80	0.209677	0.1235	8.52558e-39		0.222321	0.114126	1.71682e-30		0.199692	0.134817	2.27636e-12
Seed7b, non-conserved	26	0.288647	0.44054	1.30103e-65		0.292411	0.453114	5.97728e-36		0.284725	0.426963	1.49906e-31
Seed7A1, nonconserved	5	0.142438	0.341294	9.49291e-134		0.130357	0.317906	6.88279e-61		0.15429	0.364932	4.70388e-77
Terminal A-U match	30	0.360285	0.264076	1.26957e-30		0.392857	0.31088	4.23983e-11		0.331281	0.215358	1.12204e-25
Terminal C-G match	32	0.0142438	0.0419503	4.37891e-18		0.0102679	0.0421614	2.24493e-12		0.0188534	0.0417709	3.20707e-07
Distance to UTR end (log2)	11	8.40307	9.12477	4.68418e-126		8.33799	9.07997	2.37839e-66		8.47986	9.18012	1.61095e-62
Target site <200 n.t. to UTR end	69	0.298911	0.169657	5.37516e-66		0.306696	0.173492	1.77132e-34		0.290881	0.164082	1.32286e-34
Target site >800 n.t. to UTR end	64	0.24822	0.421482	2.48035e-87		0.227232	0.414345	1.28478e-50		0.272028	0.430215	9.582e-39
UTR length (log2)	4	10.9601	11.4296	1.47063e-114		10.8329	11.4057	2.25139e-84		11.0627	11.4568	7.04387e-43
Free energy of seed binding (log2)	10	-2.58295	-2.59601	0.261532		-2.59302	-2.46759	2.49314e-12		-2.57674	-2.7294	5.41672e-26
GC content of target site	3	1.55431	1.90116	4.92615e-117		1.61372	1.74553	2.14488e-10		1.50795	2.05952	1.87784e-146
GC content upstream of seed site	39	1.59538	1.9258	3.00917e-89		1.65237	1.75925	2.09313e-06		1.54819	2.09744	1.89673e-120
GC content downstream of seed site	25	1.55811	1.93621	2.43579e-96		1.62143	1.78653	8.93239e-11		1.51201	2.08453	4.51277e-112
Pentamer motif match	9	0.0515291	0.0221507	2.22953e-19		0.0299107	0.015023	5.66336e-05		0.0700269	0.0307654	1.16863e-13
A count	40	3.36259	3.17213	6.99356e-09		3.46696	3.29586	0.000391366		3.27626	3.04827	2.74232e-07
T count	41	4.22141	3.52209	3.73495e-90		3.93661	3.64332	1.97187e-09		4.46518	3.39695	1.98502e-106
C count	68	2.48848	2.6498	3.8978e-07		2.45893	2.55464	0.0352421		2.50096	2.75288	1.00373e-08
G count	76	1.92752	2.65598	8.10014e-135		2.1375	2.50618	1.17501e-19		1.7576	2.8019	7.67385e-137
AA count	55	1.00628	0.89828	2.89315e-06		1.09866	0.971408	0.000249125		0.923047	0.818159	0.00053541
AT count	34	0.968161	0.711917	1.40072e-60		0.85625	0.786043	0.00140416		1.06618	0.636568	3.70079e-86
AC count	54	0.599288	0.519985	7.37018e-10		0.564286	0.516598	0.00914501		0.633705	0.527014	2.81703e-09
AG count	7	0.516548	0.774038	2.61895e-73		0.606696	0.741701	9.53781e-11		0.444017	0.809155	1.82782e-79
TA count	20	0.871387	0.655241	2.09779e-45		0.759375	0.732736	0.219516		0.968834	0.581791	1.58056e-74
TT count	81	1.47947	1.05061	7.84417e-61		1.36071	1.10468	4.78833e-12		1.58215	0.992496	4.54578e-59
TC count	33	0.697319	0.658582	0.00672837		0.664286	0.651805	0.539865		0.71566	0.672086	0.0285151
TG count	43	0.722874	0.874892	2.68986e-24		0.808929	0.868427	0.00579073		0.649865	0.870935	2.88881e-27
CA count	13	0.758483	0.742606	0.272037		0.746429	0.730313	0.437825		0.766064	0.75913	0.729246
CT count	18	0.892543	0.82861	3.47761e-05		0.825	0.809062	0.462243		0.948826	0.852926	1.05338e-05
CC count	38	0.600545	0.721693	1.81545e-10		0.614732	0.677974	0.0185783		0.584071	0.764132	1.11789e-11
CG count	19	0.105572	0.127831	0.000642297		0.114286	0.108311	0.506462		0.0961908	0.148324	2.69471e-08
GA count	47	0.470256	0.612053	1.63941e-26		0.582589	0.587109	0.815907		0.376683	0.633817	3.73342e-46
GT count	22	0.545664	0.641381	8.53506e-13		0.570982	0.642113	0.000213549		0.525587	0.638069	1.15301e-09
GC count	23	0.386678	0.528771	2.32488e-32		0.415625	0.490187	8.90472e-06		0.360908	0.569035	8.6006e-35
GG count	60	0.378928	0.653508	1.50563e-59		0.411161	0.581536	4.35484e-13		0.358215	0.726363	1.24274e-53
Seed8A1, high phyloP score	15	0.146209	0.00940478	7.30609e-218		0.142411	0.0159922	8.00001e-91		0.151982	0.00325163	1.30466e-132
Seed7b, high phyloP score	17	0.0927943	0.0217795	8.65976e-74		0.0973214	0.0327114	5.42212e-27		0.0884956	0.0107554	4.01989e-54
Seed7A1, high phyloP score	16	0.0360285	0.0143547	1.03246e-15		0.0379464	0.0237461	0.00120147		0.0334744	0.00575288	8.54313e-18
Seed8A1, moderate phyloP score	12	0.0469208	0.00643485	7.4602e-53		0.05	0.00823843	2.13536e-26		0.0427087	0.00475238	2.26765e-27
Seed7b, moderate phyloP score	27	0.0471303	0.022027	2.98177e-15		0.0477679	0.0293191	0.000154826		0.0473259	0.0132566	4.82883e-17
Seed7A1, moderate phyloP score	51	0.0209468	0.0163346	0.057699		0.025	0.0188999	0.10537		0.0169296	0.014007	0.342463
Seed8A1, low phyloP score	8	0.200251	0.125975	1.53188e-29		0.202232	0.114853	3.72538e-21		0.197768	0.138069	1.21818e-10
Seed7b, low phyloP score	2	0.272727	0.445118	3.17068e-84		0.278125	0.449721	5.31358e-41		0.267411	0.44072	6.21558e-46
Seed7A1, low phyloP score	6	0.136992	0.338572	1.32757e-138		0.119196	0.306518	1.3514e-62		0.153905	0.369435	3.76604e-80
Position -8 A	44	0.261416	0.263457	0.799405		0.279018	0.268718	0.377988		0.250096	0.261631	0.294878
Position -8 C	66	0.207164	0.207276	0.987866		0.197768	0.188999	0.396353		0.209311	0.222611	0.200633
Position -8 G	46	0.171554	0.225467	2.67044e-13		0.192411	0.209595	0.103887		0.156599	0.237869	1.49584e-15
Position -8 T	65	0.359866	0.303799	5.39253e-11		0.330804	0.332687	0.878867		0.383994	0.277889	1.72301e-19
Position -8 AT	96	0.621282	0.567257	1.83675e-09		0.609821	0.601405	0.511939		0.63409	0.53952	3.04089e-14
Position -7 A	93	0.270004	0.27113	0.889624		0.266071	0.281803	0.180065		0.276645	0.261131	0.164106
Position -7 C	79	0.217637	0.220765	0.678968		0.227679	0.214684	0.231394		0.212774	0.229865	0.103283
Position -7 G	49	0.156891	0.219404	6.48912e-18		0.186607	0.199418	0.217825		0.136591	0.238619	3.20673e-24
Position -7 T	74	0.355467	0.288702	3.16899e-15		0.319643	0.304095	0.20003		0.37399	0.270385	6.62356e-19
Position -7 AT	78	0.625471	0.559832	2.96557e-13		0.585714	0.585898	0.988677		0.650635	0.531516	1.03264e-21
Position -6 A	82	0.293674	0.275708	0.0287916		0.278571	0.298522	0.094372		0.311658	0.251626	9.59814e-08
Position -6 C	75	0.217218	0.210617	0.377189		0.214286	0.199903	0.174582		0.222393	0.224862	0.814141
Position -6 G	45	0.145371	0.224725	5.52518e-28		0.174554	0.215168	0.000112167		0.119661	0.233117	1.1143e-30
Position -6 T	92	0.343737	0.288949	8.38033e-11		0.332589	0.286407	0.000127883		0.346287	0.290395	1.70157e-06
Position -6 AT	71	0.637411	0.564658	5.12126e-16		0.611161	0.584929	0.0417969		0.657945	0.542021	9.07603e-21
Position -5 A	95	0.283829	0.266675	0.0349197		0.285714	0.27526	0.374436		0.283571	0.254377	0.00872948
Position -5 C	58	0.245706	0.215444	7.50747e-05		0.228571	0.201599	0.0117852		0.256252	0.229115	0.0116518
Position -5 G	29	0.124633	0.216557	7.28005e-39		0.165625	0.205961	9.4629e-05		0.0896499	0.229115	3.05298e-48
Position -5 T	70	0.345832	0.301324	1.6389e-07		0.320089	0.31718	0.811851		0.370527	0.287394	1.52662e-12
Position -5 AT	77	0.629661	0.567999	6.40302e-12		0.605804	0.59244	0.299178		0.654098	0.541771	1.41854e-19
Position -4 A	91	0.292836	0.267912	0.00228511		0.292411	0.28471	0.516763		0.297037	0.248374	1.28428e-05
Position -4 C	36	0.24801	0.221878	0.000689985		0.215625	0.222438	0.530913		0.267795	0.22086	1.26814e-05
Position -4 G	52	0.132384	0.220641	3.43685e-35		0.166964	0.201599	0.000756934		0.103501	0.243622	6.80522e-46
Position -4 T	85	0.32677	0.289568	9.28786e-06		0.325	0.291253	0.00514444		0.331666	0.287144	0.000123553
Position -4 AT	86	0.619606	0.557481	5.31767e-12		0.617411	0.575963	0.00131925		0.628703	0.535518	7.72205e-14
Position -3 A	83	0.276079	0.257518	0.0211327		0.275	0.273807	0.918814		0.272412	0.242621	0.00662997
Position -3 C	94	0.212819	0.230912	0.0174745		0.197768	0.225588	0.0099708		0.222778	0.23937	0.119227
Position -3 G	42	0.125262	0.222621	1.10373e-42		0.165625	0.21323	4.98842e-06		0.0919584	0.232116	3.91313e-48
Position -3 T	28	0.38584	0.288949	8.99479e-30		0.361607	0.287376	1.07992e-09		0.412851	0.285893	1.4354e-26
Position -3 AT	59	0.661919	0.546467	7.93321e-38		0.636607	0.561182	5.26544e-09		0.685264	0.528514	1.12212e-36
Position -2 A	48	0.330959	0.254176	9.54388e-21		0.342411	0.259753	3.66781e-12		0.322047	0.249875	1.6461e-10
Position -2 C	35	0.173021	0.239327	9.05489e-19		0.172321	0.229949	6.88206e-08		0.17853	0.251376	3.68169e-12
Position -2 G	87	0.159615	0.217052	2.17875e-15		0.177679	0.20693	0.005042		0.140823	0.221361	3.53125e-16
Position -2 T	84	0.336406	0.289444	2.43161e-08		0.307589	0.303368	0.726786		0.358599	0.277389	3.1102e-12
Position -2 AT	31	0.667365	0.543621	3.32367e-43		0.65	0.563121	1.5805e-11		0.680646	0.527264	3.97411e-35
Position -1 A	62	0.272308	0.268036	0.597918		0.341071	0.280349	4.63295e-07		0.209311	0.257379	7.58006e-06
Position -1 C	61	0.131127	0.228561	8.89359e-42		0.158036	0.228011	3.49375e-11		0.10581	0.228364	1.01252e-36
Position -1 G	63	0.146209	0.220394	6.98599e-25		0.157589	0.205476	3.09835e-06		0.136206	0.234617	7.44811e-23
Position -1 T	21	0.450356	0.28301	7.44394e-83		0.343304	0.286164	2.31838e-06		0.548673	0.27964	1.17999e-106
Position -1 AT	37	0.722664	0.551046	3.70621e-83		0.684375	0.566513	3.60782e-20		0.757984	0.537019	2.89449e-73
Position 7 A	88	0.587348	0.511075	5.16766e-17		0.576786	0.488248	1.45413e-11		0.596768	0.535268	8.81076e-07
Position 7 C	72	0.109133	0.138844	1.08821e-06		0.106696	0.140538	0.00011732		0.11312	0.137569	0.00367388
Position 7 G	24	0.0789694	0.157778	4.46869e-38		0.102679	0.15653	2.5687e-09		0.0619469	0.157079	2.73199e-31
Position 7 T	53	0.22455	0.192303	1.17819e-05		0.213839	0.214684	0.937502		0.228165	0.170085	5.18832e-09
Position 7 AT	56	0.811898	0.703378	3.20152e-42		0.790625	0.702932	4.02209e-14		0.824933	0.705353	3.98053e-28
Position 8 A	89	0.296188	0.25727	1.6463e-06		0.267411	0.252484	0.193459		0.317045	0.263882	2.94202e-06
Position 8 C	90	0.187264	0.221631	3.63165e-06		0.177232	0.208142	0.00307916		0.19546	0.236368	8.94122e-05
Position 8 G	50	0.179933	0.251825	4.11812e-21		0.198214	0.247395	8.48929e-06		0.166603	0.255878	1.30455e-17
Position 8 T	57	0.336615	0.269274	5.72174e-16		0.357143	0.29198	9.00282e-08		0.320893	0.243872	7.2892e-12
Position 8 AT	73	0.632803	0.526544	7.49772e-32		0.624554	0.544463	6.87164e-10		0.637938	0.507754	2.32591e-25
